# Supplementary material for: Synergic Effects of Temperature and Irradiance on the Physiology of the Marine Synechococcus Strain WH7803
Source: Front Microbiol. 2020 Jul 24;11:1707. doi: 10.3389/fmicb.2020.01707 (PMC7393227; doi:10.3389/fmicb.2020.01707)
Supplement: TABLE S1 — Description of biological, physical or chemical traits used in this study for correlation analyses with the eigenvalue of each WGCNA module. All data were generated in this study except lipid data, which were previously reported in Pittera et al. (2018). Note that only parameters exhibiting a significant correlation with at least one of the WGCNA modules or submodules are shown in Figure 4. [file Data_Sheet_1.xlsx]

## Sheet: Table S1
TABLE S1 | Description of biological, physical or chemical traits used in this study for correlation analyses with the eigenvalue of each WGCNA module. All data were generated in this study except lipid data, which were previously reported in Pittera et al. (2018). Note that only parameters exhibiting a significant correlation with at least one of the WGCNA modules or submodules are shown in Fig.…
									PBP and pigment ratios							Photophysiological parameters			Lipid acyl chain length								Unsaturation number per acyl chain
short_name	full_name	acclimation_condition	treatment	time_point	biolorgical_rep	irradiance(µE m-2 s-1)	temperature	cell_concentration (cell/mL)	PE/PC	PE/TA	PC/TA	Zea/Chl a	beta-Crypto/Chl a	beta-car/Chl a	beta-crypto/Zea	Fv/Fm	NPQt	D1 Repair (h-1)	MGDG_sn1_Length (C atom)	MGDG_sn2_Length (C atom)	DGDG_sn1_Length (C atom)	DGDG_sn2_Length (C atom)	SQDG_sn1_Length (C atom)	SQDG_sn2_Length (C atom)	PG_sn1_Length (C atom)	PG_sn2_Length (C atom)	MGDG_sn1 (unsat/chain)	MGDG_sn2 (unsat/chain)	DGDG_sn1 (unsat/chain)	DGDG_sn2 (unsat/chain)	SQDG_sn1 (unsat/chain)	SQDG_sn2 (unsat/chain)	PG_sn1 (unsat/chain)	PG_sn2 (unsat/chain)
WH7803_LLCtT0C1	RNAseq_WH7803_LL_Ct_T0_C1	LL	Ct	T0	C	20	22	9.4209e+06	3.53039	4.10425	1.16255	0.577643	0.00591661	0.263842	0.0102427	0.614379	0.477124	0.01762	15.4875	14	15.5312	14	15.88	14.8339	16	16	0.914586	0.0300642	0.353724	1e-10	0.630011	0.0654603	1	0.877694
WH7803_LLCtT0D1	RNAseq_WH7803_LL_Ct_T0_D1	LL	Ct	T0	D	20	22	1.09188e+07	3.85874	3.70708	0.960697	0.581362	0.0057613	0.269767	0.00991001	0.593134	0.447552	0.03655	15.4203	14	15.5311	14	15.8658	14.8486	16	16	0.915186	0.0386562	0.361019	1e-10	0.633704	0.0742589	1	0.87305
WH7803_LLCtT0E1	RNAseq_WH7803_LL_Ct_T0_E1	LL	Ct	T0	E	20	22	1.03061e+07	3.64392	4.14454	1.13739	0.541623	0.00614276	0.259355	0.0113414	0.598621	0.477931	0.04855	15.3819	14	15.4693	14	15.8861	14.9451	16	16	0.917766	0.0406317	0.391087	0.0127371	0.634283	0.0839873	0.995687	0.867604
WH7803_LLHLT0-3C1	RNAseq_WH7803_LL_HL_T0-3_C1	LL	HL	T0.3	C	250	22	1.55836e+07	3.73136	5.00885	1.34237	0.590617	0.00595885	0.263737	0.0100892	0.594558	0.483673	0.12735	NA	NA	NA	NA	NA	NA	NA	NA	NA	NA	NA	NA	NA	NA	NA	NA
WH7803_LLHLT0-3D1	RNAseq_WH7803_LL_HL_T0-3_D1	LL	HL	T0.3	D	250	22	1.40203e+07	3.93092	3.36388	0.855749	0.58659	0.00637314	0.266549	0.0108647	0.546968	0.416766	0.21765	NA	NA	NA	NA	NA	NA	NA	NA	NA	NA	NA	NA	NA	NA	NA	NA
WH7803_LLHLT0-3E1	RNAseq_WH7803_LL_HL_T0-3_E1	LL	HL	T0.3	E	250	22	9.91212e+06	3.98239	6.06901	1.52396	0.584508	0.0066783	0.291832	0.0114255	0.572599	0.458675	0.14718	NA	NA	NA	NA	NA	NA	NA	NA	NA	NA	NA	NA	NA	NA	NA	NA
WH7803_LLHLT1C1	RNAseq_WH7803_LL_HL_T1_C1	LL	HL	T1	C	250	22	1.48194e+07	3.85628	5.61285	1.45551	0.613438	0.00692691	0.269879	0.011292	0.541241	0.430479	0.12735	NA	NA	NA	NA	NA	NA	NA	NA	NA	NA	NA	NA	NA	NA	NA	NA
WH7803_LLHLT1D1	RNAseq_WH7803_LL_HL_T1_D1	LL	HL	T1	D	250	22	1.55261e+07	4.27627	6.19948	1.44974	0.564247	0.00681741	0.25846	0.0120823	0.514128	0.391454	0.21765	NA	NA	NA	NA	NA	NA	NA	NA	NA	NA	NA	NA	NA	NA	NA	NA
WH7803_LLHLT1E1	RNAseq_WH7803_LL_HL_T1_E1	LL	HL	T1	E	250	22	9.40455e+06	4.09285	5.03626	1.2305	0.589682	0.00721008	0.280504	0.0122271	0.519698	0.422464	0.14718	NA	NA	NA	NA	NA	NA	NA	NA	NA	NA	NA	NA	NA	NA	NA	NA
WH7803_LLHLT3C1	RNAseq_WH7803_LL_HL_T3_C1	LL	HL	T3	C	250	22	1.42552e+07	4.23505	6.4603	1.52543	0.683911	0.00778209	0.267262	0.0113788	0.52504	0.407108	0.12735	NA	NA	NA	NA	NA	NA	NA	NA	NA	NA	NA	NA	NA	NA	NA	NA
WH7803_LLHLT3D1	RNAseq_WH7803_LL_HL_T3_D1	LL	HL	T3	D	250	22	1.06652e+07	4.48713	7.0674	1.57504	0.625149	0.00845288	0.247249	0.0135214	0.49187	0.385163	0.21765	NA	NA	NA	NA	NA	NA	NA	NA	NA	NA	NA	NA	NA	NA	NA	NA
WH7803_LLHLT3E1	RNAseq_WH7803_LL_HL_T3_E1	LL	HL	T3	E	250	22	9.14091e+06	4.17545	5.47392	1.31098	0.635633	0.00808719	0.281019	0.012723	0.48514	0.358392	0.14718	NA	NA	NA	NA	NA	NA	NA	NA	NA	NA	NA	NA	NA	NA	NA	NA
WH7803_LLHLT6C1	RNAseq_WH7803_LL_HL_T6_C1	LL	HL	T6	C	250	22	1.35985e+07	4.0599	5.50239	1.3553	0.725588	0.00714533	0.238416	0.00984765	0.489362	0.38518	0.12735	NA	NA	NA	NA	NA	NA	NA	NA	NA	NA	NA	NA	NA	NA	NA	NA
WH7803_LLHLT6D1	RNAseq_WH7803_LL_HL_T6_D1	LL	HL	T6	D	250	22	1.01754e+07	4.40291	5.25899	1.19443	0.683572	0.00849268	0.219516	0.012424	0.474458	0.360392	0.21765	NA	NA	NA	NA	NA	NA	NA	NA	NA	NA	NA	NA	NA	NA	NA	NA
WH7803_LLHLT6E1	RNAseq_WH7803_LL_HL_T6_E1	LL	HL	T6	E	250	22	7.42879e+06	4.16907	6.23279	1.49501	0.71137	0.00734057	0.257862	0.0103189	0.442868	0.318148	0.14718	NA	NA	NA	NA	NA	NA	NA	NA	NA	NA	NA	NA	NA	NA	NA	NA
WH7803_LLUVT0-3C1	RNAseq_WH7803_LL_UV_T0-3_C1	LL	UV	T0.3	C	20	22	1.19687e+07	3.72794	5.51753	1.48005	0.541237	0.00792744	0.241285	0.0146469	0.533333	0.427273	0.24	NA	NA	NA	NA	NA	NA	NA	NA	NA	NA	NA	NA	NA	NA	NA	NA
WH7803_LLUVT0-3D1	RNAseq_WH7803_LL_UV_T0-3_D1	LL	UV	T0.3	D	20	22	9.58116e+06	3.88609	3.54213	0.911489	0.587928	0.00596918	0.271489	0.0101529	0.502463	0.368473	0.124	NA	NA	NA	NA	NA	NA	NA	NA	NA	NA	NA	NA	NA	NA	NA	NA
WH7803_LLUVT0-3E1	RNAseq_WH7803_LL_UV_T0-3_E1	LL	UV	T0.3	E	20	22	7.92424e+06	3.68659	6.18039	1.67645	0.565395	0.00611159	0.28134	0.0108094	0.531409	0.395586	0.145	NA	NA	NA	NA	NA	NA	NA	NA	NA	NA	NA	NA	NA	NA	NA	NA
WH7803_LLUVT1C1	RNAseq_WH7803_LL_UV_T1_C1	LL	UV	T1	C	20	22	1.2206e+07	3.85198	5.89447	1.53024	0.539326	0.00853657	0.232311	0.0158282	0.40199	0.290547	0.24	NA	NA	NA	NA	NA	NA	NA	NA	NA	NA	NA	NA	NA	NA	NA	NA
WH7803_LLUVT1D1	RNAseq_WH7803_LL_UV_T1_D1	LL	UV	T1	D	20	22	1.18391e+07	4.06815	5.79705	1.42499	0.614033	0.0066462	0.274865	0.0108238	0.390826	0.284404	0.124	NA	NA	NA	NA	NA	NA	NA	NA	NA	NA	NA	NA	NA	NA	NA	NA
WH7803_LLUVT1E1	RNAseq_WH7803_LL_UV_T1_E1	LL	UV	T1	E	20	22	8.46061e+06	3.84428	5.43044	1.4126	0.52771	0.00629163	0.261014	0.0119225	0.371429	0.2	0.145	NA	NA	NA	NA	NA	NA	NA	NA	NA	NA	NA	NA	NA	NA	NA	NA
WH7803_LLUVT3C1	RNAseq_WH7803_LL_UV_T3_C1	LL	UV	T3	C	20	22	9.75373e+06	3.71579	5.74763	1.54681	0.562164	0.00944171	0.23028	0.0167953	0.395133	0.279258	0.24	NA	NA	NA	NA	NA	NA	NA	NA	NA	NA	NA	NA	NA	NA	NA	NA
WH7803_LLUVT3D1	RNAseq_WH7803_LL_UV_T3_D1	LL	UV	T3	D	20	22	9.05507e+06	4.17108	6.50244	1.55894	0.609205	0.00718435	0.261053	0.011793	0.258537	0.139837	0.124	NA	NA	NA	NA	NA	NA	NA	NA	NA	NA	NA	NA	NA	NA	NA	NA
WH7803_LLUVT3E1	RNAseq_WH7803_LL_UV_T3_E1	LL	UV	T3	E	20	22	8.65152e+06	3.93014	6.33356	1.61154	0.523476	0.00801428	0.236709	0.0153097	0.269337	0.165746	0.145	NA	NA	NA	NA	NA	NA	NA	NA	NA	NA	NA	NA	NA	NA	NA	NA
WH7803_LLUVT6C1	RNAseq_WH7803_LL_UV_T6_C1	LL	UV	T6	C	20	22	1.01328e+07	3.63888	5.32986	1.4647	0.572695	0.00976015	0.23331	0.0170425	0.280912	0.189676	0.24	NA	NA	NA	NA	NA	NA	NA	NA	NA	NA	NA	NA	NA	NA	NA	NA
WH7803_LLUVT6D1	RNAseq_WH7803_LL_UV_T6_D1	LL	UV	T6	D	20	22	6.18986e+06	4.2027	6.75759	1.60792	0.596018	0.00774861	0.266302	0.0130006	0.203372	0.108535	0.124	NA	NA	NA	NA	NA	NA	NA	NA	NA	NA	NA	NA	NA	NA	NA	NA
WH7803_LLUVT6E1	RNAseq_WH7803_LL_UV_T6_E1	LL	UV	T6	E	20	22	7.39697e+06	3.76538	6.28091	1.66807	0.507254	0.00946747	0.215812	0.0186642	0.24399	0.141827	0.145	NA	NA	NA	NA	NA	NA	NA	NA	NA	NA	NA	NA	NA	NA	NA	NA
WH7803_LLLTJ0-5C1	RNAseq_WH7803_LL_LT_J0-5_C1	LL	LT	T12	C	20	13	9.54658e+06	6.32437	5.54524	0.876805	0.615478	0.00589859	0.229052	0.00958377	0.471271	0.322693	0.0105	15.52	14	15.6845	14	15.9325	15.0624	16	16	0.971048	0.0881322	0.443296	0	0.700429	0.0867478	1	0.876433
WH7803_LLLTJ0-5D1	RNAseq_WH7803_LL_LT_J0-5_D1	LL	LT	T12	D	20	13	8490625	6.18792	9.25779	1.49611	0.623857	0.0059989	0.260618	0.00961582	0.521784	0.375519	0.038	15.479	14	15.6299	14	15.9186	15.0046	16	16	0.976665	0.100021	0.481998	0.00187636	0.705287	0.0875288	1	0.882894
WH7803_LLLTJ0-5E1	RNAseq_WH7803_LL_LT_J0-5_E1	LL	LT	T12	E	20	13	5.96119e+06	6.07899	7.03372	1.15705	0.635577	0.00582564	0.275202	0.00916591	0.529972	0.392717	0.0271	15.421	14	15.6216	14	15.9114	14.9979	16	16	0.988414	0.118836	0.490336	0	0.705839	0.0954502	1	0.890611
WH7803_LLLTJ1C1	RNAseq_WH7803_LL_LT_J1_C1	LL	LT	T24	C	20	13	5.24658e+06	10.3119	16.3458	1.58514	0.526049	0.00495077	0.24063	0.00941123	0.280122	0.187768	0.0699	15.5256	14	15.6524	14	15.9154	15.0098	16	16	0.996351	0.13185	0.571656	0.00498421	0.718899	0.107421	1	0.894547
WH7803_LLLTJ1D1	RNAseq_WH7803_LL_LT_J1_D1	LL	LT	T24	D	20	13	6.80781e+06	8.7472	11.531	1.31825	0.588196	0.00632735	0.252108	0.0107572	0.35172	0.227198	0.0635	15.4729	14	15.5884	14	15.9167	15.0216	16	16	1.01432	0.160646	0.607093	0.0218631	0.725732	0.109453	1	0.895927
WH7803_LLLTJ1E1	RNAseq_WH7803_LL_LT_J1_E1	LL	LT	T24	E	20	13	5.61493e+06	8.10558	11.4642	1.41436	0.603385	0.0054438	0.264488	0.0090221	0.367771	0.261651	0.0239	15.4169	14	15.5956	14	15.9212	15.0405	16	16	1.04209	0.19959	0.654944	0.0242212	0.730046	0.119425	1	0.89774
WH7803_LLLTJ2C1	RNAseq_WH7803_LL_LT_J2_C1	LL	LT	T48	C	20	13	4.14932e+06	13.5283	29.4868	2.17963	0.401674	0.00497081	0.178079	0.0123752	0.232332	0.120141	0.0479	15.5082	14	15.5867	14	15.9235	15.0562	16	16	1.0164	0.165899	0.696157	0.0380235	0.729422	0.142499	1	0.89267
WH7803_LLLTJ2D1	RNAseq_WH7803_LL_LT_J2_D1	LL	LT	T48	D	20	13	4546875	11.59	19.6962	1.69941	0.551375	0.00714901	0.218684	0.0129658	0.333552	0.220839	0.047	15.4535	14	15.5481	14	15.9085	15.026	16	16	1.04476	0.208631	0.758929	0.0580277	0.748477	0.149895	1	0.902208
WH7803_LLLTJ2E1	RNAseq_WH7803_LL_LT_J2_E1	LL	LT	T48	E	20	13	6.01045e+06	8.75511	12.7532	1.45666	0.640486	0.00654227	0.232939	0.0102145	0.393019	0.260504	0.022	15.569	14	15.7178	14	15.9223	14.9921	16	16	0.812674	0.0176414	0.151731	0	0.409419	0.035441	0.956987	0.704296
WH7803_LLLTJ3C1	RNAseq_WH7803_LL_LT_J3_C1	LL	LT	T72	C	20	13	1.56712e+06	17.0888	34.6207	2.02593	0.39803	NA	0.135526	NA	0.285714	0.166256	0.0097	15.4859	14	15.5103	14	15.9018	15.0141	16	16	1.01835	0.173757	0.701153	0.0423731	0.734384	0.152351	1	0.894233
WH7803_LLLTJ3D2	RNAseq_WH7803_LL_LT_J3_D2	LL	LT	T72	D	20	13	5515625	10.1953	16.5198	1.62034	0.658601	0.00733458	0.198631	0.0111366	0.438647	0.31078	0.0849	15.4062	14	15.4946	14	15.9031	15.0555	16	16	1.07622	0.260833	0.841797	0.0984012	0.767969	0.190599	1	0.900125
WH7803_LLLTJ3E1	RNAseq_WH7803_LL_LT_J3_E1	LL	LT	T72	E	20	13	3.88358e+06	9.42857	14.5343	1.54152	0.696983	0.00663634	0.226686	0.00952152	0.435872	0.311623	0.0139	15.356	14	15.4754	14	15.9046	15.0562	16	16	1.12376	0.320999	0.882687	0.118375	0.769275	0.19383	1	0.907267
WH7803_LLHTJ0-5C2	RNAseq_WH7803_LL_HT_J0-5_C2	LL	HT	T12	C	20	30	6.17671e+06	3.9293	3.07022	0.781367	0.562706	0.00973759	0.310398	0.0173049	0.609172	0.461615	0.134	15.4747	14	15.4794	14	15.8393	14.8197	16	16	0.869605	0.0258893	0.325224	0	0.567962	0.0569114	0.974185	0.788284
WH7803_LLHTJ0-5D1	RNAseq_WH7803_LL_HT_J0-5_D1	LL	HT	T12	D	20	30	3965625	3.79627	3.16507	0.833732	0.572383	0.00879514	0.307503	0.0153658	0.547101	0.398551	0.184	15.4315	14	15.4267	14	15.8779	14.8818	16	16	0.867402	0.0291057	0.368514	0	0.574356	0.0635649	1	0.815307
WH7803_LLHTJ0-5E1	RNAseq_WH7803_LL_HT_J0-5_E1	LL	HT	T12	E	20	30	4.46866e+06	3.83221	3.12583	0.815673	0.560375	0.00877522	0.31066	0.0156595	0.583765	0.420553	0.087	15.3965	14	15.4097	14	15.8825	14.9304	16	16	0.885994	0.0335733	0.372645	0	0.586055	0.0759773	1	0.835599
WH7803_LLHTJ1C1	RNAseq_WH7803_LL_HT_J1_C1	LL	HT	T24	C	20	30	6.94932e+06	3.84699	2.85784	0.742876	0.577119	0.0085086	0.275172	0.0147432	0.586637	0.4442	0.131	15.529	14	15.5993	14	15.8641	14.8553	16	16	0.81175	0.0187589	0.20156	0	0.483521	0.0410757	0.971956	0.754008
WH7803_LLHTJ1D1	RNAseq_WH7803_LL_HT_J1_D1	LL	HT	T24	D	20	30	5.50781e+06	4.11097	4.09591	0.996335	0.572901	0.00859463	0.282899	0.0150019	0.581343	0.445522	0.02	15.4794	14	15.5433	14	15.8859	14.8838	16	16	0.807998	0.0218916	0.25208	0	0.483525	0.0448607	1	0.771506
WH7803_LLHTJ1E1	RNAseq_WH7803_LL_HT_J1_E1	LL	HT	T24	E	20	30	5.6194e+06	3.9187	4.20593	1.0733	0.559569	0.00829169	0.296548	0.014818	0.556637	0.400278	0.079	15.4524	14	15.5307	14	15.9025	14.971	16	16	0.809074	0.0246641	0.244444	0	0.488029	0.0520098	0.948202	0.691724
WH7803_LLHTJ2C1	RNAseq_WH7803_LL_HT_J2_C1	LL	HT	T48	C	20	30	9.63562e+06	3.77499	3.31652	0.878551	0.592375	0.00873653	0.269376	0.0147483	0.568315	0.402446	0.1468	15.6393	14	15.7619	14	15.9018	14.9493	16	16	0.815641	0.0127125	0.142396	0	0.40954	0.0312667	0.951468	0.66887
WH7803_LLHTJ2D1	RNAseq_WH7803_LL_HT_J2_D1	LL	HT	T48	D	20	30	5.02031e+06	3.75859	2.92018	0.776935	0.510405	0.00833086	0.254844	0.016322	0.583293	0.448762	0.109	15.6233	14	15.7465	14	15.9248	14.9721	16	16	0.819679	0.0130437	0.151109	0	0.409155	0.0304996	0.980322	0.771882
WH7803_LLHTJ2E1	RNAseq_WH7803_LL_HT_J2_E1	LL	HT	T48	E	20	30	6.10746e+06	3.84934	3.50435	0.910375	0.603647	0.00844115	0.274986	0.0139836	0.583208	0.434783	0.165	15.3966	14	15.4863	14	15.9096	15.0717	16	16	1.08677	0.26476	0.834454	0.097096	0.758162	0.160627	1	0.904141
WH7803_LLHTJ3C1	RNAseq_WH7803_LL_HT_J3_C1	LL	HT	T72	C	20	30	1.29479e+07	3.39283	2.39697	0.70648	0.622515	0.008533	0.264974	0.0137073	0.539727	0.357945	0.1324	15.6904	14	15.7164	14	15.91	15.014	16	16	0.821972	0.010232	0.134495	0	0.381547	0.0285521	0.953392	0.665944
WH7803_LLHTJ3D1	RNAseq_WH7803_LL_HT_J3_D1	LL	HT	T72	D	20	30	1.58859e+07	3.58269	2.71503	0.757819	0.616027	0.00905037	0.340058	0.0146915	0.55494	0.387601	0.2297	15.679	14	15.7506	14	15.9327	15.0253	16	16	0.826796	0.0093653	0.131358	0	0.377728	0.0254558	0.964708	0.731851
WH7803_LLHTJ3E1	RNAseq_WH7803_LL_HT_J3_E1	LL	HT	T72	E	20	30	6.40896e+06	3.5905	2.70089	0.752232	0.612187	0.00874712	0.270059	0.0142883	0.541824	0.330815	0.1499	15.6671	14	15.7595	14	15.9256	15.0281	16	16	0.820517	0.0107448	0.124281	0	0.380708	0.0296984	0.962915	0.718698
WH7803_HLCtT0C1	RNAseq_WH7803_HL_Ct_T0_C1	HL	Ct	T0	C	250	22	5.85781e+06	2.12679	2.62626	1.23485	1.54548	0.0119384	0.292735	0.00772476	0.594697	0.487013	0.237	NA	NA	NA	NA	NA	NA	NA	NA	NA	NA	NA	NA	NA	NA	NA	NA
WH7803_HLCtT0D1	RNAseq_WH7803_HL_Ct_T0_D1	HL	Ct	T0	D	250	22	6.96212e+06	1.93628	1.78966	0.924279	1.46691	0.0119356	0.283591	0.00813656	0.561697	0.419319	0.2289	NA	NA	NA	NA	NA	NA	NA	NA	NA	NA	NA	NA	NA	NA	NA	NA
WH7803_HLCtT0F1	RNAseq_WH7803_HL_Ct_T0_F1	HL	Ct	T0	F	250	22	8.72222e+06	1.80986	2.21871	1.2259	1.36051	0.0105686	0.270865	0.00776813	0.46375	0.33625	0.204	NA	NA	NA	NA	NA	NA	NA	NA	NA	NA	NA	NA	NA	NA	NA	NA
WH7803_HLUVT0-3C1	RNAseq_WH7803_HL_UV_T0-3_C1	HL	UV	T0.3	C	250	22	2.91719e+06	2.02316	1.94534	0.961538	1.70438	0.014774	0.288424	0.00866822	0.534005	0.357683	0.4	NA	NA	NA	NA	NA	NA	NA	NA	NA	NA	NA	NA	NA	NA	NA	NA
WH7803_HLUVT0-3D1	RNAseq_WH7803_HL_UV_T0-3_D1	HL	UV	T0.3	D	250	22	5.72727e+06	1.9913	2.05075	1.02985	1.55593	0.0107384	0.280954	0.00690157	0.547182	0.396461	0.341	NA	NA	NA	NA	NA	NA	NA	NA	NA	NA	NA	NA	NA	NA	NA	NA
WH7803_HLUVT0-3F1	RNAseq_WH7803_HL_UV_T0-3_F1	HL	UV	T0.3	F	250	22	7.75873e+06	1.81669	2.32831	1.28163	1.56535	0.0105235	0.283672	0.00672278	0.422969	0.219888	0.36	NA	NA	NA	NA	NA	NA	NA	NA	NA	NA	NA	NA	NA	NA	NA	NA
WH7803_HLUVT1C1	RNAseq_WH7803_HL_UV_T1_C1	HL	UV	T1	C	250	22	2.82031e+06	2.15678	2.22757	1.03282	1.71937	0.013758	0.289245	0.00800179	0.515916	0.403003	0.4	NA	NA	NA	NA	NA	NA	NA	NA	NA	NA	NA	NA	NA	NA	NA	NA
WH7803_HLUVT1D1	RNAseq_WH7803_HL_UV_T1_D1	HL	UV	T1	D	250	22	5.36667e+06	1.9985	2.27959	1.14065	1.58242	0.0105456	0.272625	0.00666425	0.550377	0.40233	0.341	NA	NA	NA	NA	NA	NA	NA	NA	NA	NA	NA	NA	NA	NA	NA	NA
WH7803_HLUVT1F1	RNAseq_WH7803_HL_UV_T1_F1	HL	UV	T1	F	250	22	8.31429e+06	1.98441	2.35755	1.18803	1.56472	0.0109422	0.290357	0.00699305	0.453964	NA	0.36	NA	NA	NA	NA	NA	NA	NA	NA	NA	NA	NA	NA	NA	NA	NA	NA
WH7803_HLUVT3C1	RNAseq_WH7803_HL_UV_T3_C1	HL	UV	T3	C	250	22	3.20781e+06	2.11034	1.88889	0.895062	1.85806	0.0171012	0.297347	0.0092038	0.490605	0.33055	0.4	NA	NA	NA	NA	NA	NA	NA	NA	NA	NA	NA	NA	NA	NA	NA	NA
WH7803_HLUVT3D1	RNAseq_WH7803_HL_UV_T3_D1	HL	UV	T3	D	250	22	9.22121e+06	2.25173	2.81661	1.25087	1.73414	0.0120469	0.270771	0.00694691	0.503896	0.353247	0.341	NA	NA	NA	NA	NA	NA	NA	NA	NA	NA	NA	NA	NA	NA	NA	NA
WH7803_HLUVT3F1	RNAseq_WH7803_HL_UV_T3_F1	HL	UV	T3	F	250	22	6.87937e+06	2.06303	2.91438	1.41267	1.56182	0.012309	0.282936	0.00788121	0.435391	0.286442	0.36	NA	NA	NA	NA	NA	NA	NA	NA	NA	NA	NA	NA	NA	NA	NA	NA
WH7803_HLUVT6C1	RNAseq_WH7803_HL_UV_T6_C1	HL	UV	T6	C	250	22	2.54531e+06	2.61087	2.83924	1.08747	1.96149	0.0181152	0.302493	0.00923543	0.484738	0.393895	0.4	NA	NA	NA	NA	NA	NA	NA	NA	NA	NA	NA	NA	NA	NA	NA	NA
WH7803_HLUVT6D1	RNAseq_WH7803_HL_UV_T6_D1	HL	UV	T6	D	250	22	6.14394e+06	2.29296	2.63857	1.15073	1.61942	0.0146318	0.329984	0.00903525	0.505455	0.421818	0.341	NA	NA	NA	NA	NA	NA	NA	NA	NA	NA	NA	NA	NA	NA	NA	NA
WH7803_HLUVT6F1	RNAseq_WH7803_HL_UV_T6_F1	HL	UV	T6	F	250	22	7.56508e+06	2.31784	3.16224	1.36431	1.74696	0.0155952	0.296702	0.00892702	0.418346	0.268937	0.36	NA	NA	NA	NA	NA	NA	NA	NA	NA	NA	NA	NA	NA	NA	NA	NA
WH7803_HLLTJ0-17C1	RNAseq_WH7803_HL_LT_J0-17_C1	HL	LT	T4	C	250	13	6.13788e+06	2.49617	3.08038	1.23404	1.69763	0.0106432	0.276986	0.00626947	0.497531	0.396914	0.207	NA	NA	NA	NA	NA	NA	NA	NA	NA	NA	NA	NA	NA	NA	NA	NA
WH7803_HLLTJ0-17D1	RNAseq_WH7803_HL_LT_J0-17_D1	HL	LT	T4	D	250	13	6.69118e+06	2.3949	2.6037	1.08719	1.53451	0.00988008	0.264436	0.00643859	0.481824	0.363524	0.101	NA	NA	NA	NA	NA	NA	NA	NA	NA	NA	NA	NA	NA	NA	NA	NA
WH7803_HLLTJ0-17F1	RNAseq_WH7803_HL_LT_J0-17_F1	HL	LT	T4	F	250	13	7.59385e+06	2.01702	2.16667	1.07419	1.6594	0.0116539	0.273788	0.00702295	0.425914	0.302117	0.1	NA	NA	NA	NA	NA	NA	NA	NA	NA	NA	NA	NA	NA	NA	NA	NA
WH7803_HLLTJ0-33C1	RNAseq_WH7803_HL_LT_J0-33_C1	HL	LT	T8	C	250	13	4.35152e+06	3.07679	3.54016	1.1506	1.70872	0.00966206	0.253895	0.00565455	0.345402	0.194786	0.108	NA	NA	NA	NA	NA	NA	NA	NA	NA	NA	NA	NA	NA	NA	NA	NA
WH7803_HLLTJ0-33D1	RNAseq_WH7803_HL_LT_J0-33_D1	HL	LT	T8	D	250	13	4.64706e+06	3.49882	4.81301	1.37561	1.60228	0.00898093	0.243835	0.00560509	0.37491	0.270368	0.1268	NA	NA	NA	NA	NA	NA	NA	NA	NA	NA	NA	NA	NA	NA	NA	NA
WH7803_HLLTJ0-33F1	RNAseq_WH7803_HL_LT_J0-33_F1	HL	LT	T8	F	250	13	6.87846e+06	2.39189	2.77492	1.16013	1.72389	0.0105729	0.248994	0.00613318	0.366244	0.216144	0.127	NA	NA	NA	NA	NA	NA	NA	NA	NA	NA	NA	NA	NA	NA	NA	NA
WH7803_HLLTJ0-67C1	RNAseq_WH7803_HL_LT_J0-67_C1	HL	LT	T16	C	250	13	2.17727e+06	5.52	8.66834	1.57035	1.56175	0.00869997	0.21139	0.00557064	0.211042	0.130009	0.065	NA	NA	NA	NA	NA	NA	NA	NA	NA	NA	NA	NA	NA	NA	NA	NA
WH7803_HLLTJ0-67D1	RNAseq_WH7803_HL_LT_J0-67_D1	HL	LT	T16	D	250	13	5.27941e+06	5.82159	9.96693	1.71206	1.3931	0.00810597	0.200062	0.00581867	0.192073	0.107724	0.037	NA	NA	NA	NA	NA	NA	NA	NA	NA	NA	NA	NA	NA	NA	NA	NA
WH7803_HLLTJ0-67F1	RNAseq_WH7803_HL_LT_J0-67_F1	HL	LT	T16	F	250	13	6.82923e+06	2.86311	3.68114	1.28571	1.71349	0.011557	0.211469	0.00674468	0.288231	0.155039	0.155	NA	NA	NA	NA	NA	NA	NA	NA	NA	NA	NA	NA	NA	NA	NA	NA
WH7803_HLLTJ1C1	RNAseq_WH7803_HL_LT_J1_C1	HL	LT	T24	C	250	13	1.78939e+06	6.70402	10.4309	1.55592	1.47664	0.00845212	0.171999	0.0057239	0.0910256	0.00897436	0.2729	NA	NA	NA	NA	NA	NA	NA	NA	NA	NA	NA	NA	NA	NA	NA	NA
WH7803_HLLTJ1D1	RNAseq_WH7803_HL_LT_J1_D1	HL	LT	T24	D	250	13	3.33824e+06	6.88036	11.9288	1.73375	1.34704	0.00664875	0.149403	0.00493581	0.157895	0.0490018	0.1114	NA	NA	NA	NA	NA	NA	NA	NA	NA	NA	NA	NA	NA	NA	NA	NA
WH7803_HLLTJ1F1	RNAseq_WH7803_HL_LT_J1_F1	HL	LT	T24	F	250	13	6.94462e+06	3.22993	4.41397	1.36658	1.76777	0.0102427	0.188193	0.00579415	0.192073	0.086128	0.2196	NA	NA	NA	NA	NA	NA	NA	NA	NA	NA	NA	NA	NA	NA	NA	NA
WH7803_HLHTJ0-17C1	RNAseq_WH7803_HL_HT_J0-17_C1	HL	HT	T4	C	250	30	2.97727e+06	2.31786	2.82174	1.21739	1.62156	0.0177272	0.349034	0.0109322	0.585045	0.406738	0.1726	NA	NA	NA	NA	NA	NA	NA	NA	NA	NA	NA	NA	NA	NA	NA	NA
WH7803_HLHTJ0-17D1	RNAseq_WH7803_HL_HT_J0-17_D1	HL	HT	T4	D	250	30	4.34412e+06	2.07207	1.97002	0.950749	1.53046	0.0176403	0.376297	0.0115261	0.566667	0.343243	0.305	NA	NA	NA	NA	NA	NA	NA	NA	NA	NA	NA	NA	NA	NA	NA	NA
WH7803_HLHTJ0-17F1	RNAseq_WH7803_HL_HT_J0-17_F1	HL	HT	T4	F	250	30	5.02923e+06	1.90385	1.9657	1.03249	1.47112	0.0152386	0.371507	0.0103585	0.462672	0.28389	0.401	NA	NA	NA	NA	NA	NA	NA	NA	NA	NA	NA	NA	NA	NA	NA	NA
WH7803_HLHTJ0-33C1	RNAseq_WH7803_HL_HT_J0-33_C1	HL	HT	T8	C	250	30	3.61364e+06	2.02452	1.85287	0.915212	1.53219	0.0149031	0.332186	0.00972667	0.562185	0.353702	0.292	NA	NA	NA	NA	NA	NA	NA	NA	NA	NA	NA	NA	NA	NA	NA	NA
WH7803_HLHTJ0-33D1	RNAseq_WH7803_HL_HT_J0-33_D1	HL	HT	T8	D	250	30	5.53824e+06	1.90087	1.7629	0.927419	1.50939	0.015832	0.355826	0.010489	0.569959	0.34225	0.413	NA	NA	NA	NA	NA	NA	NA	NA	NA	NA	NA	NA	NA	NA	NA	NA
WH7803_HLHTJ0-33F1	RNAseq_WH7803_HL_HT_J0-33_F1	HL	HT	T8	F	250	30	6.18154e+06	1.77793	2.10686	1.18501	1.47928	0.0169927	0.335751	0.0114872	0.458333	0.265152	0.363	NA	NA	NA	NA	NA	NA	NA	NA	NA	NA	NA	NA	NA	NA	NA	NA
WH7803_HLHTJ0-67C1	RNAseq_WH7803_HL_HT_J0-67_C1	HL	HT	T16	C	250	30	3.73182e+06	1.888	1.86414	0.987362	1.46673	0.0185163	0.315734	0.0126242	0.603113	0.410895	0.288	NA	NA	NA	NA	NA	NA	NA	NA	NA	NA	NA	NA	NA	NA	NA	NA
WH7803_HLHTJ0-67D1	RNAseq_WH7803_HL_HT_J0-67_D1	HL	HT	T16	D	250	30	6.89706e+06	1.84135	2.00524	1.08901	1.35672	0.0135663	0.320221	0.00999935	0.575955	0.454178	0.352	NA	NA	NA	NA	NA	NA	NA	NA	NA	NA	NA	NA	NA	NA	NA	NA
WH7803_HLHTJ0-67F1	RNAseq_WH7803_HL_HT_J0-67_F1	HL	HT	T16	F	250	30	8.67077e+06	1.82938	1.9938	1.08988	1.51119	0.0144692	0.299657	0.00957473	0.517292	0.318071	0.3908	NA	NA	NA	NA	NA	NA	NA	NA	NA	NA	NA	NA	NA	NA	NA	NA
WH7803_HLHTJ1C1	RNAseq_WH7803_HL_HT_J1_C1	HL	HT	T24	C	250	30	4.9697e+06	1.92941	2.09184	1.08418	1.51522	0.0157154	0.302823	0.0103717	0.576498	0.395288	0.35	NA	NA	NA	NA	NA	NA	NA	NA	NA	NA	NA	NA	NA	NA	NA	NA
WH7803_HLHTJ1D1	RNAseq_WH7803_HL_HT_J1_D1	HL	HT	T24	D	250	30	1.71603e+07	1.65438	2.01685	1.2191	1.35464	0.0155997	0.348408	0.0115158	0.295014	0.201483	0.296	NA	NA	NA	NA	NA	NA	NA	NA	NA	NA	NA	NA	NA	NA	NA	NA
WH7803_HLHTJ1F1	RNAseq_WH7803_HL_HT_J1_F1	HL	HT	T24	F	250	30	1.42492e+07	1.93112	2.06964	1.07173	1.37873	0.0129037	0.285168	0.00935914	0.498684	0.367066	0.475	NA	NA	NA	NA	NA	NA	NA	NA	NA	NA	NA	NA	NA	NA	NA	NA
WH7803_LD21J2-6hC1	RNAseq_WH7803_LD-21deg_LD-21deg_J2-6h_C1	LD-21deg	LD-21deg	D2-6h	C	0	21	9.08886e+06	2.23344	2.81628	1.26096	NA	NA	NA	NA	0.708051	0.552295	0	NA	NA	NA	NA	NA	NA	NA	NA	NA	NA	NA	NA	NA	NA	NA	NA
WH7803_LD21J2-9hC1	RNAseq_WH7803_LD-21deg_LD-21deg_J2-9h_C1	LD-21deg	LD-21deg	D2-9h	C	294.498	21	9.73847e+06	2.11832	2.70073	1.27494	NA	NA	NA	NA	0.646855	0.495295	0.136	NA	NA	NA	NA	NA	NA	NA	NA	NA	NA	NA	NA	NA	NA	NA	NA
WH7803_LD21J2-12hC1	RNAseq_WH7803_LD-21deg_LD-21deg_J2-12h_C1	LD-21deg	LD-21deg	D2-12h	C	650.64	21	9.33352e+06	2.1483	2.8435	1.32361	NA	NA	NA	NA	0.585262	0.448234	0.2967	NA	NA	NA	NA	NA	NA	NA	NA	NA	NA	NA	NA	NA	NA	NA	NA
WH7803_LD21J2-15hC1	RNAseq_WH7803_LD-21deg_LD-21deg_J2-15h_C1	LD-21deg	LD-21deg	D2-15h	C	296.131	21	9.78346e+06	2.19597	2.71882	1.2381	NA	NA	NA	NA	0.634146	0.518049	0.0796	NA	NA	NA	NA	NA	NA	NA	NA	NA	NA	NA	NA	NA	NA	NA	NA
WH7803_LD21J2-18hC1	RNAseq_WH7803_LD-21deg_LD-21deg_J2-18h_C1	LD-21deg	LD-21deg	D2-18h	C	0	21	1.00394e+07	2.86657	3.39037	1.18272	NA	NA	NA	NA	0.681544	0.556376	0.014	NA	NA	NA	NA	NA	NA	NA	NA	NA	NA	NA	NA	NA	NA	NA	NA
WH7803_LD21J2-20hC1	RNAseq_WH7803_LD-21deg_LD-21deg_J2-20h_C1	LD-21deg	LD-21deg	D2-20h	C	0	21	1.08465e+07	3.18298	3.90261	1.22609	NA	NA	NA	NA	0.681098	0.557198	0	NA	NA	NA	NA	NA	NA	NA	NA	NA	NA	NA	NA	NA	NA	NA	NA
WH7803_LD21J2-22hC1	RNAseq_WH7803_LD-21deg_LD-21deg_J2-22h_C1	LD-21deg	LD-21deg	D2-22h	C	0	21	9.3279e+06	3.12232	4.17587	1.33742	NA	NA	NA	NA	0.68	0.547778	0	NA	NA	NA	NA	NA	NA	NA	NA	NA	NA	NA	NA	NA	NA	NA	NA
WH7803_LD21J2-2hC1	RNAseq_WH7803_LD-21deg_LD-21deg_J2-2h_C1	LD-21deg	LD-21deg	D2-2h	C	0	21	8.9342e+06	2.60993	3.36073	1.28767	NA	NA	NA	NA	0.681409	0.522113	0	NA	NA	NA	NA	NA	NA	NA	NA	NA	NA	NA	NA	NA	NA	NA	NA
WH7803_LD21J3-6hC2	RNAseq_WH7803_LD-21deg_LD-21deg_J3-6h_C2	LD-21deg	LD-21deg	D3-6h	C	0	21	9.11417e+06	2.31953	2.95477	1.27387	NA	NA	NA	NA	0.702437	0.54767	0.0117	NA	NA	NA	NA	NA	NA	NA	NA	NA	NA	NA	NA	NA	NA	NA	NA
WH7803_LD21J3-9hC1	RNAseq_WH7803_LD-21deg_LD-21deg_J3-9h_C1	LD-21deg	LD-21deg	D3-9h	C	294.498	21	8.57424e+06	2.14165	2.71582	1.2681	NA	NA	NA	NA	0.655892	0.5	0.12	NA	NA	NA	NA	NA	NA	NA	NA	NA	NA	NA	NA	NA	NA	NA	NA
WH7803_LD21J3-12hC1	RNAseq_WH7803_LD-21deg_LD-21deg_J3-12h_C1	LD-21deg	LD-21deg	D3-12h	C	650.64	21	8.45332e+06	2.16258	2.56878	1.18783	NA	NA	NA	NA	0.600257	0.481362	0.2984	NA	NA	NA	NA	NA	NA	NA	NA	NA	NA	NA	NA	NA	NA	NA	NA
WH7803_LD21J3-15hC1	RNAseq_WH7803_LD-21deg_LD-21deg_J3-15h_C1	LD-21deg	LD-21deg	D3-15h	C	296.131	21	6.45669e+06	2.34476	2.98063	1.27119	NA	NA	NA	NA	0.644512	0.497986	0.0872	NA	NA	NA	NA	NA	NA	NA	NA	NA	NA	NA	NA	NA	NA	NA	NA
WH7803_LD21J3-18hC1	RNAseq_WH7803_LD-21deg_LD-21deg_J3-18h_C1	LD-21deg	LD-21deg	D3-18h	C	0	21	8.90326e+06	3.09598	3.91389	1.26419	NA	NA	NA	NA	0.661521	0.54649	0.0156	NA	NA	NA	NA	NA	NA	NA	NA	NA	NA	NA	NA	NA	NA	NA	NA
WH7803_LD21J3-20hC1	RNAseq_WH7803_LD-21deg_LD-21deg_J3-20h_C1	LD-21deg	LD-21deg	D3-20h	C	0	21	7.62655e+06	3.38088	4.21289	1.24609	NA	NA	NA	NA	0.685659	0.559302	0	NA	NA	NA	NA	NA	NA	NA	NA	NA	NA	NA	NA	NA	NA	NA	NA
WH7803_LD21J3-22hC2	RNAseq_WH7803_LD-21deg_LD-21deg_J3-22h_C2	LD-21deg	LD-21deg	D3-22h	C	0	21	7.97525e+06	3.27692	3.56983	1.08939	NA	NA	NA	NA	0.673528	0.517085	0	NA	NA	NA	NA	NA	NA	NA	NA	NA	NA	NA	NA	NA	NA	NA	NA
WH7803_LD21J3-2hC2	RNAseq_WH7803_LD-21deg_LD-21deg_J3-2h_C2	LD-21deg	LD-21deg	D3-2h	C	0	21	9.51631e+06	2.82435	3.30607	1.17056	NA	NA	NA	NA	0.695269	0.54731	0	NA	NA	NA	NA	NA	NA	NA	NA	NA	NA	NA	NA	NA	NA	NA	NA
WH7803_LD21J4-6hA1	RNAseq_WH7803_LD-21deg_LD-21deg_J4-6h_A1	LD-21deg	LD-21deg	D4-6h	A	0	21	3.52362e+06	2.71977	2.58106	0.948998	NA	NA	NA	NA	0.704846	0.556668	0.0453	NA	NA	NA	NA	NA	NA	NA	NA	NA	NA	NA	NA	NA	NA	NA	NA
WH7803_LD21J4-9hA1	RNAseq_WH7803_LD-21deg_LD-21deg_J4-9h_A1	LD-21deg	LD-21deg	D4-9h	A	294.498	21	2.99494e+06	2.576	3.20398	1.24378	NA	NA	NA	NA	0.670841	0.524597	0.102	NA	NA	NA	NA	NA	NA	NA	NA	NA	NA	NA	NA	NA	NA	NA	NA
WH7803_LD21J4-12hA1	RNAseq_WH7803_LD-21deg_LD-21deg_J4-12h_A1	LD-21deg	LD-21deg	D4-12h	A	650.64	21	6.96007e+06	2.42923	3.17273	1.30606	NA	NA	NA	NA	0.614634	0.448171	0.2886	NA	NA	NA	NA	NA	NA	NA	NA	NA	NA	NA	NA	NA	NA	NA	NA
WH7803_LD21J4-15hA1	RNAseq_WH7803_LD-21deg_LD-21deg_J4-15h_A1	LD-21deg	LD-21deg	D4-15h	A	296.131	21	6.78853e+06	2.31818	3.10976	1.34146	NA	NA	NA	NA	0.648585	0.487264	0.0232	NA	NA	NA	NA	NA	NA	NA	NA	NA	NA	NA	NA	NA	NA	NA	NA
WH7803_LD21J4-18hA1	RNAseq_WH7803_LD-21deg_LD-21deg_J4-18h_A1	LD-21deg	LD-21deg	D4-18h	A	0	21	3.89764e+06	3.31897	4.72393	1.42331	NA	NA	NA	NA	0.697102	0.580189	0.031	NA	NA	NA	NA	NA	NA	NA	NA	NA	NA	NA	NA	NA	NA	NA	NA
WH7803_LD21J4-20hA1	RNAseq_WH7803_LD-21deg_LD-21deg_J4-20h_A1	LD-21deg	LD-21deg	D4-20h	A	0	21	3.21429e+06	3.72832	4.32161	1.15913	NA	NA	NA	NA	0.679558	0.571478	0	NA	NA	NA	NA	NA	NA	NA	NA	NA	NA	NA	NA	NA	NA	NA	NA
WH7803_LD21J4-22hA1	RNAseq_WH7803_LD-21deg_LD-21deg_J4-22h_A1	LD-21deg	LD-21deg	D4-22h	A	0	21	2.2694e+06	3.64434	4.47162	1.22701	NA	NA	NA	NA	0.680341	0.563467	0	NA	NA	NA	NA	NA	NA	NA	NA	NA	NA	NA	NA	NA	NA	NA	NA
WH7803_LD21J4-2hA1	RNAseq_WH7803_LD-21deg_LD-21deg_J4-2h_A1	LD-21deg	LD-21deg	D4-2h	A	0	21	7.64623e+06	3.09042	3.80624	1.23163	NA	NA	NA	NA	0.691601	0.5771	0	NA	NA	NA	NA	NA	NA	NA	NA	NA	NA	NA	NA	NA	NA	NA	NA
WH7803_LD21J5-6hA1	RNAseq_WH7803_LD-21deg_LD-21deg_J5-6h_A1	LD-21deg	LD-21deg	D5-6h	A	0	21	7.23003e+06	2.56396	3.25629	1.27002	NA	NA	NA	NA	0.686815	0.535497	-0.0115	NA	NA	NA	NA	NA	NA	NA	NA	NA	NA	NA	NA	NA	NA	NA	NA
WH7803_LD21J5-9hA1	RNAseq_WH7803_LD-21deg_LD-21deg_J5-9h_A1	LD-21deg	LD-21deg	D5-9h	A	294.498	21	2.91901e+06	2.40073	3.03687	1.26498	NA	NA	NA	NA	0.667416	0.530337	0.12	NA	NA	NA	NA	NA	NA	NA	NA	NA	NA	NA	NA	NA	NA	NA	NA
WH7803_LD21J5-12hA1	RNAseq_WH7803_LD-21deg_LD-21deg_J5-12h_A1	LD-21deg	LD-21deg	D5-12h	A	650.64	21	4.6766e+06	2.38186	3.12853	1.31348	NA	NA	NA	NA	0.611039	0.448701	0.2505	NA	NA	NA	NA	NA	NA	NA	NA	NA	NA	NA	NA	NA	NA	NA	NA
WH7803_LD21J5-15hA1	RNAseq_WH7803_LD-21deg_LD-21deg_J5-15h_A1	LD-21deg	LD-21deg	D5-15h	A	296.131	21	2.71091e+06	1.62162	2.83688	1.74941	NA	NA	NA	NA	0.653456	0.536974	0.0613	NA	NA	NA	NA	NA	NA	NA	NA	NA	NA	NA	NA	NA	NA	NA	NA
WH7803_LD21J5-18hA1	RNAseq_WH7803_LD-21deg_LD-21deg_J5-18h_A1	LD-21deg	LD-21deg	D5-18h	A	0	21	1.70135e+06	1.92169	2.15541	1.12162	NA	NA	NA	NA	0.659309	0.501958	0.0049	NA	NA	NA	NA	NA	NA	NA	NA	NA	NA	NA	NA	NA	NA	NA	NA
WH7803_LD21J5-20hA1	RNAseq_WH7803_LD-21deg_LD-21deg_J5-20h_A1	LD-21deg	LD-21deg	D5-20h	A	0	21	1.31327e+06	3.80536	3.55167	0.933333	NA	NA	NA	NA	0.692273	0.558182	0	NA	NA	NA	NA	NA	NA	NA	NA	NA	NA	NA	NA	NA	NA	NA	NA
WH7803_LD21J5-22hA1	RNAseq_WH7803_LD-21deg_LD-21deg_J5-22h_A1	LD-21deg	LD-21deg	D5-22h	A	0	21	1.04893e+06	3.53103	4.20822	1.19178	NA	NA	NA	NA	0.681665	0.485939	0	NA	NA	NA	NA	NA	NA	NA	NA	NA	NA	NA	NA	NA	NA	NA	NA
WH7803_LD21J5-2hA1	RNAseq_WH7803_LD-21deg_LD-21deg_J5-2h_A1	LD-21deg	LD-21deg	D5-2h	A	0	21	2.6153e+06	3.13586	3.42579	1.09246	NA	NA	NA	NA	0.663303	0.500747	0	NA	NA	NA	NA	NA	NA	NA	NA	NA	NA	NA	NA	NA	NA	NA	NA
WH7803_LD27J1-6hA2	RNAseq_WH7803_LD-27deg_LD-27deg_J1-6h_A2	LD-27deg	LD-27deg	D1-6h	A	0	27	4.3197e+06	3.28667	4.00813	1.21951	NA	NA	NA	NA	0.598284	0.445035	0.014	NA	NA	NA	NA	NA	NA	NA	NA	NA	NA	NA	NA	NA	NA	NA	NA
WH7803_LD27J1-9hA1	RNAseq_WH7803_LD-27deg_LD-27deg_J1-9h_A1	LD-27deg	LD-27deg	D1-9h	A	294.498	27	3.52727e+06	2.94279	2.72458	0.925847	NA	NA	NA	NA	0.520952	0.367305	0.427	NA	NA	NA	NA	NA	NA	NA	NA	NA	NA	NA	NA	NA	NA	NA	NA
WH7803_LD27J1-12hA1	RNAseq_WH7803_LD-27deg_LD-27deg_J1-12h_A1	LD-27deg	LD-27deg	D1-12h	A	650.64	27	3.67576e+06	2.60204	3.62989	1.39502	NA	NA	NA	NA	0.543839	0.4141	0.7619	NA	NA	NA	NA	NA	NA	NA	NA	NA	NA	NA	NA	NA	NA	NA	NA
WH7803_LD27J1-15hA1	RNAseq_WH7803_LD-27deg_LD-27deg_J1-15h_A1	LD-27deg	LD-27deg	D1-15h	A	296.131	27	3.93333e+06	2.30612	2.62791	1.13953	NA	NA	NA	NA	0.545673	0.386418	0.1191	NA	NA	NA	NA	NA	NA	NA	NA	NA	NA	NA	NA	NA	NA	NA	NA
WH7803_LD27J1-18hA1	RNAseq_WH7803_LD-27deg_LD-27deg_J1-18h_A1	LD-27deg	LD-27deg	D1-18h	A	0	27	3.85152e+06	2.47872	2.22967	0.899522	NA	NA	NA	NA	0.61844	0.465721	0.0293	NA	NA	NA	NA	NA	NA	NA	NA	NA	NA	NA	NA	NA	NA	NA	NA
WH7803_LD27J1-20hA1	RNAseq_WH7803_LD-27deg_LD-27deg_J1-20h_A1	LD-27deg	LD-27deg	D1-20h	A	0	27	5.18636e+06	2.60274	2.55278	0.980806	NA	NA	NA	NA	0.613783	0.442241	0	NA	NA	NA	NA	NA	NA	NA	NA	NA	NA	NA	NA	NA	NA	NA	NA
WH7803_LD27J1-22hA1	RNAseq_WH7803_LD-27deg_LD-27deg_J1-22h_A1	LD-27deg	LD-27deg	D1-22h	A	0	27	4.31364e+06	2.59184	2.93303	1.13164	NA	NA	NA	NA	0.625728	0.397565	0	NA	NA	NA	NA	NA	NA	NA	NA	NA	NA	NA	NA	NA	NA	NA	NA
WH7803_LD27J1-2hA1	RNAseq_WH7803_LD-27deg_LD-27deg_J1-2h_A1	LD-27deg	LD-27deg	D1-2h	A	0	27	4.42273e+06	2.53209	1.69626	0.669903	NA	NA	NA	NA	0.599349	0.427117	0	NA	NA	NA	NA	NA	NA	NA	NA	NA	NA	NA	NA	NA	NA	NA	NA
WH7803_LD27J3-6hA1	RNAseq_WH7803_LD-27deg_LD-27deg_J3-6h_A1	LD-27deg	LD-27deg	D3-6h	A	0	27	9.08043e+06	2.42349	3.17483	1.31002	NA	NA	NA	NA	0.644907	0.472685	-0.012	NA	NA	NA	NA	NA	NA	NA	NA	NA	NA	NA	NA	NA	NA	NA	NA
WH7803_LD27J3-9hA1	RNAseq_WH7803_LD-27deg_LD-27deg_J3-9h_A1	LD-27deg	LD-27deg	D3-9h	A	294.498	27	7.41282e+06	2.38095	3.07882	1.2931	NA	NA	NA	NA	0.572653	0.4067	0.233	NA	NA	NA	NA	NA	NA	NA	NA	NA	NA	NA	NA	NA	NA	NA	NA
WH7803_LD27J3-12hA1	RNAseq_WH7803_LD-27deg_LD-27deg_J3-12h_A1	LD-27deg	LD-27deg	D3-12h	A	650.64	27	7.56468e+06	2.24124	2.7659	1.2341	NA	NA	NA	NA	0.604938	0.484362	0.646	NA	NA	NA	NA	NA	NA	NA	NA	NA	NA	NA	NA	NA	NA	NA	NA
WH7803_LD27J3-15hA1	RNAseq_WH7803_LD-27deg_LD-27deg_J3-15h_A1	LD-27deg	LD-27deg	D3-15h	A	296.131	27	7.74747e+06	2.40278	2.84072	1.18227	NA	NA	NA	NA	0.60806	0.491858	0.1261	NA	NA	NA	NA	NA	NA	NA	NA	NA	NA	NA	NA	NA	NA	NA	NA
WH7803_LD27J3-18hA1	RNAseq_WH7803_LD-27deg_LD-27deg_J3-18h_A1	LD-27deg	LD-27deg	D3-18h	A	0	27	9.91564e+06	2.36879	2.97329	1.25519	NA	NA	NA	NA	0.677438	0.549354	0.001	NA	NA	NA	NA	NA	NA	NA	NA	NA	NA	NA	NA	NA	NA	NA	NA
WH7803_LD27J3-20hA1	RNAseq_WH7803_LD-27deg_LD-27deg_J3-20h_A1	LD-27deg	LD-27deg	D3-20h	A	0	27	8.95388e+06	2.2698	5.15169	2.26966	NA	NA	NA	NA	0.666021	0.545866	0	NA	NA	NA	NA	NA	NA	NA	NA	NA	NA	NA	NA	NA	NA	NA	NA
WH7803_LD27J3-22hA1	RNAseq_WH7803_LD-27deg_LD-27deg_J3-22h_A1	LD-27deg	LD-27deg	D3-22h	A	0	27	8.88358e+06	2.16491	2.05382	0.948686	NA	NA	NA	NA	0.649864	0.115123	0	NA	NA	NA	NA	NA	NA	NA	NA	NA	NA	NA	NA	NA	NA	NA	NA
WH7803_LD27J3-2hA1	RNAseq_WH7803_LD-27deg_LD-27deg_J3-2h_A1	LD-27deg	LD-27deg	D3-2h	A	0	27	9.45444e+06	2.23944	2.14865	0.959459	NA	NA	NA	NA	0.650892	0.52948	0	NA	NA	NA	NA	NA	NA	NA	NA	NA	NA	NA	NA	NA	NA	NA	NA
WH7803_LD27J1-6hC1	RNAseq_WH7803_LD-27deg_LD-27deg_J1-6h_C1	LD-27deg	LD-27deg	D1-6h	C	0	27	7.69159e+06	2.34191	2.98594	1.275	NA	NA	NA	NA	0.606263	0.505982	0.0556	NA	NA	NA	NA	NA	NA	NA	NA	NA	NA	NA	NA	NA	NA	NA	NA
WH7803_LD27J1-9hC1	RNAseq_WH7803_LD-27deg_LD-27deg_J1-9h_C1	LD-27deg	LD-27deg	D1-9h	C	294.498	27	6.419e+06	2.59471	3.56897	1.37548	NA	NA	NA	NA	0.56621	0.424201	0.256	NA	NA	NA	NA	NA	NA	NA	NA	NA	NA	NA	NA	NA	NA	NA	NA
WH7803_LD27J1-12hC1	RNAseq_WH7803_LD-27deg_LD-27deg_J1-12h_C1	LD-27deg	LD-27deg	D1-12h	C	650.64	27	5.07165e+06	2.31947	3.03043	1.30652	NA	NA	NA	NA	0.528673	0.403605	0.6474	NA	NA	NA	NA	NA	NA	NA	NA	NA	NA	NA	NA	NA	NA	NA	NA
WH7803_LD27J1-15hC1	RNAseq_WH7803_LD-27deg_LD-27deg_J1-15h_C1	LD-27deg	LD-27deg	D1-15h	C	296.131	27	5.87539e+06	2.24058	3.11486	1.3902	NA	NA	NA	NA	0.604419	0.496793	0.1769	NA	NA	NA	NA	NA	NA	NA	NA	NA	NA	NA	NA	NA	NA	NA	NA
WH7803_LD27J1-18hC1	RNAseq_WH7803_LD-27deg_LD-27deg_J1-18h_C1	LD-27deg	LD-27deg	D1-18h	C	0	27	5.98598e+06	2.36258	3.58712	1.5183	NA	NA	NA	NA	0.66209	0.538087	0.041	NA	NA	NA	NA	NA	NA	NA	NA	NA	NA	NA	NA	NA	NA	NA	NA
WH7803_LD27J1-20hC1	RNAseq_WH7803_LD-27deg_LD-27deg_J1-20h_C1	LD-27deg	LD-27deg	D1-20h	C	0	27	6.13084e+06	2.35325	2.34587	0.996865	NA	NA	NA	NA	0.639086	0.513706	0	NA	NA	NA	NA	NA	NA	NA	NA	NA	NA	NA	NA	NA	NA	NA	NA
WH7803_LD27J1-22hC1	RNAseq_WH7803_LD-27deg_LD-27deg_J1-22h_C1	LD-27deg	LD-27deg	D1-22h	C	0	27	6.92523e+06	2.37329	3.41379	1.43842	NA	NA	NA	NA	0.628492	0.493296	0	NA	NA	NA	NA	NA	NA	NA	NA	NA	NA	NA	NA	NA	NA	NA	NA
WH7803_LD27J1-2hC1	RNAseq_WH7803_LD-27deg_LD-27deg_J1-2h_C1	LD-27deg	LD-27deg	D1-2h	C	0	27	6.35514e+06	2.33529	3.0823	1.31988	NA	NA	NA	NA	0.590969	0.455497	0	NA	NA	NA	NA	NA	NA	NA	NA	NA	NA	NA	NA	NA	NA	NA	NA
WH7803_LD27J2-6hC1	RNAseq_WH7803_LD-27deg_LD-27deg_J2-6h_C1	LD-27deg	LD-27deg	D2-6h	C	0	27	6.26265e+06	2.42775	2.74152	1.12924	NA	NA	NA	NA	0.551069	0.416627	0.0373	NA	NA	NA	NA	NA	NA	NA	NA	NA	NA	NA	NA	NA	NA	NA	NA
WH7803_LD27J2-9hC1	RNAseq_WH7803_LD-27deg_LD-27deg_J2-9h_C1	LD-27deg	LD-27deg	D2-9h	C	294.498	27	5.61305e+06	2.70101	3.06322	1.1341	NA	NA	NA	NA	0.494512	0.344512	0.3836	NA	NA	NA	NA	NA	NA	NA	NA	NA	NA	NA	NA	NA	NA	NA	NA
WH7803_LD27J2-12hC1	RNAseq_WH7803_LD-27deg_LD-27deg_J2-12h_C1	LD-27deg	LD-27deg	D2-12h	C	650.64	27	4.86783e+06	2.29703	3.28612	1.43059	NA	NA	NA	NA	0.485512	0.322968	0.624	NA	NA	NA	NA	NA	NA	NA	NA	NA	NA	NA	NA	NA	NA	NA	NA
WH7803_LD27J2-15hC1	RNAseq_WH7803_LD-27deg_LD-27deg_J2-15h_C1	LD-27deg	LD-27deg	D2-15h	C	296.131	27	5.32058e+06	2.37634	2.975	1.25192	NA	NA	NA	NA	0.602197	0.463228	0.1505	NA	NA	NA	NA	NA	NA	NA	NA	NA	NA	NA	NA	NA	NA	NA	NA
WH7803_LD27J2-18hC1	RNAseq_WH7803_LD-27deg_LD-27deg_J2-18h_C1	LD-27deg	LD-27deg	D2-18h	C	0	27	5.87739e+06	2.47924	2.96454	1.19574	NA	NA	NA	NA	0.619248	0.506498	-0.026	NA	NA	NA	NA	NA	NA	NA	NA	NA	NA	NA	NA	NA	NA	NA	NA
WH7803_LD27J2-20hC1	RNAseq_WH7803_LD-27deg_LD-27deg_J2-20h_C1	LD-27deg	LD-27deg	D2-20h	C	0	27	5.5793e+06	2.51515	3.37627	1.34237	NA	NA	NA	NA	0.58177	0.469242	0	NA	NA	NA	NA	NA	NA	NA	NA	NA	NA	NA	NA	NA	NA	NA	NA
WH7803_LD27J2-22hC1	RNAseq_WH7803_LD-27deg_LD-27deg_J2-22h_C1	LD-27deg	LD-27deg	D2-22h	C	0	27	6.18954e+06	2.6038	2.74143	1.05286	NA	NA	NA	NA	0.566331	0.434089	0	NA	NA	NA	NA	NA	NA	NA	NA	NA	NA	NA	NA	NA	NA	NA	NA
WH7803_LD27J2-2hC1	RNAseq_WH7803_LD-27deg_LD-27deg_J2-2h_C1	LD-27deg	LD-27deg	D2-2h	C	0	27	5.5793e+06	2.85064	3.84645	1.34933	NA	NA	NA	NA	0.564366	0.436567	0	NA	NA	NA	NA	NA	NA	NA	NA	NA	NA	NA	NA	NA	NA	NA	NA

## Sheet: Table S2
TABLE S2 | Inventory and description of Synechococcus sp. WH7803 genes and their expression patterns in the different tested conditions: HL (yellow background), UV (purple background), LT (blue background), HT (red background), L/D cycle 21°C vs. 6 h (light green), L/D cycle 27°C vs. 6 h (medium green), L/D cycle 27 vs. 21°C (dark green). Gene expression values are shown as heatmap with in red th…
	Gene description					WGCNA (sub)module		VIP>1	Upset categories	Cyanorons		Operon	Core	Expression valuees (Log2FC)
clustering_order	CK_ORF_ID	ClusterNumber	gene.name	Synonym.s.	product	WGCNA_Module_signed_Number	WGCNA_submodule_signed	VIP>1 module	Upset_Intersection	Cyanoron number per module	Cyanoron number submodule	ProOpDB_operon	Core genes	log2FC_LLHLT0.3_NoCutOff	log2FC_LLHLT1_NoCutOff	log2FC_LLHLT3_NoCutOff	log2FC_LLHLT6_NoCutOff	log2FC_LLUVT0.3_NoCutOff	log2FC_LLUVT1_NoCutOff	log2FC_LLUVT3_NoCutOff	log2FC_LLUVT6_NoCutOff	log2FC_LLLTJ0.5_NoCutOff	log2FC_LLLTJ1_NoCutOff	log2FC_LLLTJ2_NoCutOff	log2FC_LLLTJ3_NoCutOff	log2FC_LLHTJ0.5_NoCutOff	log2FC_LLHTJ1_NoCutOff	log2FC_LLHTJ2_NoCutOff	log2FC_LLHTJ3_NoCutOff	log2FC_HLUVT0.3_NoCutOff	log2FC_HLUVT1_NoCutOff	log2FC_HLUVT3_NoCutOff	log2FC_HLUVT6_NoCutOff	log2FC_HLLTJ0.17_NoCutOff	log2FC_HLLTJ0.33_NoCutOff	log2FC_HLLTJ0.67_NoCutOff	log2FC_HLLTJ1_NoCutOff	log2FC_HLHTJ0.17_NoCutOff	log2FC_HLHTJ0.33_NoCutOff	log2FC_HLHTJ0.67_NoCutOff	log2FC_HLHTJ1_NoCutOff	log2FC_LD21.9h_vs6h_NoCutOff	log2FC_LD21.12h_vs6h_NoCutOff	log2FC_LD21.15h_vs6h_NoCutOff	log2FC_LD21.18h_vs6h_NoCutOff	log2FC_LD21.20h_vs6h_NoCutOff	log2FC_LD21.22h_vs6h_NoCutOff	log2FC_LD21.2h_vs6h_NoCutOff	log2FC_LD27.9h_vs6h_NoCutOff
77	CK_Syn_WH7803_00460	CK_00000557	abpC	mrp	nucleotide-binding protein	blue	blue	NA		blue_cyanoron_144	blue_cyanoron_56	OP288	core	-0.338	0	0	0	0	0	0	0	0	0	0	0	0	0	0	0	0	0	0	0	0	0.445	0.354	0	-0.399	-0.449	0	-0.541	0.363	0.665	0.95	0	-0.844	-0.854	0	0.434
78	CK_Syn_WH7803_01424	CK_00001288	NA	NA	FAD binding domain protein	blue	blue	NA	LLHT	NA	NA	NA	core	0.738	0	0	0	0	-0.457	-0.565	0	0.527	0.379	0	0	-0.93	-1.255	-1.228	-0.983	0	0	0	0	0.932	0.855	0.652	0.568	0	-0.46	-0.436	-0.415	0.705	0	0	-0.474	0	0	0	1.114
83	CK_Syn_WH7803_00084	CK_00000315	mutS	NA	DNA mismatch repair protein MutS	blue	blue	NA		NA	NA	NA	core	0	0	0	0	0	-0.436	-0.595	0	0	0	0	0	0	0	0	0	0	0	0	0	0	0	0	0	0	0	0	0	0.33	0	0	0.476	0	0	0	0.286
84	CK_Syn_WH7803_02443	CK_00000399	NA	NA	2-oxoglutarate/iron-dependent dioxygenase	blue	blue	NA		NA	NA	NA	NA	0	0	0	0.428	0	0	0	0	0.472	0.429	0.695	0.494	0	0	0	0	0	0	0	0	0.624	0.705	0.693	0.802	0	0	0	0	-0.56	-1.163	-1.89	-1.739	0	0.763	0.564	0
90	CK_Syn_WH7803_00779	CK_00043169	NA	NA	lysozyme	blue	blue	TRUE	LLUV-LLLT-LLHT-HLLT	NA	NA	NA	NA	0	0.605	0.966	0.903	0	0.968	1.349	1.195	1.362	1.915	1.65	1.648	0	0	0	1.221	0	0	0	0	0.65	1.884	3.072	3.145	0	0	0	0	0.918	0.833	0	-0.79	-0.85	-0.583	0	0.985
92	CK_Syn_WH7803_00838	CK_00000922	NA	NA	conserved hypothetical protein	blue	blue	NA	LLHL-LLLT-HLUV	NA	NA	NA	NA	0	1.127	1.68	1.536	0	0	0	0.559	1.278	1.33	1.387	1.356	0	0	0	0	0	-1.649	-2.071	-1.95	0	0.646	0.696	0.642	0	0	-0.891	0	1.503	2.419	2.336	1.296	-0.598	-0.808	0	0
94	CK_Syn_WH7803_01988	CK_00001100	NA	NA	conserved hypothetical protein	blue	blue	NA	LLHL-LLLT-HLLT	NA	NA	NA	NA	0	0	0.853	1.215	0	0	0	0.475	1.001	1.207	1.207	1.041	0	0	0	0	0	0	0	0	0.957	1.12	1.223	1.171	0	0	0	0	-0.358	0	-0.536	0	1.641	1.372	0.388	-0.909
98	CK_Syn_WH7803_00816	CK_00000992	NA	NA	AhpC/TSA antioxidant enzyme domain-containing protein	blue	blue	NA		NA	NA	NA	core	0	0	0	0.584	0	0	0	0	0	0	0	0	-0.717	0	0	0	0	0	0.517	0.435	0	0.383	0.365	0	0	0	0	0	0.483	0.707	0.856	0.549	0.424	0	0	0
100	CK_Syn_WH7803_01984	CK_00001098	murD	NA	UDP-N-acetylmuramoylalanine--D-glutamate ligase	blue	blue	NA		NA	NA	OP25	core	0.388	0	0	0.582	0	0	-0.496	0	0	0	0.44	0.451	0	0	0	-0.426	0	0	0	0	0	0	0	0	0	0	0	0	0.621	0	-0.688	-0.558	0.635	1.087	0.662	1.009
101	CK_Syn_WH7803_01811	CK_00047495	NA	NA	phytase family protein	blue	blue	NA	LLHL-LLLT	blue_cyanoron_54	blue_cyanoron_17	OP1153	NA	0.602	0.65	0.625	1.039	0	0	0	0.718	1.347	1.618	1.518	1.396	0	0	0	0	0	0	0	0	0.758	0.962	0.942	0.877	0	0	0	0	0.952	1.138	0.886	0.67	1.091	1.074	0	0
102	CK_Syn_WH7803_02142	CK_00001140	NA	NA	prolyl oligopeptidase/peptidase S9-like domain containing protein	blue	blue	NA		blue_cyanoron_90	blue_cyanoron_35	NA	core	0	0	0	0	0	0	-0.456	0	0	0.455	0.462	0.535	0	0.635	0.589	0	0	0	0	0	0	0	0.43	0.442	0	0	0	0	0	0	0	-1.157	0	0	0	0
104	CK_Syn_WH7803_50009	CK_00056682	tRNA-Pro-CGG	NA	NA	blue	blue	NA	LLHL-LLLT-HLLT-HLHT	blue_cyanoron_142	NA	NA	NA	0	0	0.961	1.352	0	0	0	0	0.679	1.111	1.43	1.322	-0.886	0	-0.699	0	0	0	0.813	0.821	1.069	1.189	1.275	1.398	-1.056	-1.052	-0.715	0	0	-0.704	-1.346	-1.533	-0.676	0	0	0
105	CK_Syn_WH7803_01549	CK_00000763	malQ	NA	4-alpha-glucanotransferase	blue	blue	NA		NA	NA	OP992	core	0	0	0	0	0	0	0.725	0.752	0.981	0.778	0.59	0.54	0	0	0	0	0	0	0	0	0.56	0.377	0	0	0	0	0	0	-0.426	0	0	2.176	0.948	0.428	0	0
106	CK_Syn_WH7803_00474	CK_00000564	panC-cmk	NA	bifunctional pantoate ligase/cytidylate kinase	blue	blue	TRUE	LLHL-LLUV-LLLT-HLLT-HLHT	NA	NA	NA	core	2.442	2.209	2.293	2.712	0	0	0	1.293	2.911	3.234	2.944	2.877	0	0	0	-0.924	0	0	0	0	2.073	2.012	1.967	1.813	-1.17	-1.062	0	0	1.588	1.463	0.83	-0.903	0	0.39	0	1.271
107	CK_Syn_WH7803_02509	CK_00001179	purU	NA	formyltetrahydrofolate deformylase	blue	blue	NA	HLLT	blue_cyanoron_123	blue_cyanoron_47	OP1561	NA	0	0	0	0	0	-0.584	-0.454	0	0	0.606	0.396	0.438	0	0	0	0	0	0	0	0	0	0.565	0.973	1.032	0	0	0	0	0	0	0	-0.337	-0.71	-0.55	0	-0.503
111	CK_Syn_WH7803_00919	CK_00007370	NA	NA	conserved hypothetical protein	blue	blue	NA	LLHL-LLLT	NA	NA	OP598	NA	0	0	1.051	0.963	0	0	0	0	1.101	1.03	1.402	1.557	0	0	0	0	0	0	0	0	0	0	0	0	0	0	0	0	0	0	0	0	1.046	0	0	0
112	CK_Syn_WH7803_01572	CK_00008121	rluA	NA	ribosomal large subunit pseudouridine synthase A	blue	blue	NA	LLHL-LLLT-HLLT	NA	NA	NA	NA	0	0	0.912	1.091	0	0.655	0.707	0.893	1.34	1.682	1.981	2.025	0	0	0	0	0	0	0.908	0.94	1.262	1.302	1.23	1.227	0	0	0	0	0	0	-0.645	-1.813	0	0.88	0	0
120	CK_Syn_WH7803_01994	CK_00001103	pyrR	NA	bifunctional pyrimidine operon regulatory protein/uracil phosphoribosyltransferase	blue	blue	NA		NA	NA	NA	NA	0	0	0.507	0.56	0	0	0	0	0	0	0.466	0.537	-0.581	0	0	0	0	0	0.587	0.525	0.522	0.347	0.45	0.454	-0.65	-0.736	-0.626	-0.676	0.677	0	0	-1.301	-0.645	-0.486	0	0.836
122	CK_Syn_WH7803_01311	CK_00008065	lptB	NA	lipopolysaccharide export system ATP-binding component LptB	blue	blue	NA	LLHL	NA	NA	OP847	core	1.292	1.11	0.931	0.932	0	0	0	0.514	0.8	0.746	0.687	0.503	-0.61	-0.707	-0.739	-0.648	0	0	0	0	0.476	0	0	0	0	0	0	0.771	1.751	0.967	0	-0.736	0	0.713	0	1.124
124	CK_Syn_WH7803_50034	CK_00056661	tRNA-Leu-CAG	NA	NA	blue	blue	NA		NA	NA	NA	NA	0	0	0	0	0	0	0	0	0	0	0	0	0	-0.765	0	0	0	0	0	0	0.669	0	0	0	0	0	0	0	0	-1.293	-1.767	-1.948	0	0	0	-1.128
126	CK_Syn_WH7803_00057	CK_00000331	ycf37	NA	photosystem I assembly protein Ycf37	blue	blue	NA		NA	NA	OP72	NA	-0.499	0	0.561	0.924	0	0.436	0.518	0.464	0.418	0.592	0.553	0.434	-0.695	-0.499	-0.472	0	0	0	0.76	0.816	0	0	0.455	0.476	0	0	0	0	1.143	1.058	1.145	-0.814	0.891	1.222	0.685	0
127	CK_Syn_WH7803_02515	CK_00000376	aroE	NA	shikimate 5-dehydrogenase	blue	blue	NA	LLHL-LLLT-HLLT	NA	NA	NA	core	0	0.674	0.756	1.174	0.442	0.88	0	0.501	0.898	1.348	1.691	1.714	0.521	0.786	0.708	0	0	0	0	0	0	1.033	1.74	2.019	0	0	0	0	0.299	0	-0.791	-1.747	-0.804	0	0	0.451
132	CK_Syn_WH7803_01512	CK_00042431	NA	NA	uncharacterized conserved secreted protein	blue	blue	NA	LLHL-LLUV-LLLT-HLLT	NA	NA	OP974	NA	0	1.103	1.073	1.078	0	0.877	0.907	1.215	1.712	1.322	1.11	0.97	0	0	0	0	0	0	0.578	0.566	1.569	1.436	1.551	1.368	-0.565	0	0	0	-0.553	-1.404	-2.133	-3.061	0	0	0	0
133	CK_Syn_WH7803_00136	CK_00040070	NA	NA	ABC-type lipopolysaccharide transport system ATPase component	blue	blue	NA	LLLT-HLLT	NA	NA	OP113	NA	0.448	0	0	0	0	0	0	0	0.85	1.028	0.747	0.681	-0.972	-0.678	-0.516	-0.512	0	0	0	0	1.172	1.284	1.258	1.172	-0.65	-0.651	-0.604	0	0	0	0.791	-1.152	-1.171	-0.92	-0.468	0.505
137	CK_Syn_WH7803_01931	CK_00000074	glcH	melB	glucose transporter	blue	blue	NA		blue_cyanoron_67	NA	OP1225	core	0	0	0	0	0	0	0	0.725	0.985	0.927	0.657	0.637	0	0	0	0	0	0.688	0.903	0.822	0	0.514	0.574	0.659	0	0	0	0	1.271	1.336	2.014	1.626	1.012	0	0	0.443
138	CK_Syn_WH7803_50036	CK_00056673	tRNA-His-GTG	NA	NA	blue	blue	NA	LLHL-LLLT-HLLT	blue_cyanoron_48	NA	NA	NA	0	0	0.998	1.502	0	0.633	0.618	0.612	0.677	0.94	1.404	1.144	0	0	0	0	0	0	0.87	0.824	0.813	0.988	1.155	1.29	0	-0.735	0	0	0	-0.842	-1.845	-2.036	0	0	0	-1.098
140	CK_Syn_WH7803_02076	CK_00001064	rimP	ylxS	ribosome maturation factor RimP	blue	blue	TRUE	LLHL-LLLT-HLLT	blue_cyanoron_81	blue_cyanoron_31	OP1313	core	1.171	1.298	1.329	1.445	0	0.633	0.57	0.982	1.334	1.327	1.418	1.304	0	0	0	0	0	0	0	0	1.25	1.261	1.218	1.296	0	0	0	0	0	0	-1.401	-1.539	0	0	0	0
141	CK_Syn_WH7803_01445	CK_00000972	NA	NA	conserved hypothetical protein	blue	blue	NA	HLLT	NA	NA	NA	core	0	-0.773	-0.876	-0.651	-0.84	-0.766	-0.611	-0.903	-0.6	0	0	0	0	0	0	0	0	0	0	0	0.519	0.906	1.316	1.598	0	0	0	0	0	0	0.897	0	-1.094	-1.054	-0.496	0
149	CK_Syn_WH7803_01902	CK_00001407	NA	NA	conserved hypothetical protein	blue	blue	NA	LLHL-LLUV-LLLT-HLLT	NA	NA	OP1204	NA	0	0	0.713	1.051	0	0.76	1.041	1.181	1.36	1.545	1.426	1.395	-0.613	0	-0.609	0	0	0	0	0.634	0.735	0.987	1.278	1.319	0	0	0	0	0	0	-0.326	-1.019	0	0.382	0	0.325
150	CK_Syn_WH7803_01589	CK_00000028	gyrA	NA	DNA gyrase A subunit	blue	blue	TRUE		NA	NA	OP1019	core	0	0	0	0	0	-0.477	-0.849	0	0.519	0	0	0	0	0	0	0	0	0	0	0	0.716	0.741	0.577	0.524	0	0	0	0	-0.342	-0.595	-0.694	0.5	0.738	0.5	0	0
152	CK_Syn_WH7803_00941	CK_00001913	NA	NA	conserved hypothetical protein	blue	blue	NA	HLLT	NA	NA	NA	NA	0.591	0.568	0.514	0	0	0	0	0	0	0.512	0.733	0.698	-0.992	-0.584	0	0	0	0	0	0	1.052	1.122	1.079	1.166	-0.913	-0.901	-0.601	-0.64	0.73	0.663	0.364	-0.289	-1.012	-0.674	0	0.942
153	CK_Syn_WH7803_00214	CK_00001337	glcE	NA	glycolate oxidase subunit GlcE	blue	blue	NA		NA	NA	NA	NA	0	0	0	0	0	0	-0.757	0	0.554	0.637	0	0	0	0	0	0	0	0	0	0	0.884	0.92	0.837	0.937	0	0	0	0	0.823	0.909	1.149	-0.474	-0.607	-0.601	0	0.464
157	CK_Syn_WH7803_02337	CK_00000437	nadC	NA	nicotinate-nucleotide diphosphorylase	blue	blue	NA	HLLT	NA	NA	OP1462	core	0	0	0	0	0	0	0	0	0.737	0.667	0.575	0.504	0	0	0	0	0	0	0	0	0.816	0.908	1.013	1.14	0	0	0	0	-0.635	-0.737	-0.602	0	0	0	0	-0.899
160	CK_Syn_WH7803_01724	CK_00009018	trmD	NA	tRNA-(guanine-N1)-methyltransferase	blue	blue	NA	LLLT-HLLT	NA	NA	OP1104	NA	0	0	0.524	0.848	0	0	0	0.719	1.262	1.465	1.47	1.333	0	0.801	0.676	0	0	0	0	0.624	1.344	1.625	1.824	1.948	0.642	0.644	0	0.522	-0.715	-1.049	-2.06	-2.33	-0.459	0	0	-1.141
162	CK_Syn_WH7803_02089	CK_00000140	yqjG	NA	glutathionyl-hydroquinone reductase	blue	blue	NA	LLLT-HLLT	NA	NA	OP1322	core	0	-0.628	-0.786	-0.793	0	0	0	0	0.709	0.991	1.089	1.078	0	0	0	0	0	0	0	0	0.921	0.977	1.269	1.373	0	0	0	0	-0.644	-0.389	0	1.668	0.398	-0.564	0	-1.15
165	CK_Syn_WH7803_02007	CK_00000184	NA	NA	GTP-binding protein of unknown function (DUF697)	blue	blue	NA		NA	NA	OP1274	core	-0.543	-0.525	-0.662	-0.499	0	-0.609	-0.753	-0.371	0	0	0	0	0	0	0	0	0	0	0	0	0.462	0.433	0.511	0.638	0	0	0	0	-1.202	-1.628	-1.089	0.386	0	0	0	-0.792
167	CK_Syn_WH7803_50012	CK_00056692	tRNA-Arg-CCG	NA	NA	blue	blue	NA	LLLT-HLLT	NA	NA	NA	NA	0.608	0.589	0.798	0.782	0	0.62	0.724	0.724	0.888	1.206	1.372	1.389	0	-0.667	0	0.646	0	0	0	0	0.901	0.889	1.077	1.04	-0.796	-0.862	-0.731	0	-0.833	-1.09	-1.631	-1.297	0	0	0	-1.016
169	CK_Syn_WH7803_02252	CK_00000223	plsC1	NA	1-acyl-sn-glycerol-3-phosphate acyltransferase	blue	blue	NA		blue_cyanoron_100	NA	OP1423	core	0	0	0.49	0.611	0	0	0	0	0	0	0	0	0	0	0	0	0	0	0	0.526	0.5	0.532	0.417	0.455	0	0	0	0	-0.505	-1.061	-2.268	-2.486	-0.452	0	0	0.84
170	CK_Syn_WH7803_01674	CK_00048168	NA	NA	Uncharacterized membrane protein	blue	blue	NA	LLLT-LLHT-HLLT	blue_cyanoron_39	NA	NA	NA	0	0	0	0	0	0	0	0	0.801	1.077	1.421	1.492	0	-1.001	0	0	0	0	0	0	1.056	0.996	1.386	1.357	0	0	0	0	0	0	0	0.878	0	1.088	1.015	0
171	CK_Syn_WH7803_02334	CK_00001753	ansB	NA	L-asparaginase	blue	blue	NA		NA	NA	OP1462	NA	0	0	0	0	0	0	-0.441	0	0	0	0	0	0	0	0	0	0	0	0	0	0.398	0.372	0	0.426	0	0.464	0	0	-0.46	-0.681	-0.883	-0.593	0	0	0	0.374
172	CK_Syn_WH7803_01903	CK_00000596	ycf46	NA	ATPase potentially involved in the regulation of CO2 uptake	blue	blue	NA	LLLT-HLLT	NA	NA	OP1204	core	0	0	0.601	0.814	0	0	0.602	0.936	1.638	1.744	1.607	1.566	0	0	-0.7	0	0	0	0	0	1.224	1.372	1.583	1.711	0	0	0	0	0.514	0.491	0	-0.885	0	0.56	0.718	0.743
174	CK_Syn_WH7803_00972	CK_00002074	mrpC	mnhC	multiprotein Na+/H+ antiporter subunit C	blue	blue	NA	LLLT-HLLT	blue_cyanoron_183	blue_cyanoron_67	OP636	NA	0.766	0	0	0	0	0	-0.708	0.444	0.879	1.045	1.072	0.973	0	0	0	0	0	0	0	0	1.087	1.182	1.198	1.344	0	0	0	0.485	0	0	-0.636	1.222	1.16	0.948	0	-1.581
176	CK_Syn_WH7803_01574	CK_00047119	NA	NA	conserved hypothetical protein	blue	blue	NA	HLLT	NA	NA	OP1007	NA	0	-0.732	-0.582	0	0	0	-0.635	0	0	0.683	0.734	0.701	0	0	0	0	0	0	0	0	0.683	0.821	1.106	1.419	0	0	0	0	0	0	0	0	1.382	2.143	0.823	0
182	CK_Syn_WH7803_00343	CK_00044232	mpg	NA	DNA-3-methyladenine glycosylase	blue	blue	NA	LLLT-HLLT	NA	NA	OP231	NA	0	0	0	0	0	0	0	0	0.861	1.057	1.003	0.829	0	0	0	0	0	0	0	0	1.055	1.244	1.211	1.269	0	0	0	0	-0.716	-1.114	-0.535	0	0	0	0	-1.626
193	CK_Syn_WH7803_00330	CK_00001385	ictB	NA	bicarbonate transporter ICT family	blue	blue	NA		NA	NA	OP224	NA	0	0	0	0	0	-0.627	0	0	0	0.514	0	0	0	0	0	0	0	0	0	0	0	0.67	0.914	0.972	0	0	0	0	-0.675	-0.583	0	0	-0.859	-1.417	-1.088	-0.604
195	CK_Syn_WH7803_01888	CK_00000604	birA	NA	biotin operon repressor / biotin-[acetyl-CoA-carboxylase] ligase	blue	blue	NA	LLUV-LLLT-HLLT	NA	NA	OP1197	core	0	0	0	0.767	0	0.596	1.111	1.061	1.302	1.587	1.363	1.395	0	0	0	0	0	0	0	0	0.832	1.176	1.369	1.608	0	0	0	0	-0.599	-0.643	-0.972	-1.127	0	0	0	-0.715
196	CK_Syn_WH7803_00841	CK_00001474	NA	NA	glycosyl hydrolase 57 family protein	blue	blue	TRUE	HLLT	NA	NA	NA	NA	0	0	-0.356	0	0	0.441	0.607	0.591	0.515	0.524	0.477	0.424	0.618	0.529	0.506	0.497	0	0	0	0.533	0.422	0.698	1.077	1.301	0.62	0.615	0.454	0.952	0	-0.302	0	1.299	0.987	0.587	0	-1.921
201	CK_Syn_WH7803_02115	CK_00006053	NA	NA	conserved hypothetical protein	blue	blue	NA	LLLT-HLLT	blue_cyanoron_86	blue_cyanoron_32	OP1339	NA	0.779	0.897	0	0.682	0	0	0	0	1.449	1.551	1.093	0.896	0	0	0	0	0	0	0	0	1.972	2.055	2.025	1.545	0	0	0	0	0	0	0	0.561	0	0	0	-0.625
202	CK_Syn_WH7803_01192	CK_00003016	NA	NA	spermine/spermidine synthase family protein	blue	blue	NA		NA	NA	OP771	NA	0.314	0	0	0	0	-0.536	-0.505	0	0	0	0	0	0	0	0	-0.535	0	0	0	0	0.861	0.517	0.376	0	0.468	0.577	0	0	0	-0.85	-1.493	-1.18	0	1.006	0.656	0.845
203	CK_Syn_WH7803_02458	CK_00000390	aspS	NA	aspartyl-tRNA synthetase	blue	blue	NA		NA	NA	OP1532	core	-0.598	0	0	0	0	0	-0.75	-0.452	0	0	0	0	0	0	0	-0.565	0	0	0	0	0	0.468	0.477	0.4	0	0	0	0	0.696	0.687	0.427	-1.353	-0.266	0	0	1.465
205	CK_Syn_WH7803_02179	CK_00001152	ktrA	trkA	Ktr-type potassium uptake system NAD-binding component	blue	blue	NA		blue_cyanoron_93	blue_cyanoron_36	OP1373	core	0	0	0.372	0.456	0	0	0.298	0.36	0.541	0.619	0.591	0.563	0	0	0	0	0	0	0	0	0.399	0	0	0.355	0	0	0	0	0.649	0.546	0.537	0	0.302	0.281	0	0.737
206	CK_Syn_WH7803_02083	CK_00002044	NA	NA	calcineurin-like phosphoesterase family protein	blue	blue	NA		blue_cyanoron_82	NA	NA	NA	-0.747	-0.758	-0.823	-0.801	-0.482	0	0	0	0.346	0.539	0.44	0.355	0	0	0	0	0	0	0	0	0	0.346	0.374	0.457	0	0	0	0	-0.522	-0.719	0	0.706	0	0	0	-1.087
207	CK_Syn_WH7803_00995	CK_00050885	NA	NA	conserved hypothetical protein	blue	blue	NA		blue_cyanoron_186	NA	NA	NA	0	0	0	0	-0.73	-0.943	-0.589	0	0	0.853	0.716	0.739	0	0	0	0	0	0	0	0	0.701	0.612	0.777	0.887	0	0	0	0	0	-0.457	0	-0.799	-0.773	-0.441	0	0
213	CK_Syn_WH7803_01241	CK_00000815	suhB	NA	L-myo-inositol 1-phosphate phosphatase	blue	blue	NA		NA	NA	OP802	core	0.35	0.348	0.275	0.415	0	0	0.334	0.4	0.412	0.377	0.252	0	0	0	0	0	0	0	-0.314	-0.286	0	0	0	0	0.347	0	0	0.273	0.335	0	0	0.617	0.883	0.878	0	0
214	CK_Syn_WH7803_01032	CK_00000774	aroA	NA	3-phosphoshikimate 1-carboxyvinyltransferase	blue	blue	NA		NA	NA	OP668	core	0	0	0.729	0.709	0	0	0.575	0	0.684	0.783	0.765	0.758	0	0	0	0	0	0	0	0	0	0	0.685	0.789	0	0	0	-0.623	0.864	0.733	0	-1.681	-0.929	-0.464	0	1.516
217	CK_Syn_WH7803_01527	CK_00000752	NA	NA	conserved hypothetical protein	blue	blue	NA	LLLT	blue_cyanoron_26	NA	NA	core	0.722	0.67	0.653	0.927	0	0	0.663	0.888	1.473	1.389	1.423	1.204	0	0	0	0	0	0	0	0	0.849	0.837	0.712	0.684	0	0	0	0	0	0	-0.429	0	0	0.575	0	-0.451
218	CK_Syn_WH7803_02227	CK_00000211	NA	NA	conserved hypothetical protein	blue	blue	NA	LLLT-HLLT	NA	NA	OP1408	NA	0	0	0.538	0.622	0	0	0	0	0.704	1.081	1.395	1.287	0	0	0	0	0	0	0	0	0.576	0.711	0.966	1.155	0	0	0	0	0	0	-0.847	-1.179	0	0.313	0.491	0
219	CK_Syn_WH7803_02474	CK_00001369	gmgG	NA	possible glucosyl(mannosyl)glycerate-glucosidase	blue	blue	NA	HLLT	NA	NA	OP1537	NA	0.863	0.724	0.734	0.58	0	-0.517	0	0	0.685	0.689	0.899	0.968	0	-0.713	-0.744	-0.72	0	0	0	0	0.822	0.891	0.988	1.021	0	0	0	0	0.953	1.048	1.474	2.34	0.82	0.676	0	0
222	CK_Syn_WH7803_00971	CK_00002212	mrpD	mnhD	multiprotein Na+/H+ antiporter subunit D	blue	blue	NA	LLLT-HLLT	blue_cyanoron_183	blue_cyanoron_67	OP636	NA	0.828	0	0	0	0	0	0	0	1.159	1.065	0.926	0.894	0	0	0	0	0	0	0	0	1.689	1.798	1.751	1.767	0.681	0.669	0	0.522	-0.513	-0.807	-0.975	1.274	1.309	0.978	0	-1.463
227	CK_Syn_WH7803_02039	CK_00001047	fumC	NA	fumarate hydratase class II	blue	blue	NA	LLLT	blue_cyanoron_77	NA	OP1290	core	0	0.426	0.544	0.788	0	0	0	0	0.831	1.006	0.992	0.864	0	0	0	0	0	0	0	0	0	0.597	0.748	0.801	0	0.517	0	0.9	0.429	0.211	-0.383	0	1.146	1.596	0.815	0.418
228	CK_Syn_WH7803_00970	CK_00045714	mrpE	mnhE	multiprotein Na+/H+ antiporter subunit E	blue	blue	NA	LLHL-LLLT-HLLT	blue_cyanoron_183	blue_cyanoron_67	OP636	NA	1.044	0	0	0	0	0	0	0.823	1.509	1.38	1.217	1.102	0.68	0	0	0	0	0	0	0	1.991	2.158	2.019	2.04	0.833	0.846	0	0.768	-0.721	-1.157	-1.205	1.172	1.337	0.964	0.445	-1.347
230	CK_Syn_WH7803_01530	CK_00000755	bioB	NA	biotin synthase	blue	blue	NA		blue_cyanoron_26	NA	OP983	core	0	0	0	0	0	0	0	0	0.457	0.448	0	0	0	0.788	0.728	0	0	0	0	0.476	0.524	0.527	0.493	0.461	0	0	0	0	0	-0.28	-1.509	-1.884	0	0.425	0.327	0.436
231	CK_Syn_WH7803_01745	CK_00000714	spoU	NA	RNA methyltransferase TrmH family	blue	blue	NA	HLLT	NA	NA	OP1115	core	0	0	0	0	0	0	0	0	0.468	0.828	0.832	0.7	0	-0.557	0	0	0	0	0	0	0.513	0.766	1.163	1.285	0	0	0	0	0	0	0.522	1.111	0.411	0	0	-0.974
233	CK_Syn_WH7803_01769	CK_00001427	comEC	NA	competence protein ComEC	blue	blue	NA	LLHL-LLLT-HLLT	NA	NA	OP1130	NA	0	0	0	1.019	0	0	0	0	0.904	1.142	1.387	1.391	0	0	0	0	0	0	0	0	1.514	1.629	1.664	1.979	0	0	0	0	0	-0.636	-0.667	0	0	0	0	0
234	CK_Syn_WH7803_00954	CK_00043694	NA	NA	conserved hypothetical protein	blue	blue	NA	LLLT-HLLT	NA	NA	NA	NA	0.685	0	0	0	0	0	-0.561	0	0	1.016	1.367	1.274	0	0	0	0	0	0	0	0	0.803	0.643	0.851	1.034	0	0	0	0	0	0	0	0	0	0	0	-0.893
238	CK_Syn_WH7803_01725	CK_00001592	cpcU	NA	putative phycobilin lyase	blue	blue	NA		NA	NA	OP1104	NA	0	0	0.511	0.55	0	0	0	0	0	0	0.378	0	0.561	0.664	0.555	0	0	0	0	0	0.483	0.651	0.766	0.851	0	0	0	0	-0.692	-0.697	-2.33	-3.072	-0.868	0	0	-1.008
244	CK_Syn_WH7803_01962	CK_00001085	purD	NA	phosphoribosylamine--glycine ligase	blue	blue	NA	LLHL-LLLT-HLLT	NA	NA	OP1244	core	0	0.873	1.028	1.06	0	0	0	0.514	1.046	1.108	1.108	1.124	0	0.766	0.702	0	0	0	0	0.582	0.744	0.865	0.99	1.114	0	0	0	0	0	-0.322	-1.801	-2.706	-0.66	0	0	0
247	CK_Syn_WH7803_00522	CK_00000572	NA	NA	thioesterase superfamily protein	blue	blue	NA		NA	NA	OP334	core	0	0	0	0	0	0	0	0	0	0.686	0.723	0.832	0	0	0	0	0	0	0	0	0	0	0	0	0	0	0	0	0	0	0.897	0.852	0	0	0	0
250	CK_Syn_WH7803_00073	CK_00000323	dapA	NA	dihydrodipicolinate synthase	blue	blue	NA	LLLT-HLLT	NA	NA	OP81	core	0	0	0	0.406	0	0	0.326	0.817	1.274	0.994	0.802	0.782	0	0.427	0.415	0	0	0	0	0.435	1.512	1.478	1.366	1.401	0	0	0	0.657	-0.454	-0.741	-0.815	0.28	0.229	0.344	0	-0.605
259	CK_Syn_WH7803_02302	CK_00000454	cysC	NA	adenylylsulfate kinase	blue	blue	NA		NA	NA	OP1446	NA	0	0	0	0	0	0	0	0	0	0	0	0	-0.847	-0.724	0	0	0	0	0	-0.6	0	0	0	0	-0.488	0	-0.525	-0.853	1.535	1.771	1.81	-0.538	0	0	0	1.35
266	CK_Syn_WH7803_00467	CK_00000561	NA	NA	lipid A disaccharide synthetase related enzyme	blue	blue	NA	LLUV-LLLT-HLLT	NA	NA	NA	NA	0.719	0.721	0.721	0.637	0	0	1.08	0.843	1.163	1.33	1.239	1.372	0	0	-0.763	0	0	0	0	0	0.787	0.807	0.878	1.003	0	0	0	0	0.757	0.756	0.568	0.314	0.82	1.076	0.751	0.592
267	CK_Syn_WH7803_02133	CK_00001525	NA	NA	uncharacterized conserved secreted protein	blue	blue	NA	LLLT-HLLT	blue_cyanoron_89	NA	OP1349	NA	0	0	0	0	0	0	0	0	0.896	1.296	1.276	1.303	0	-0.787	0	0	0	0	0	0	1.448	1.449	1.506	1.882	0.7	0.688	0.672	0	-1.099	-0.992	-0.523	0	0.752	0	0	-1.486
269	CK_Syn_WH7803_01609	CK_00001015	dppB	NA	oligopeptide ABC transporter membrane component	blue	blue	NA		NA	NA	OP1027	core	0	0	-0.291	-0.392	0	-0.382	-0.464	-0.259	0	0	0	0	0	0	0	-0.299	0	0	-0.352	0	0	0.37	0.392	0.496	0	0	0	0	-0.794	-0.844	-1.007	-1.706	-0.663	-0.287	-0.305	0
270	CK_Syn_WH7803_00389	CK_00001391	NA	NA	uncharacterized conserved secreted protein	blue	blue	NA		blue_cyanoron_142	NA	NA	NA	0	0	0	0	0	0	0.524	0.554	0.534	0.437	0	0	0.622	0.836	0.942	0.609	0	0	0	0	0.743	0.902	0.869	0.77	0	0	0	0.478	-0.641	-0.557	-0.67	0	-0.354	-0.49	0	-1.066
271	CK_Syn_WH7803_00740	CK_00001276	NA	NA	conserved hypothetical protein	blue	blue	NA	LLUV-LLLT-HLLT	NA	NA	NA	core	0	0	0	0	0.662	1.501	0.605	0	1.112	1.606	1.344	1.249	0	0	0	0	0	0	0	0	1.035	2.069	2.331	2.242	0	0.917	0.736	0	0	0	0	2.612	1.619	0.605	0	-0.85
272	CK_Syn_WH7803_01143	CK_00008119	NA	NA	LD-carboxypeptidase family protein	blue	blue	NA		NA	NA	OP738	NA	0	0	0	0	0	0	0	0	0.532	0.378	0.434	0.402	0	0.727	0.706	0.407	0	0	0	0.494	0.574	0.555	0.615	0.788	0.511	0.558	0	0.593	-0.496	-0.912	-1.632	-1.117	0	0	0	0
275	CK_Syn_WH7803_00569	CK_00001045	cbiQ	NA	transmembrane component of ECF transporter energizing module	blue	blue	NA		NA	NA	OP359	core	0	0	0	0	0	0	0	0	0.658	0.577	0.795	0.747	0	0	0	0	0	0	0	0.563	0.919	0.803	0.744	0.693	0	0	0	0	0	0	-1.269	-1.326	0.748	1.387	1.065	0
276	CK_Syn_WH7803_00859	CK_00045255	NA	NA	conserved hypothetical protein	blue	blue	NA	LLHL-LLUV	NA	NA	OP549	NA	0	-0.957	-1.255	-1.464	0	-0.937	-1.278	-0.814	0	-0.527	-0.544	-0.492	0	0	0	-0.615	0	0	0	0	0.692	0.886	0.751	0.981	0	0	0	-0.583	-2.333	-2.47	-2.115	-2.177	-2.187	-1.743	-0.53	-3.243
279	CK_Syn_WH7803_02095	CK_00000587	cgtA	NA	obg family GTPase CgtA	blue	blue	NA		NA	NA	NA	core	0	0	0.627	0.575	0	0	0	0.428	0.559	0.607	0.695	0.678	0	0	0.482	0	0	0	0	0	0	0.443	0.654	0.685	0	0	0	0.541	0	-0.787	-2.114	-2.058	0	0.778	0.515	-0.769
280	CK_Syn_WH7803_00079	CK_00002336	NA	NA	conserved hypothetical protein	blue	blue	NA	LLLT-HLLT	NA	NA	OP83	NA	0	0	0	0	0	0	0	0	1.048	1.399	1.45	1.322	0	0	0	0.59	0	0	0	0.583	0.564	0.675	1.112	1.121	0.716	0.729	0	0	0	0	-0.516	0.645	0.683	0	0	-1.417
281	CK_Syn_WH7803_01816	CK_00000637	NA	NA	conserved hypothetical protein	blue	blue	NA	LLLT-HLLT	blue_cyanoron_54	NA	OP1154	core	0.497	0.621	0.681	0.776	0	0.506	0.936	0.942	1.104	1.006	0.883	0.861	0	0	0	0.409	0	0	0	0	1.074	1.091	1.072	1.093	0	0	0	0	-0.357	-0.407	-0.888	-0.371	0	0	0	0
283	CK_Syn_WH7803_02117	CK_00044808	NA	NA	hypothetical protein	blue	blue	NA	LLHL-LLUV-LLLT-HLLT	blue_cyanoron_86	blue_cyanoron_32	OP1339	NA	2.095	1.996	0	1.236	0	1.35	1.183	1.847	2.548	2.525	1.939	1.659	0	0	0	0.924	0	0	0	0	3.037	3.288	3.074	2.986	0	0	0	0	0	-1.76	-1.876	0.692	0	0	0	-1.737
284	CK_Syn_WH7803_02011	CK_00001869	NA	NA	putative uPF0225 protein Dda3937_04045	blue	blue	NA	LLHL-LLLT	NA	NA	NA	NA	0	0	0.77	1.008	0	0	0	0.682	0.965	1.194	1.001	0.952	0	0	0	0	0	0	0	0	0	0.663	0.789	0.874	0	0	0	0	0	0	0	-0.997	0	0.872	0	0.779
285	CK_Syn_WH7803_01072	CK_00000791	NA	NA	permease of the drug/metabolite transporter (DMT) superfamily	blue	blue	NA		NA	NA	NA	core	0	0.769	0.932	0.766	0	0	0	0.388	0.902	0.902	0.965	0.903	0	0	0	0	0	0	0	0	0	0	0	0.442	0	0	0	0	0.304	0	-0.639	-0.942	0	0	0	0.391
289	CK_Syn_WH7803_02432	CK_00006076	NA	NA	ABC-type transporter for nitrate/sulfonate/bicarbonate membrane component	blue	blue	NA	LLLT-HLLT	NA	NA	OP1519	NA	0.742	0.512	0	0	0	0	0.691	0	0.632	0.935	0.954	1.075	0.532	0.56	0.537	0.511	0	0	0	0	0.705	0.744	0.875	1.034	0	0	0	0.591	0	0	0	0	0.367	0	0	-0.695
290	CK_Syn_WH7803_00980	CK_00000080	mntB	NA	ABC-type Mn2+ transporter membrane component	blue	blue	NA	LLLT-HLLT	NA	NA	OP639	NA	0	0	0	0	0	0	0.633	0.821	1.058	1.08	0.846	0.807	0	0.536	0.598	0.494	0	0	0	0	1.041	1.078	1.21	1.3	0	0.517	0.501	0	-0.716	-1.072	-1.015	-0.456	0.35	0.345	0	-1.364
292	CK_Syn_WH7803_01600	CK_00001009	chlI	NA	protoporphyrin IX Mg-chelatase subunit ChlI	blue	blue	NA		blue_cyanoron_34	NA	OP1025	core	0	0	0	0	0	0	-0.505	0	0	0	0	0	0	0	0	0	0	0	0	0	0	0	0	0	0	0	0	0	0.73	0.774	0	-1.44	-0.939	-0.545	0	1.244
294	CK_Syn_WH7803_00858	CK_00002805	NA	NA	alpha/beta hydrolase family protein	blue	blue	NA	LLUV-HLLT	NA	NA	OP549	NA	0	-0.859	-0.983	-0.901	-0.859	-1.255	-1.541	-0.695	0	0	0	0	0	0	0	0	0	0	0	0	1.149	1.129	1.518	1.794	0	0	0	0	-4.087	-4.285	-4.272	-4.325	-3.519	-1.944	-0.706	-4.516
299	CK_Syn_WH7803_01716	CK_00000727	thiE	NA	thiamine-phosphate pyrophosphorylase	blue	blue	NA	HLLT	NA	NA	OP1099	core	0	0	0	0.377	0	0	0	0.355	0.535	0.722	0.69	0.657	0	0	0	0	0	0	0	0	0.709	0.802	0.946	1.017	0	0	0	0	0	0.524	0.298	-0.675	-0.412	0	0	0.375
301	CK_Syn_WH7803_00731	CK_00037827	NA	NA	conserved hypothetical protein	blue	blue	NA		NA	NA	NA	core	0	0	0.777	0.916	0	0	0.676	0	0.581	0.721	0.688	0.644	-0.997	-0.985	-0.636	0	0	0	0	0	0.49	0.591	0.506	0	0	0	0	0	0	0.516	0.832	0	0	0	0	0
304	CK_Syn_WH7803_01601	CK_00001010	ruvC	NA	crossover junction endodeoxyribonuclease RuvC	blue	blue	NA	LLHL-LLLT-LLHT	blue_cyanoron_34	NA	OP1025	core	0	0	1.082	1.32	0	0	0	0	1.325	1.443	1.338	1.215	-1.059	0	0	0	0	0	0	0	0	0.643	0.813	0.704	0	0	-0.751	-0.678	1.362	1.376	0.489	-0.699	0	0	0	1.266
306	CK_Syn_WH7803_01726	CK_00000724	era	NA	GTP-binding protein Era	blue	blue	NA		NA	NA	OP1104	core	0	0	0	0	-0.508	-0.482	0	0	0	0	0	0	0.505	0.563	0	0	0	0	0	0	0.439	0.472	0.56	0.612	0	0	0	0	-0.701	-0.907	-2.318	-2.197	-0.648	0	0	-1.013
308	CK_Syn_WH7803_00030	CK_00000345	thiL	NA	thiamine-monophosphate kinase	blue	blue	NA		NA	NA	OP51	core	0	-0.485	-0.477	-0.454	0	-0.477	-0.618	0	0	0	0	0	0	-0.703	-0.838	-0.812	0	0	0	0	0.647	0.525	0.697	0.801	0	0	0	0	-0.734	-0.822	-0.872	-0.755	0	0.507	0.391	-0.364
309	CK_Syn_WH7803_00916	CK_00047899	uraA	NA	uracil/proton symporter	blue	blue	NA	LLLT	NA	NA	NA	NA	0	0	0	0.357	0	0	0	0.633	0.998	0.885	1.079	0.99	0	0	0	0	0	0	0	0	0.802	0.826	0.763	0.899	0	0	0	0	-0.592	-0.858	-1.689	-1.42	0	0.459	0	-0.361
310	CK_Syn_WH7803_02393	CK_00057584	NA	NA	uncharacterized conserved secreted CHAT domain-containing protein	blue	blue	NA	LLHL-HLUV	blue_cyanoron_111	NA	NA	NA	0.825	0.961	1.24	1.225	0	-0.948	0	0	0.617	0	0	0	0	0	0	0	0	-1.446	-1.927	-1.957	0	0	0	0	0	0	0	0	2.961	2.946	2.935	2.045	0.628	0.49	0.487	2.583
312	CK_Syn_WH7803_02401	CK_00001375	NA	NA	conserved hypothetical protein	blue	blue	NA	HLLT	blue_cyanoron_112	NA	OP1501	NA	0	0	0.341	0.532	0	0.528	0.75	0.747	0.727	0.705	0.599	0.511	0	0.608	0.538	0.488	0	0	0	0	0.682	0.862	0.918	1.049	0.601	0.538	0	0.916	-0.792	-0.868	-1.174	-0.804	0	0.451	0	-0.923
313	CK_Syn_WH7803_01910	CK_00000590	rsmI	NA	2-O-methyltransferase	blue	blue	NA	HLLT	NA	NA	OP1207	core	0	0	0	0	0	0	0	0	0.83	0.84	0.573	0.612	0	0	0	0	0	0	0	0	0.971	1.158	1.287	1.271	0	0	0	0	-0.459	0	-1.263	-0.5	0	0	0	0
314	CK_Syn_WH7803_00241	CK_00000277	selD	NA	bifunctional selenide water dikinase / oxidoreductase fusion protein	blue	blue	NA	HLLT	NA	NA	OP169	core	-0.456	-0.566	-0.698	-0.552	0	-0.658	-0.646	0	0	0	0	0	0	0	0	0	0	0	0	0	0.509	0.67	0.917	1.105	0.707	0.677	0.551	0.731	-0.934	-0.9	-0.388	-0.408	-0.658	-0.902	-0.525	-1.028
315	CK_Syn_WH7803_01927	CK_00001310	yadB	NA	glutamyl-Q-tRNA(Asp) synthetase	blue	blue	NA	LLHL-LLLT	NA	NA	OP1222	NA	1.281	1.03	0.909	1.062	0	0	0.483	0.734	1.198	1.04	0.992	1.067	0	-0.833	-0.966	0	0	0	0	0	0.55	0.433	0	0	0	0	0	0	0	0	0.636	0.671	0.656	0.697	0	0.499
316	CK_Syn_WH7803_02232	CK_00051606	NA	NA	dolichyl-phosphate-mannose-mannosyltransferase family protein	blue	blue	NA		blue_cyanoron_98	NA	OP1411	NA	0	0	-0.411	0	0	-0.587	0	0	0.366	0	0	0	0	0	0	0	0	0	0	0	0.387	0.442	0	0	0.48	0	0	0	-0.616	-0.627	0	0	0	0	0	0
317	CK_Syn_WH7803_01013	CK_00048237	NA	NA	Hypothetical protein	blue	blue	NA	LLLT	NA	NA	NA	NA	0	0	0	0	0	0	0	0	0	0	0	1.326	0	0	0	0	0	0	0	0	0	0	0	0	0	0	0	0	0	0	0	0	0	0	0	0
318	CK_Syn_WH7803_00968	CK_00002075	mrpG	mnhG	multiprotein Na+/H+ antiporter subunit G	blue	blue	NA	LLHL-LLUV-HLLT	blue_cyanoron_183	blue_cyanoron_67	OP634	NA	0	0	-0.607	-1.044	0	-1.092	-1.029	-0.551	0	0	0	0	0	0	0	0	0	0	0	0	1.155	1.199	0.919	1.211	0	0	0.71	0	0	0	0	1.234	1.161	0.911	1.246	-0.779
319	CK_Syn_WH7803_00060	CK_00000328	spoIID	NA	sporulation protein SpoIID	blue	blue	NA		NA	NA	OP73	core	0	0	0	0	0	0	0.644	0.569	0.759	0.757	0.472	0.517	0.652	0.583	0.907	0.642	0	0	0	0	0.622	0.746	0.757	0.839	0	0	0	0	-1.36	-1.228	-0.491	1.488	1.046	0	-0.549	-2.341
320	CK_Syn_WH7803_00618	CK_00000648	cobK	cbiJ	precorrin-6x reductase	blue	blue	NA	LLLT-HLLT	NA	NA	NA	core	0	0	0.508	0.605	0	0	0.697	0.824	1.223	1.639	1.594	1.641	0	0	0	0	0	0	0	0	1.083	1.158	1.331	1.51	0	0	0	0	0	0	0	-0.592	0	0	0	-0.901
321	CK_Syn_WH7803_01031	CK_00000773	NA	NA	S-adenosyl-L-methionine-dependent methyltransferase family protein	blue	blue	NA	LLHL-LLLT	NA	NA	OP668	core	0	0.725	1.148	1.266	0	0	0	0.568	1.156	1.358	1.031	1.201	0	0	0	0	0	0	0	0	0	0	0.762	0.878	0	0	0	0	1.066	0.854	0	-1.188	0	0	0	1.589
322	CK_Syn_WH7803_00656	CK_00000670	accA	NA	acetyl-CoA carboxylase carboxyl transferase alpha subunit	blue	blue	NA		blue_cyanoron_157	NA	OP411	core	0	0	0	0	0	-0.334	-0.28	0	0.386	0.292	0	0	-0.518	-0.549	-0.668	-0.707	0	0	0	0	0.71	0.763	0.763	0.715	0	0	0	0	0	-0.333	-0.415	-1.118	0	0.398	0	0.354
323	CK_Syn_WH7803_01502	CK_00002177	NA	NA	uncharacterized conserved 2TM domain-containing membrane protein	blue	blue	NA	LLHL-LLUV-HLLT-HLHT	NA	NA	NA	NA	0	-1.209	-1.568	-0.936	0	-0.775	-1.334	0	0	0.729	0	0	0	0	0	0	0	0	0	0	1.591	1.5	1.632	1.525	0	1.229	1.495	0	0	-0.707	0	1.738	2.166	1.783	0.726	-1.71
324	CK_Syn_WH7803_02147	CK_00001141	sufS1	NA	cysteine desulfurase / selenocysteine lyase	blue	blue	TRUE	LLHL-LLLT	blue_cyanoron_91	NA	OP1358	core	0.766	1.107	1.187	1.18	0	0	0.779	0.98	1.28	1.19	1.071	1.067	-0.409	0	0	0	0	0	0	0	0.828	0.787	0.651	0.639	-0.594	0	0	0.421	0.654	1.097	1.058	0.795	0.484	0.762	0.471	0.593
333	CK_Syn_WH7803_00939	CK_00056823	NA	NA	nif11-like leader peptide domain protein	blue	blue	NA	LLHL-LLLT	NA	NA	NA	NA	0	0	0.811	1.218	0	0	0	0	0	0	1.096	1.276	0	0	0	0	0	0	0	0	0	0	0.759	0.703	0	0	0	0	0	0.874	0	0	0	0	0	1.14
341	CK_Syn_WH7803_01880	CK_00000609	NA	NA	phosphoribosyltransferase family protein	blue	blue	NA		NA	NA	OP1195	core	0	0	0	0.629	0	0	0	0	0	0.663	0.836	0.652	0	0	0	0	0	0	0	0	0	0	0	0	0	0	0	0	0	0	0	1.171	1.554	1.151	1.166	0
342	CK_Syn_WH7803_02473	CK_00001370	gpgP	NA	glucosyl-3-phosphoglycerate phosphatase	blue	blue	NA		NA	NA	OP1537	NA	0.677	0.599	0.501	0	0.555	0	0	0	0	0	0	0	0	0	0	0	0	0	0	0	0	0	0	0	0.632	0	0	0.672	1.635	1.457	1.693	2.222	1.185	0.978	0.5	0
343	CK_Syn_WH7803_01885	CK_00008063	ftsE	NA	ATP-binding protein FtsE	blue	blue	NA		NA	NA	OP1196	core	0	0	0.591	0.707	0	0	0.644	0.549	0.808	0.883	0.818	0.748	0	0	0	0	0	0	0	0	0	0.456	0.648	0.828	0	0	0	0	-0.523	-0.493	0	-1.445	-0.88	0	0	0.553
347	CK_Syn_WH7803_00279	CK_00000257	NA	NA	recB nuclease TM0106 family domain protein	blue	blue	NA	HLLT	NA	NA	NA	core	0	0	0	0	0	0	0	0	0.607	0.621	0.52	0.522	0	0.569	0.435	0	0	0	0	0	0.668	0.79	0.949	1.001	0	0	0	0	-0.786	-1.073	-1.243	0	-0.331	-0.411	0	-0.588
349	CK_Syn_WH7803_02178	CK_00001151	ktrB	ntpJ trkH	Ktr-type potassium uptake transporter potassium-translocating subunit B	blue	blue	NA		blue_cyanoron_93	blue_cyanoron_36	OP1373	core	0.645	0.688	0.649	0.694	0	0	0.741	0.798	0.824	0.77	0.634	0.754	0	0	0	0	0	0	0	0	0.707	0.482	0.373	0.455	0	0	0	0	0.769	0.667	0.414	0.377	0.652	0.682	0.545	1.334
357	CK_Syn_WH7803_02183	CK_00001155	NA	NA	conserved hypothetical protein	blue	blue	NA	LLHL-LLUV	NA	NA	NA	NA	-0.954	-1.362	-1.334	-1.084	-0.713	-1.063	-0.596	-0.375	-0.407	-0.378	0	0	0	-0.345	-0.347	-0.388	0	0	0	0	0.438	0.428	0.491	0.714	0	0	0	0	-0.769	-0.493	0.475	2.022	0.717	0	0	-1.734
360	CK_Syn_WH7803_02079	CK_00001067	infB	NA	translation initiation factor IF-2	blue	blue	TRUE		blue_cyanoron_81	blue_cyanoron_31	OP1313	core	0.388	0.655	0.716	0.87	0	0	0	0.501	0.896	0.794	0.673	0.646	0.456	0.588	0.469	0	0	0	0	0	0.938	0.952	0.847	0.888	0	0	0	0.535	-0.561	-0.79	-1.777	-1.925	0	0.366	0	-0.526
361	CK_Syn_WH7803_01971	CK_00001090	truB	NA	tRNA pseudouridine(55) synthase	blue	blue	NA		NA	NA	OP1250	core	0	0	0	0	0	0	0	0	0	0.729	0.924	0.904	0	0	0	0	0	0	0	0	0	0	0.784	0.818	0	0	0	0	0	-0.488	-0.996	-1.436	-0.324	0	0	-0.318
371	CK_Syn_WH7803_01945	CK_00051691	NA	NA	conserved hypothetical protein	blue	blue	NA	LLHL-LLUV-LLLT	NA	NA	OP1236	NA	1.044	1.114	1.382	1.558	0	0	1.162	1.38	1.677	1.889	1.964	1.799	0	0	0	0.632	0	0	0	0	0	0.464	0.57	0.743	0.613	0	0	0	0	-0.692	0	0.558	0	0	0	-1.046
374	CK_Syn_WH7803_00744	CK_00001480	NA	NA	matrixin family protein	blue	blue	NA	LLHL-LLLT-LLHT	NA	NA	OP469	NA	1.226	1.303	1.554	1.774	0	0	0.739	0.965	1.258	1.353	1.252	1.036	-1.467	-1.114	-1.275	0	0	0	0	0	0	0	0	0	-0.674	0	0	0	1.706	2.451	2.724	1.162	1.127	0.81	0	1.12
375	CK_Syn_WH7803_50031	CK_00056630	tRNA-Ser-TGA	NA	NA	blue	blue	TRUE	HLLT	NA	NA	NA	NA	0	0	0	0	0	0	0	0	0.729	0.812	0.947	0.646	0	-0.9	-0.75	0	0	0	0	0	1.725	1.801	1.753	1.879	0	0	0	0	0	-1.065	-0.757	0	0	0	0	-1.003
378	CK_Syn_WH7803_01312	CK_00001469	lptA	NA	lipopolysaccharide export system ATPase component	blue	blue	NA	LLHL	NA	NA	OP847	NA	1.126	0.834	0.613	0.505	0	0	0	0	0.455	0.457	0	0	0	-0.617	-0.838	-0.683	0	0	0	0	0	0	0	0	0	0	0	0.679	1.485	0.786	0	-1.391	0	0	0.401	0.758
380	CK_Syn_WH7803_00158	CK_00005938	NA	NA	conserved hypothetical protein	blue	blue	NA	LLHL-LLLT-HLLT	NA	NA	NA	NA	0	0	0	1.073	0	0	0	0.889	0.938	1.527	1.649	1.912	0	0	0	0	0	0	0	0	1.108	0	0.897	1.287	0	0	0	0	1.292	0	1.317	1.005	0	0	0	0
382	CK_Syn_WH7803_01534	CK_00001242	rimI	NA	ribosomal-protein-alanine acetyltransferase	blue	blue	NA	LLLT	blue_cyanoron_26	NA	NA	core	0	0	0.631	0.946	0	0	0	0	0	0.465	0.902	1.073	0	0	0	0	0	0	0	0	0	0	0.436	0.488	0	0	0	0	0.614	0.534	0	-0.462	-0.541	0	0	0
385	CK_Syn_WH7803_01610	CK_00001016	NA	NA	alpha/beta hydrolase	blue	blue	NA	HLLT	NA	NA	NA	core	0	0	0	0	0	0	0	0	0.753	0.812	0.393	0.366	0	0	0.51	0	0	0	0	0	1.003	1.142	1.287	1.392	0	0	0	0.409	-1.035	-0.882	-0.454	-0.287	-0.757	-0.967	-0.707	-1.161
386	CK_Syn_WH7803_00637	CK_00000145	NA	NA	geranylgeranyl reductase family protein	blue	blue	NA	LLLT	NA	NA	OP402	core	0.736	0.469	0.464	0.811	0	0	0.511	0.736	1.309	1.325	1.203	1.204	0	0	0	0	0	0	0	0	0.933	0.904	0.947	0.895	0	0	0	0	0.841	0.466	0.745	0.335	0.702	0.934	0.727	0.428
389	CK_Syn_WH7803_01662	CK_00036772	NA	NA	phospholipid:diacylglycerol acyltransferase	blue	blue	NA	LLHL-LLUV-LLLT-HLLT	blue_cyanoron_38	NA	NA	NA	1.135	0.76	0	0.568	0	0	1.192	1.114	1.388	1.333	0.914	0.804	-0.82	-0.916	-0.842	0	0	0	0	0	2.086	2.168	2.033	1.786	0	0	0	0.711	0.918	0.8	0.652	-0.77	-0.601	0	0	0
390	CK_Syn_WH7803_01813	CK_00001223	NA	NA	glycosyltransferase 2 family protein	blue	blue	NA	LLLT-HLLT	blue_cyanoron_54	blue_cyanoron_17	OP1154	core	0	0.514	0.714	0.797	0	0	0.632	0.902	1.579	1.569	1.183	1.207	0	0	0	0	0	0	0	0	1.188	1.192	1.222	1.279	0	0	0	0	0.432	0.523	0	0.428	1.011	1.102	0.848	0.86
392	CK_Syn_WH7803_02402	CK_00001374	NA	NA	bacterial MEKHLA protein	blue	blue	NA	LLHL-LLUV-LLLT-HLLT	blue_cyanoron_112	NA	NA	NA	0	0	0	1.125	0	0.782	1.173	1.219	1.496	1.593	1.412	1.301	0	0	0	0	0	0	0	0	1.254	1.39	1.463	1.628	0	0	0	0.66	-1.141	-1.526	-1.258	0	0.543	0.992	0	-1.305
393	CK_Syn_WH7803_02045	CK_00001050	bioD	NA	dethiobiotin synthase	blue	blue	NA		NA	NA	OP1294	NA	0	0	0	0	0	0	0.486	0	0.687	0.642	0.476	0.596	0	0	0	0	0	0	0	0	0.693	0.661	0.757	0.976	0	0	0	0	0	-0.499	-0.7	-0.883	0	0	0	0
394	CK_Syn_WH7803_02335	CK_00006071	NA	NA	putative membrane protein	blue	blue	NA		NA	NA	OP1462	NA	0	0	0	0	0	0	0	0	0	0	0	0	0	0.605	0	0	0	0	0	0	0	0	0	0	0	0	0	0	-0.395	-0.75	-1.343	-1.265	0	0	0	0
398	CK_Syn_WH7803_01814	CK_00000638	larC	NA	possible pyridinium-3 5-bisthiocarboxylic acid mononucleotide nickel chelatase	blue	blue	NA	LLHL-LLUV-LLLT-HLLT	blue_cyanoron_54	blue_cyanoron_17	OP1154	core	0.708	0.931	0.865	1.206	0	0	1.513	1.982	2.895	2.836	2.461	2.341	-0.772	0	0	0	0	0	0	0	2.251	2.467	2.578	2.687	0	0	0	0	0	0	0	0	0.779	1.017	0.909	0
400	CK_Syn_WH7803_00204	CK_00000285	rnc	NA	ribonuclease III	blue	blue	NA	LLHL-LLUV-LLLT	blue_cyanoron_111	NA	NA	core	0	0.597	0.849	1.298	0	0.958	0.616	1.124	1.288	1.465	1.509	1.429	0	0	0	0	0	0	0	0	0.727	0.633	0.773	0.897	0	0	-0.629	0	0	0	-1.061	-0.418	0.665	0.998	0.749	0.76
403	CK_Syn_WH7803_00263	CK_00009007	degT	NA	putative pleiotropic regulatory protein	blue	blue	NA		NA	NA	OP181	core	0	0	0	0	0	-0.335	-0.261	0	0.361	0.363	0	0	0	0	0	0	0	0	0	0	0.708	0.969	0.986	0.942	-0.42	-0.424	-0.363	0	0	0	0.338	-1.239	-1.44	-1.13	-0.633	0.363
408	CK_Syn_WH7803_00564	CK_00001304	NA	NA	TIM-barrel nifR3 family protein	blue	blue	NA	LLUV-LLLT-HLLT	NA	NA	OP356	NA	0	0	0	0.469	0	0.514	1.148	1.01	1.147	1.455	1.368	1.333	0	0	0	0.695	0	0	0	0.621	1.192	1.435	1.665	1.802	0	0	0	0.656	-0.541	-0.529	-0.563	0	0.381	0.267	0	-1.085
412	CK_Syn_WH7803_01392	CK_00000956	fur	NA	ferric uptake regulator	blue	blue	NA		NA	NA	NA	core	0.328	0	-0.463	-0.658	0	0	0	0	0	0	0	0	0	-0.354	0	0	0	0	0	0	0.891	0.619	0.543	0.531	0	0	0	0	-0.476	-0.798	-0.661	1.062	0.676	0	0	-0.752
414	CK_Syn_WH7803_01068	CK_00000788	NA	NA	photosystem II assembly factor Sll0933/PAM68-like protein	blue	blue	TRUE	LLHL-LLUV-LLLT	NA	NA	NA	core	0	0.772	1.381	1.702	0.579	1.049	1.259	1.411	1.624	1.816	1.622	1.434	0	0	0	0.66	0	0	0	0	0	0	0.572	0.553	0	0	0	0	0.885	0.752	0	0	1.278	1.604	0.951	0
416	CK_Syn_WH7803_00413	CK_00000515	rpsM	NA	30S ribosomal protein S13	blue	blue	TRUE	LLLT-HLUV	NA	NA	OP269	core	0	0.421	0.718	0.853	0	0.574	0.672	0.824	1.017	1.047	0.859	0.722	-0.451	0	0	0.515	0	0.608	0.895	1.186	0.529	0.574	0.868	0.865	0	0	0	0	0	0	-0.654	-0.934	1.139	1.036	0	-0.502
418	CK_Syn_WH7803_00067	CK_00005916	aofH	MAO	monoamine oxidase	blue	blue	NA	LLHL-LLUV-LLLT-HLLT	NA	NA	OP77	NA	0.583	0.933	0.858	1.051	0	0	1.011	1.139	1.516	1.699	1.498	1.473	0	0	0	0	0	0	0	0	1.025	1.093	1.142	1.158	0	0	0	0	0	0.307	0.741	0.825	0.844	0.525	0	-0.728
420	CK_Syn_WH7803_00189	CK_00001547	NA	NA	phycobiliprotein lyase or activator similar to CotB	blue	blue	NA	LLHL-LLUV-LLLT-HLLT	blue_cyanoron_98	NA	OP140	NA	0	0.83	1.066	1.224	0	0.885	1.317	1.344	1.855	1.877	1.682	1.658	0	0	0	0	0	0	0	0	1.216	1.427	1.387	1.423	0	0	0	0	-0.62	0.378	0	0.96	0.567	0	0	-0.57
423	CK_Syn_WH7803_02143	CK_00002060	fucA	NA	L-fuculose phosphate aldolase	blue	blue	NA		blue_cyanoron_90	blue_cyanoron_35	OP1355	NA	0	0	0	0	0	0.437	0	0	0.665	0.733	0.628	0.743	0	0.502	0	0	0	0	0	0	0	0	0.426	0.553	0	0	0	0	-0.692	-1.358	-2.051	-1.29	-0.44	0	0	0
863	CK_Syn_WH7803_01150	CK_00001721	NA	NA	conserved hypothetical protein	blue	blue	NA		NA	NA	OP741	NA	0	-0.585	-0.745	-0.865	0	-0.406	0	0	0	0	-0.448	-0.407	0	-0.885	-0.873	-0.345	0	0	0	0	0	0	0	0	0	0	0	0	-0.559	-0.556	-0.349	0.767	0	-0.83	-0.744	-1.192
865	CK_Syn_WH7803_00334	CK_00001567	NA	NA	conserved hypothetical protein	blue	blue	NA	LLLT-LLHT	NA	NA	NA	NA	0	0	0	0.549	0	0	0	0	0.978	1.161	0.97	0.866	-0.978	-1.268	-1.229	-0.609	0	0	0	0	0	0	0.609	0.624	0	0	0	-0.65	0	0.488	1.133	0	0	0	0	0
868	CK_Syn_WH7803_01877	CK_00001410	NA	NA	conserved hypothetical protein	blue	blue	NA		NA	NA	OP1193	NA	0	0	0	0	0	0	0	0	0	0	0	0	0	0	0	0	0	0	0	0	0	0	0	0.361	0	0	0	0	-0.875	-0.815	-1.098	0.356	0	0	0	-0.581
869	CK_Syn_WH7803_01021	CK_00000768	menD	NA	2-succinyl-5-enolpyruvyl-6-hydroxy-3- cyclohexene-1-carboxylic-acid synthase	blue	blue	NA	HLLT	NA	NA	OP665	core	0	0	0	0.619	0	0	0	0	0.812	0.803	0.885	0.841	0.568	0.863	0.703	0	0	0	0	0	0.811	0.968	1.125	1.242	0	0	0	0.535	-1.104	-1.446	-2.856	-3.292	-0.634	0	0	-0.519
871	CK_Syn_WH7803_01008	CK_00041574	NA	NA	conserved hypothetical protein	blue	blue	NA		NA	NA	OP654	NA	0	0	0	0.615	0	0	0	0	0	0	0.629	0	0	0	-0.874	-0.757	0	0	0	0	0	0	0	0	0	0	0	-0.759	0.971	0.756	1.447	0	0	0	0	0
873	CK_Syn_WH7803_50015	CK_00056663	tRNA-Thr-TGT	NA	NA	blue	blue	NA	HLLT	NA	NA	NA	NA	0	0	0	0	0	0	0	0	0	0	0	0	0	0	0	0	0	0	0	0	0	0.809	1.196	1.131	0	0	0	0	-1.133	-1.518	-1.575	-1.797	-1.269	0	0	-1.263
874	CK_Syn_WH7803_01071	CK_00001607	NA	NA	conserved hypothetical protein	blue	blue	NA		NA	NA	NA	NA	0	0	0	0	0	0	-0.575	0	0	0.527	0.401	0	0	0	0	0	0	0	-0.608	-0.5	0	0	0.388	0	0	0	0	-0.45	0	0.415	0.613	-0.981	-0.646	-0.518	0	0
875	CK_Syn_WH7803_02215	CK_00001320	NA	NA	uncharacterized conserved secreted protein	blue	blue	NA		NA	NA	NA	NA	0	0	0	0	0	0	0	0	0	0.491	0.459	0.52	-0.642	-0.734	-0.788	-0.393	0	0	0	0	0	0	0.339	0	0	0	-0.473	-0.744	0	0	-0.303	-1.016	-0.391	0	0	0
876	CK_Syn_WH7803_00700	CK_00000951	NA	NA	conserved hypothetical protein	blue	blue	NA	LLLT	NA	NA	OP440	core	0	0	0.672	0.644	0	0.528	0.754	0.499	0.872	1.097	0.906	0.866	0	0	0	0.438	0	0	0	0	0.496	0.386	0.665	0.89	0	0	0	0	0	0.376	0.674	-0.53	0	0	0	0
878	CK_Syn_WH7803_00227	CK_00001542	NA	NA	glycosyltransferase	blue	blue	NA	LLLT-HLLT	blue_cyanoron_126	blue_cyanoron_49	OP163	NA	0.557	0.551	0.478	0	0	0	0	0.49	1.251	1.48	1.188	1.294	0	0	0	0	0	0	0	0	0.503	0.587	1.054	1.281	0	0	0	0	0.71	0.318	0	-0.933	0	0.512	0.387	0.358
879	CK_Syn_WH7803_01149	CK_00001720	pilD	NA	leader peptidase (prepilin peptidase) / N-methyltransferase	blue	blue	NA	HLLT	NA	NA	OP741	NA	0	0	0	0	0	-0.434	0	0	0.9	0.69	0	0	0	0	0	0	0	0	0	0	1.278	1.279	1.192	1.291	0	0	0	0.499	-1.819	-1.904	-1.327	0.513	0	-0.913	-1.006	-2.103
880	CK_Syn_WH7803_01941	CK_00002947	NA	NA	conserved hypothetical protein	blue	blue	NA	HLLT	NA	NA	OP1233	NA	0	0	0	0	0	0	0	0	0.906	0.936	0.649	0	0	0	-0.674	0	0	0	0	0	1.914	1.925	1.838	1.766	0	0	0	0	0	-0.744	0	0	-0.782	-0.827	0	-0.724
881	CK_Syn_WH7803_00168	CK_00000304	tsaE	yjeE	tRNA threonylcarbamoyladenosine biosynthesis protein TsaE	blue	blue	NA		NA	NA	OP130	NA	0	0	0.409	0.509	0	0	0	0.43	0	0.377	0.684	0.508	0	0	0	0	0	0	0	0	0.483	0.547	0.703	0.835	0	0	0	0	-0.454	-0.608	-0.794	-1.043	0	0	0	-0.827
885	CK_Syn_WH7803_01792	CK_00002428	NA	NA	conserved hypothetical protein	blue	blue	NA	HLLT	NA	NA	OP1141	NA	0	0	0	0	0	0	0	0	0	0	0	0	0	0	0	0	0	0	0	0	0	0	0	1.229	0	0	0	0	0	0	0	0	1.208	0	0	-1.951
896	CK_Syn_WH7803_00351	CK_00000479	coaBC	dfp	phosphopantothenoylcysteine decarboxylase / phosphopantothenate--cysteine ligase	blue	blue	NA		NA	NA	NA	core	0	0	0	0	0	0	0	0	0.769	0.737	0.706	0.699	-0.457	0	0	-0.533	0	0	0	0	0.577	0.664	0.72	0.664	0	0	0	0	0	0	-0.486	0	0.552	0.798	0.635	0.454
897	CK_Syn_WH7803_01672	CK_00006025	NA	NA	uncharacterized conserved membrane protein	blue	blue	NA	LLHL-LLUV-LLLT-LLHT-HLLT	blue_cyanoron_39	NA	OP1071	NA	1.121	0	0	0.962	0	0	1.563	1.562	1.8	2.572	2.537	2.551	0	0	0	1.386	0	0	0	0	1.945	1.75	2.172	2.161	0	0	0	0	0	0	0	0	0	0	0	-1.477
898	CK_Syn_WH7803_02077	CK_00001065	nusA	NA	transcription termination factor NusA	blue	blue	TRUE	LLHL	blue_cyanoron_81	blue_cyanoron_31	OP1313	core	0.879	1.168	1.306	1.384	0	0.39	0	0.546	0.82	0.79	0.803	0.75	0	0	-0.396	0	0	0	0	0	0.577	0.644	0.656	0.612	0	0	0	0.414	0.773	0.402	-0.909	-1.183	0.489	0.849	0.582	1.044
900	CK_Syn_WH7803_01659	CK_00000687	petF	NA	2Fe-2S ferredoxin	blue	blue	NA	LLUV-LLHT	blue_cyanoron_38	NA	OP1063	core	0	0	-0.985	-0.82	0	0	-1.238	-0.68	0	0	-0.51	0	-1.224	0	0	0	0	0	0	0	0.631	0.797	0.611	0.778	0	0	0	0	0	0	0	-0.845	-0.802	-0.901	0	0
902	CK_Syn_WH7803_00736	CK_00054843	NA	NA	protein of unknown function (DUF3136)	blue	blue	NA	LLLT-HLLT	NA	NA	OP463	NA	0	0	0	0	0	0	0	0.975	1.81	2.772	2.921	2.796	0	0	0	0	0	0	0	0	1.632	1.96	2.911	3.269	0	0	0	0	0	0	0	0	0	0	0	-1.358
903	CK_Syn_WH7803_02118	CK_00038134	NA	NA	uncharacterized conserved membrane protein	blue	blue	NA	LLHL-LLUV-LLLT-LLHT-HLLT	blue_cyanoron_86	blue_cyanoron_32	OP1339	NA	1.707	1.791	0.818	1.957	0.962	1.944	1.61	2.173	2.844	3.11	2.749	2.493	0	0	0	1.041	0	0	0	0	2.869	3.269	3.44	3.434	0	0	0	0	0	-0.665	-0.927	0.843	0.575	0.621	0.596	-2.302
907	CK_Syn_WH7803_01815	CK_00001581	NA	NA	peptidase M41 family	blue	blue	NA	LLHL-LLUV-LLLT-HLLT	blue_cyanoron_54	NA	OP1154	NA	0.915	1.054	1.24	1.471	0	0	1.624	1.958	2.612	2.773	2.336	2.25	0	0	0	0	0	0	0	0	1.806	2.011	2.136	2.16	0	0	0	0	0	0	-0.549	0	0.458	0.714	0	0
911	CK_Syn_WH7803_00272	CK_00002359	NA	NA	multidrug efflux transporter MFS family	blue	blue	NA	LLLT-HLUV-HLLT	blue_cyanoron_129	NA	OP186	NA	0	0	0	0	0	0	0	0.889	2.186	2.448	2.158	2.17	0	0	0	0	0	0	0	1.012	0.927	1.291	1.598	1.805	0	0	0	0	0	-0.733	0	0	0	0	0	-1.176
912	CK_Syn_WH7803_00512	CK_00000566	NA	NA	carbohydrate kinase FGGY family	blue	blue	NA	LLHL	NA	NA	OP329	NA	0.954	0.733	0.936	1.155	0	0	0	0	0.704	0.862	0.854	0.806	-0.874	-0.514	-0.933	0	0	0	0	0	0.637	0.59	0	0	-0.799	0	-0.599	0	1.107	0.749	0	-1.175	0	0.762	0.895	1.847
913	CK_Syn_WH7803_00039	CK_00001351	NA	NA	ATP-dependent DNA/RNA helicase	blue	blue	NA	LLUV-LLLT-HLLT	NA	NA	NA	NA	0.68	0	0	0.826	0	0	0.899	1.579	2.155	1.991	1.768	1.729	0	0	0	0	0	0	0.79	0.876	1.535	1.561	1.605	1.662	0	0	0	0	0	0	0.771	0.931	1.117	0.718	0	-0.623
919	CK_Syn_WH7803_00047	CK_00000337	cbiD	NA	pseudocobalamin biosynthesis protein CbiD	blue	blue	NA	LLHL-LLUV-LLLT-HLLT	blue_cyanoron_144	blue_cyanoron_56	OP66	core	0	0.673	0.804	1.002	0	0.542	1.291	1.05	1.09	1.414	1.681	1.679	0	0	0	0.524	0	0	0	0	1.08	0.948	1.141	1.182	0	0	0	0	0	0	-0.928	0	0	0	0.333	-0.311
923	CK_Syn_WH7803_02042	CK_00001049	bioF	NA	8-amino-7-oxononanoate synthase	blue	blue	NA	HLLT	blue_cyanoron_77	NA	NA	core	0	0	0	0	0	0	0	0	0	0.357	0.365	0	0.505	0.61	0.49	0	0	0	0	0	0.476	0.646	0.884	1.052	0	0	0	0	-0.925	-1.039	-1.617	-1.391	-0.9	-0.4	0	-1.04
924	CK_Syn_WH7803_01748	CK_00000711	folC	NA	bifunctional dihydrofolate synthase / folylpolyglutamate synthase	blue	blue	NA	HLLT	NA	NA	OP1117	core	0	0	0	0.453	0	0	0.422	0.523	0.691	0.781	0.756	0.717	0	0	0	0	0	0	0	0	0.745	0.784	0.895	1.147	0	0	0	0	-0.447	-0.742	-1.075	-0.497	0.483	0.699	0	-0.392
925	CK_Syn_WH7803_00655	CK_00000669	aar	cACR FAR	long-chain fatty acyl-ACP reductase	blue	blue	TRUE	HLLT	blue_cyanoron_157	NA	OP411	core	0.461	0.41	0	0	0	0	0	0.463	0.846	0.829	0.637	0.502	-0.469	-0.591	-0.618	0	0	0	0	0	0.813	0.93	1.022	1.02	0	0	0	-0.354	0.436	0	0	-1.211	0	0	0	0.373
926	CK_Syn_WH7803_00865	CK_00002493	NA	NA	conserved hypothetical protein	blue	blue	NA	LLHL-LLUV-LLLT-HLUV	NA	NA	OP554	NA	0	0	0.942	1.372	0	0.885	1.02	0	0	0.844	1.082	0	-0.988	0	0	0	0	0	0.895	1.023	0	0	0.781	0.903	0	0	0	0	0.853	0.893	0	-0.953	0	0	0	0
927	CK_Syn_WH7803_00101	CK_00047824	NA	NA	nucleotidyltransferase domain protein	blue	blue	NA	LLHL-LLUV-LLLT-LLHT	NA	NA	OP96	NA	1.017	0	0	1.094	0	0	0	1.449	1.137	1.834	1.715	1.788	0	0	0	1.13	0	0	0	0	0	0	0	0.983	0	0	0	0	0	0	0	0	0	0	0	-1.449
929	CK_Syn_WH7803_02489	CK_00000384	cobA	cysG	uroporphyrinogen-III C-methyltransferase	blue	blue	NA	LLHL-LLLT	NA	NA	OP1547	core	0.849	0.988	1.351	1.259	0	0	0.658	0.667	1.137	1.05	1.107	1.13	0	0	0	0	0	0	0	0	0.64	0.629	0.727	0.776	0	0	0	0	1.488	0.95	0.985	-0.502	0	0.51	0	1.333
932	CK_Syn_WH7803_01934	CK_00001071	NA	NA	conserved hypothetical protein	blue	blue	NA		blue_cyanoron_67	NA	NA	core	0	0	0	0	0	0	0	0	0	0.547	0	0	0	0	0	0	0	0	0	0	0.502	0.736	0.846	0.996	0	0	0	0.642	-0.927	-0.767	-0.483	0.721	0.365	0	0	-1.828
939	CK_Syn_WH7803_02490	CK_00001554	NA	NA	possible chelatase	blue	blue	NA	LLHL-LLUV-LLLT-HLLT	NA	NA	OP1547	NA	1.431	1.63	1.647	1.66	0	0.72	1.231	1.224	1.29	1.323	1.485	1.58	-0.945	-0.922	-0.854	0	0	0	0.71	0	1.312	1.296	1.208	1.223	0	-0.734	-0.672	0	1.577	1.046	0.711	0	0	0.645	0.645	1.95
941	CK_Syn_WH7803_01993	CK_00001644	ftrV	NA	ferredoxin-thioredoxin reductase variable chain	blue	blue	NA	LLUV	NA	NA	NA	NA	0	-0.76	-0.811	-0.879	0	-0.907	-1.088	-0.761	0	-0.43	0	-0.419	-0.656	-0.679	-0.667	-0.787	0	0	0	0	0.596	0.517	0.475	0.375	0	0	0	0	-0.335	-0.514	-0.326	-2.047	-1.425	-0.892	0	0
942	CK_Syn_WH7803_01012	CK_00047901	NA	NA	Hypothetical protein	blue	blue	NA	LLLT-HLLT	NA	NA	NA	NA	0	0	0	0	0	0	0.779	0	0	1.156	1.726	1.967	0	0	0	0	0	0	0	0	0.687	0.776	1.066	1.455	0	0	0	0	0	-0.949	0	0	0	0	0	0
943	CK_Syn_WH7803_01760	CK_00000704	panB	NA	3-methyl-2-oxobutanoate hydroxymethyltransferase	blue	blue	NA	LLHL-LLLT	blue_cyanoron_49	NA	NA	core	0.515	0.575	0.785	1.209	0	0.429	0	0	0.768	1.088	1.182	1.071	0	0	0	0	0	0	0.594	0.713	0	0	0.398	0.544	0	0	0	0	-0.319	-0.538	-0.614	-1.442	0	0.469	0	0
949	CK_Syn_WH7803_00284	CK_00000253	NA	NA	NAD(P)-binding oxidoreductase	blue	blue	NA		NA	NA	OP191	core	0	0	0	0	0	0	0	0	0	0	0	0	-0.722	-0.53	-0.508	-0.467	0	0	0	0	0	0.426	0	0	-0.761	-0.651	-0.634	-0.603	0.582	0.793	0.82	-0.838	-0.885	-0.637	0	1.031
951	CK_Syn_WH7803_02301	CK_00042927	NA	NA	translation initiation factor SUI1 family protein	blue	blue	NA		NA	NA	OP1446	NA	0	0	0	-0.335	0	0	-0.332	0	0	0	0	0	0	0	0	0	0	0	-0.475	-0.57	0.297	0	0	0	-0.364	0	0	0	-0.309	-0.311	-0.45	-0.57	-0.435	0	0	0
952	CK_Syn_WH7803_00072	CK_00000324	asd	NA	aspartate-semialdehyde dehydrogenase	blue	blue	TRUE		NA	NA	OP81	core	0.457	0.331	0.362	0.502	0	0	0	0.608	0.891	0.789	0.654	0.679	0.475	0.374	0	0	0	0	0	0	0.832	0.869	0.809	0.907	0	0	0	0.41	-0.769	-1.04	-1.219	0	-0.358	0	0	-0.859
956	CK_Syn_WH7803_00689	CK_00001587	cbbX	NA	RuBisCo activase	blue	blue	NA		NA	NA	OP431	NA	0	0	0	0.356	0	0	0.485	0	0	0.355	0.408	0	0	0	0	0	0	0	0	0	0.37	0.307	0.314	0	0	0	0	0	-0.392	-0.685	-1.015	-1.502	-0.504	0.377	0	0.621
957	CK_Syn_WH7803_02408	CK_00001732	pirA	NA	pirin-related protein	blue	blue	NA		blue_cyanoron_113	NA	OP1505	NA	0	0	0	0	0	0	0	0	0.769	0.834	0.525	0.511	0	-0.636	-0.623	0	0	0	0	0	0	0	0	0	0	0	0	0	0.769	1.273	2.325	2.949	1.627	0	0	0
958	CK_Syn_WH7803_00973	CK_00002461	NA	NA	TerB-like domain-containing protein	blue	blue	TRUE	LLUV-LLLT-HLLT	NA	NA	OP636	NA	0	0	-0.818	0	0	1.567	0	0	0.864	1.727	1.936	1.82	0	0	0	0	0	0	0	0	1.422	1.772	2.149	2.322	0	0	0	0.883	-0.582	-1.193	-1.453	0.61	0.499	0	0	-2.676
959	CK_Syn_WH7803_01529	CK_00000754	NA	NA	rhodanese-like domain protein	blue	blue	NA		blue_cyanoron_26	NA	OP983	core	0	0	0	0.502	0	0	0	0	0.802	0.733	0.698	0.679	0	0	0	0	0	0	0	0	0.719	0.706	0.663	0.632	0	0	0	0	0	-0.896	-1.808	-1.854	0	0.771	0.467	0
961	CK_Syn_WH7803_00966	CK_00002076	mrpB	mnhB	multiprotein Na+/H+ antiporter subunit B	blue	blue	NA		blue_cyanoron_183	blue_cyanoron_67	OP634	NA	0	0	-0.563	-0.561	0	-0.498	-0.794	0	0.456	0	0	0	0	0	0	-0.705	0	0	0	0	0.819	0.816	0.693	0.776	0	0	0	0	0	0	0	1.523	1.491	1.361	0.608	-0.479
962	CK_Syn_WH7803_00373	CK_00000488	rnhB	NA	ribonuclease HII	blue	blue	NA	LLHL-LLUV-LLLT-HLLT	NA	NA	OP246	core	1.683	1.485	0.944	1.402	0	0.596	0.792	1.572	2.368	2.255	1.936	1.812	0	0	0	0	0	0	0	0	2.056	1.796	1.844	1.831	0	0	0	0	0	0	-0.847	-0.515	0.864	1.33	0.817	0
964	CK_Syn_WH7803_00967	CK_00002214	mrpA	mnhA	multiprotein Na+/H+ antiporter subunit A	blue	blue	NA		blue_cyanoron_183	blue_cyanoron_67	OP634	NA	0.694	0	0	0	0	0	0	0	0.637	0.543	0	0	0.57	0	0	0	0	0	0	0	0.958	0.993	0.898	0.908	0	0	0	0.521	0	-0.423	-0.633	1.196	1.067	0.916	0.451	-0.919
965	CK_Syn_WH7803_02553	CK_00049593	NA	NA	putative membrane protein	blue	blue	NA	LLLT	blue_cyanoron_77	NA	NA	NA	0	0	0	0	0	0	0	0	1.339	0	0	1.549	0	0	0	0	0	0	0	0	0	0	0	0	0	0	0	0	0	0	0	0	0	0	0	0
968	CK_Syn_WH7803_00146	CK_00000310	miaA	NA	tRNA delta-2-isopentenylpyrophosphate (IPP) adenosine transferase	blue	blue	NA		NA	NA	OP118	NA	0	0	0	0.5	0	0	0	0.605	0.478	0.636	0.595	0.548	0	0	0	0	0	0	0.451	0.596	0.639	0.588	0.649	0.596	0	0	0	0	0	-0.556	-1.152	-1.308	0	0.589	0.594	0
970	CK_Syn_WH7803_00459	CK_00000556	mrdB	NA	rod shape determining protein	blue	blue	NA		blue_cyanoron_144	blue_cyanoron_56	OP288	core	0	0	0	0	0	0	0	0	0.394	0.383	0	0	0	0	0	0	0	0	0	0	0.421	0.438	0.414	0.391	0	0	0	0	0	0	0	0	-0.7	-0.66	0	0.648
972	CK_Syn_WH7803_50026	CK_00056671	tRNA-Met-CAT	NA	NA	blue	blue	NA	HLLT	NA	NA	NA	NA	0	0	0	0	0	0	0	0	-0.94	0	0	0	0	0	0	0	0	0	0	0	0	1.092	1.121	1.364	0	0	0	0	0	-1.161	-1.986	-1.689	0	0	0	-1.649
976	CK_Syn_WH7803_00025	CK_00000349	rsgA	engC	ribosome biogenesis GTPase / thiamine phosphate phosphatase	blue	blue	NA	LLHL-LLUV-LLLT-HLLT	NA	NA	OP48	core	1.105	2.077	1.674	2.023	1.226	2.303	1.68	1.67	2.403	2.574	2.367	2.245	0	0	0	0.833	0	0	0	0.817	1.29	1.971	2.187	2.29	0	0	0	0	0.656	0.86	0.539	-1.071	0	0.498	0	0
981	CK_Syn_WH7803_01368	CK_00001472	NA	NA	uncharacterised protein family UPF0102	blue	blue	NA		NA	NA	OP885	NA	0	0	0	0.502	0	0	0	0	0.582	0.877	0.778	0.906	0	-0.524	0	0	0	0	0	0.526	0.619	0.599	0.785	0.848	0	0	0	0	0.481	0	0	0	0	0.71	0.678	0
982	CK_Syn_WH7803_00115	CK_00053811	NA	NA	glycosyl transferases group 1 family protein	blue	blue	NA		NA	NA	OP101	NA	0	0	0	0.256	0	0	0	0	0.403	0.412	0.315	0.307	0	0	0	0	0	0	0	0	0.29	0	0	0	0	0	0	0	0	0	0	0	0	0	0	0.443
983	CK_Syn_WH7803_02336	CK_00000438	argS	NA	arginine--tRNA ligase	blue	blue	NA		NA	NA	OP1462	core	0	0	0	0	0	0	0	0	0.576	0.527	0	0	0	0.629	0.585	0	0	0	0	0.492	0.528	0.549	0.608	0.601	0	0	0	0	0	0	-0.996	-1.423	-0.426	0	0	0.453
985	CK_Syn_WH7803_02080	CK_00039931	NA	NA	uncharacterized conserved membrane protein	blue	blue	NA	LLHL-LLLT-HLLT	blue_cyanoron_81	blue_cyanoron_31	OP1313	NA	0	0.657	0.808	1.122	0	0	0	0.684	1.251	1.235	1.094	1.001	0	0	0	0	0	0	0	0	1.331	1.312	1.184	1.187	0	0	0	0	-0.49	-0.816	-1.381	-1.621	0	0.496	0	-0.687
986	CK_Syn_WH7803_00942	CK_00001727	NA	NA	conserved hypothetical protein	blue	blue	NA	LLHL-LLUV-LLLT-HLLT-HLHT	NA	NA	NA	NA	1.084	1.362	1.852	1.753	1.067	0	0	1.158	1.549	2.013	2.226	1.899	0	0	0	0	0	0	0	0	0	0.995	1.234	1.453	0	-1.044	0	0	1.126	1.557	0.978	0	0	0	0	0
987	CK_Syn_WH7803_01932	CK_00001069	NA	NA	ABC-type transport system membrane component	blue	blue	NA		blue_cyanoron_67	NA	OP1225	core	0	0	0	0.537	0	0	0.619	0.718	0.924	0.869	0.665	0.659	0	0	0	0	0	0	0.673	0.578	0	0	0	0.447	0	0	0	0	0.892	1.134	1.637	1.906	1.025	0	0	0.409
990	CK_Syn_WH7803_00121	CK_00037669	NA	NA	glycosyl transferase family 1	blue	blue	NA		NA	NA	OP103	NA	0.59	0.482	0.518	0.608	0	0	0	0	0.284	0.357	0.398	0.299	0	-0.323	-0.59	-0.363	0	0	0	0	0.509	0.51	0.593	0.672	0.611	0.68	0.433	0	0	-0.652	-0.55	-1.078	0	0	0	0
991	CK_Syn_WH7803_00458	CK_00000555	NA	NA	putative two component signal transduction histidine kinase	blue	blue	NA		blue_cyanoron_144	blue_cyanoron_56	OP288	core	0	0	0	0	0	0	0	0	0	0.37	0	0	0	0	0	0	0	0	0	-0.529	0	0	0	0	0	0	0	0	0	0	0.317	0	-0.378	0	0	0.703
992	CK_Syn_WH7803_00735	CK_00001278	petJ3	cytA	cytochrome c553 (cytochrome c6)	blue	blue	NA		NA	NA	OP463	NA	0	0	0	0	0	0	0	0	0	0	0.647	0.645	0	0	0	0	0	0	0	0	0	0	0	0.842	0	0	0	0	0	0	-1.348	-2.221	-0.73	0	0	0
997	CK_Syn_WH7803_00650	CK_00000665	NA	NA	multi-copper polyphenol oxidoreductase laccase family protein	blue	blue	NA		NA	NA	NA	NA	0	0	0	0	0	0	0	0	0.566	0.694	0	0	0	0	0	0	0	0	0	0	0.51	0.562	0.795	0.915	0	0	0	0	0	0	0.603	0	0	0.359	0	0.419
1002	CK_Syn_WH7803_50038	CK_00056669	tRNA-Trp-CCA	NA	NA	blue	blue	NA	LLHL-HLLT	NA	NA	NA	NA	0	0.783	1.012	1.097	0	0	0	0	0	0.632	0	0	0	0	0	0	0	0	0	0.734	0.933	1.229	1.197	1.43	0	0	0	0	0	0	-0.907	-1.038	0	0	0	-0.797
1004	CK_Syn_WH7803_01028	CK_00000158	murF	NA	UDP-N-acetylmuramoyl-tripeptide--D-alanyl-D-alanine ligase	blue	blue	NA		NA	NA	OP666	NA	0	0	0	0	0	0	0	0	0.343	0.438	0	0	0	0	0	0	0	0	0	0	0	0.356	0.566	0.677	0	0	0	0	0	0	0	-0.27	0	0	0	-0.509
1005	CK_Syn_WH7803_00140	CK_00042315	NA	NA	glycosyl transferase 2 family protein	blue	blue	NA		blue_cyanoron_44	NA	OP114	NA	0	0	-0.327	0	0	0	0	-0.303	0	0	0	-0.364	0	0	0	0	0	0	0	0	0.455	0.62	0.704	0.597	0	0	0	0.439	0	-0.383	-0.548	-1.506	-0.774	0	0.287	0.404
1009	CK_Syn_WH7803_02044	CK_00001307	bioC	NA	malonyl-CoA O-methyltransferase	blue	blue	NA	HLLT	NA	NA	OP1294	core	0	0	0	0	0	0	0	0	0.772	0.978	0.793	0.677	0	0	0	0	0	0	0	0	1.221	1.406	1.498	1.83	0	0	0	0	-0.806	-1.028	-1.443	-0.993	-0.605	0	0	-0.438
1011	CK_Syn_WH7803_01586	CK_00001003	leuA	NA	2-isopropylmalate synthase	blue	blue	TRUE	LLLT-HLLT-HLHT	NA	NA	OP1017	core	0	0.447	0.672	0.903	0	0	0.813	0.788	1.044	1.205	1.101	1.041	0.553	0.737	0.86	0.686	0	0	0.567	0.948	0.888	1.518	1.91	2.074	0	0	0	1.061	-0.725	0	-0.928	-1.084	-0.774	-0.548	-0.445	-1.405
1012	CK_Syn_WH7803_02293	CK_00001658	NA	NA	histidine phosphatase super family protein	blue	blue	NA		NA	NA	OP1440	NA	0	0	0.636	0.694	0	0	0	0.639	0.701	0.79	0.917	0.87	0	0	0	0	0	0	0	0	0.421	0	0.33	0.436	0	0	0	0	0	0	0	0.914	0	0.489	0.413	0
1016	CK_Syn_WH7803_01819	CK_00000144	xthA	NA	exodeoxyribonuclease III	blue	blue	NA		NA	NA	NA	core	0	0	0	0.324	0	0	-0.472	-0.467	0	0	0	0	-0.522	0	0	-0.387	0	0	0	0	-0.316	0	0	0	-0.527	-0.48	-0.522	-0.423	1	0.835	0	-0.899	-0.754	0	0	1.144
1019	CK_Syn_WH7803_02548	CK_00003177	NA	NA	ABC transporter substrate binding possibly Mndomain protein	blue	blue	NA	LLLT-LLHT-HLHT	blue_cyanoron_186	NA	NA	NA	0	0	0	0	0	0	0	0	0	1.227	0	1.05	0	-1.358	0	0	0	0	0	0	0	0	0	0	0	0	-1.386	-1.433	0	0	0	-1.644	-1.032	0	0	0
1020	CK_Syn_WH7803_01188	CK_00001446	NA	NA	ATP-dependent Lhr-N-terminus-like helicase	blue	blue	NA		NA	NA	OP770	NA	0.435	0	0.325	0.413	0	0	0.472	0.441	0.457	0.459	0	0	0	0	0	0	0	0	0	0	0.79	0.878	0.821	0.857	0.748	0.737	0.546	0.552	-0.632	-0.837	-0.807	0	0.398	0.805	0.481	-0.773
1023	CK_Syn_WH7803_02173	CK_00001148	coaX	NA	type III pantothenate kinase	blue	blue	NA	HLLT	NA	NA	OP1372	core	0	0	0.595	0.779	0	0	0	0.395	0.509	0.936	0.958	0.999	0	0	-0.396	0	0	0	0	0	0.95	0.835	0.848	1.052	0	0	0	0	-0.437	-0.722	-1.017	-1.866	0	0.66	0.422	0
1024	CK_Syn_WH7803_01710	CK_00000732	NA	NA	ATP-NAD kinase family protein	blue	blue	NA	LLLT-HLLT	NA	NA	OP1095	core	0	0	-0.442	0	-0.596	0	0.477	0.855	1.221	1.004	0.99	1.097	0	0	0	0	0	0	0	0	1.179	1.18	1.094	1.165	0	0	0	0	-0.31	0	0.522	0.35	0.354	0.636	0.572	-0.718
1028	CK_Syn_WH7803_02340	CK_00000436	trmE	NA	tRNA modification GTPase	blue	blue	NA		NA	NA	NA	core	0	0	0	0	0	0	0	0	0.611	0.66	0.732	0.765	0	0	0	0	0	0	0	0	0.508	0.558	0.74	0.929	0	0	0	0	0	0	-1.068	-1.457	0	0.472	0.401	0
1029	CK_Syn_WH7803_02575	CK_00007623	NA	NA	conserved hypothetical protein	blue	blue	NA	HLLT	NA	NA	NA	NA	0	0	0	0	0	0	0	0	0	0	0	0	0	0	0	0	0	0	0	0	0	0	1.516	1.712	0	0	0	0	0	0	0	0	0	0	0	0
1030	CK_Syn_WH7803_01544	CK_00000001	rpoD8	NA	RNA polymerase sigma factor type II	blue	blue	NA	LLHL-LLLT-HLLT-HLHT	NA	NA	NA	core	1.451	1.217	1.309	1.279	0	0	0.539	0.74	1.174	1.206	0.975	0.881	-0.699	-0.836	0	0	0	0	0	0.654	1.242	1.433	1.415	1.293	-1.685	-1.056	0	0	0	1.311	0.878	-0.565	-0.652	-0.71	-1.137	-0.848
1032	CK_Syn_WH7803_02148	CK_00001142	sufD	NA	ABC transporter involved in Fe-S cluster assembly permease component	blue	blue	TRUE	LLHL-LLUV-LLLT-HLLT	blue_cyanoron_91	NA	OP1358	core	0.793	1.158	1.199	1.244	0	0	1.112	1.222	1.585	1.542	1.365	1.352	-0.579	0	0	0	0	0	0	0	0.969	1.015	0.95	0.909	-0.741	0	0	0	0.422	0.963	0.844	0.563	0	0.477	0	0
1033	CK_Syn_WH7803_00624	CK_00000654	ppa	NA	inorganic pyrophosphatase	blue	blue	NA	LLLT-HLLT	NA	NA	OP396	NA	0.509	0.414	0.634	0.869	0	0	0.424	0.856	1.278	1.311	1.19	1.103	-0.52	-0.77	-0.634	0	0	0	0	0	1.075	1.021	1.093	1.154	0	0	0	0	0	0	0.464	1.415	0.647	0	0	-1.088
1034	CK_Syn_WH7803_01660	CK_00042867	NA	NA	voltage-gated CLC-type chloride channel protein	blue	blue	NA	LLLT-HLLT	blue_cyanoron_38	NA	OP1063	NA	0	0	0	0	0	0	0.517	0.692	1.067	1.049	0.816	0.748	0	0	0	0	0	0	0	0	0.84	1.001	1.051	1.025	0	0	0	0	0	0	0.54	1.662	0.77	0	0	-0.653
1035	CK_Syn_WH7803_01563	CK_00000998	cobB	cbiA	hydrogenobyrinic acid a c-diamide synthase (glutamine-hydrolysing)	blue	blue	NA		NA	NA	OP1001	core	0	0	0.38	0.477	0	0	0	0.565	0.802	0.865	0.757	0.771	0	0	0	0	0	0	0	0	0.351	0.328	0.424	0.481	0	-0.404	0	0	0.751	0.425	0	0.971	1.131	1.276	0.773	0.529
1037	CK_Syn_WH7803_00135	CK_00002968	NA	NA	possible alpha-glycosyltransferase family 4	blue	blue	NA	LLLT-HLLT	NA	NA	OP113	NA	0.588	0.53	0	0.852	0	0	0	0.5	1.243	1.147	1.045	0.806	0	0	0.539	0	0	0	0	0	1.511	1.414	1.396	1.324	0	0	0	0.864	0.761	0	0	0	0	0	0	0
1038	CK_Syn_WH7803_00137	CK_00002497	NA	NA	ABC-type lipopolysaccharide transport system permease component	blue	blue	NA		blue_cyanoron_38	NA	OP113	NA	0	0	0	0	0	-0.635	-0.543	0	0.354	0.489	0	0	-0.962	-0.927	-0.827	-0.669	0	0	0	0	0.543	0.652	0.639	0.661	-0.474	0	0	-0.407	0.685	0.518	0.698	-1.044	-0.726	0	0	1.007
1039	CK_Syn_WH7803_02565	CK_00045552	NA	NA	uncharacterized conserved membrane protein	blue	blue	NA	LLHL-LLLT-LLHT-HLLT	NA	NA	NA	NA	1.261	0.927	0.863	0	0	-0.815	0	0	0	1.131	1.115	1.189	-0.946	-1.21	-1.151	0	0	0	0	0	1.106	1.257	1.125	1.388	0	0	0	0	1.044	1.563	2.622	3.092	1.204	0.845	0	-0.807
1041	CK_Syn_WH7803_02506	CK_00036954	NA	NA	voltage-gated CLC-type chloride channel protein	blue	blue	NA	LLLT-HLLT	blue_cyanoron_123	blue_cyanoron_47	OP1559	NA	0	0	0	0.462	0	0	0	0.431	1.027	0.94	0.746	0.677	0.627	0.869	0.774	0	0	0	0	0	1.445	1.512	1.363	1.401	0	0	0	0	-0.758	-1.028	-1.734	-2.182	-0.474	0	0	-0.966
1042	CK_Syn_WH7803_01899	CK_00000599	rnpA	NA	ribonuclease P protein component	blue	blue	NA	LLHL-LLUV-LLLT-HLUV	NA	NA	OP1202	NA	0.692	0.915	1.294	1.568	0.54	0.811	0.765	1.157	1.477	1.434	1.298	1.257	0	0	0	0.587	0	0.738	1.046	1.146	0	0.551	0.794	0.809	0	0	0	0	1.366	1.22	0	-1.068	1.238	1.377	0.566	0.64
1044	CK_Syn_WH7803_01064	CK_00000785	rlmB	NA	23S rRNA (guanosine2251-2'-O)-methyltransferase	blue	blue	NA	LLHL-LLUV-LLLT	NA	NA	OP685	core	0.469	0.909	1.017	1.12	0	0.635	0.647	1.047	1.583	1.426	1.244	1.138	0	0.558	0.603	0	0	0	0	0.616	0.777	0.829	0.895	0.897	0	0	0	0	0	0	-0.769	-1.115	0.571	0.779	0	-0.428
1046	CK_Syn_WH7803_02127	CK_00001133	NA	NA	lipid A disaccharide synthase family protein	blue	blue	NA	LLLT-HLLT	NA	NA	OP28	core	0.891	0.674	0.534	0.893	0	0	0	0.604	1.193	1.333	1.486	1.44	0	-0.607	-0.637	0	0	0	0	0	1.181	1.081	1.267	1.408	0	0	0	0	0.734	0	0	0	1.393	1.388	0.568	0.558
1054	CK_Syn_WH7803_01909	CK_00000591	cysQ	NA	3'(2') 5'-bisphosphate nucleotidase	blue	blue	NA		NA	NA	NA	core	0	0	0	0	0	0	0	0	0	0	0	0	-0.934	0	0	0	0	0	0	0	0	0	0	0	-0.553	0	0	0	0.551	0.519	0	-0.977	-0.581	-0.501	0	0.984
1059	CK_Syn_WH7803_02283	CK_00000233	metF	NA	5 10-methylenetetrahydrofolate reductase	blue	blue	NA	HLLT	NA	NA	NA	core	0	0	0.54	0.853	0	0.537	0.57	0	0	0.541	0.743	0.552	0	0	0	0	0	0	0	0	0.808	0.798	0.899	1.004	0	0	0	0	0	0	-1.442	-2.37	0	0	0	0.397
1063	CK_Syn_WH7803_02180	CK_00001314	anmK	NA	anhydro-N-acetylmuramic acid kinase	blue	blue	NA	LLLT	blue_cyanoron_93	blue_cyanoron_36	OP1373	NA	0	0	0.649	0.77	0	0	0	0.431	0.961	1.09	0.884	0.968	0	0	0	0	0	0	0	0	0.939	0.784	0.666	0.872	0	0	0	0	0.87	0.717	0.536	0	0.567	0.694	0.585	0.452
1067	CK_Syn_WH7803_00226	CK_00001747	NA	NA	possible alpha-glycosyltransferase family 4	blue	blue	NA	LLLT-HLLT	blue_cyanoron_126	blue_cyanoron_49	OP163	NA	0.662	0.651	0	0.56	0	0	-0.49	0	1.025	1.147	0.926	0.938	0	0	0	-0.644	0	0	0	0	0.509	0.614	0.886	1.005	0	0	0	0	1.148	0.749	0.637	-0.33	0	0.716	0	0.643
1070	CK_Syn_WH7803_00329	CK_00001384	NA	NA	possible N-acetylglucosamine kinase	blue	blue	NA	LLLT-HLLT	NA	NA	OP224	NA	0	0	0	0	0	0	0	0	1.053	1.392	1.127	1.143	0	0	0	0	0	0	0	0	0.637	0.988	1.222	1.485	0	0	0	0	-0.753	-0.8	0	0	-0.46	-0.919	-0.807	-0.552
1072	CK_Syn_WH7803_00068	CK_00050781	NA	NA	Uncharacterized conserved membrane protein	blue	blue	NA	LLLT-HLLT	NA	NA	NA	NA	0	0	0	0	0	0	0	0	0.743	0.998	1.118	1.074	0	0	0	0	0	0	0	0	0.646	0.728	1.308	1.699	0	0	0	0	0	-0.358	0	1.783	1.054	0	0	-1.293
1073	CK_Syn_WH7803_01499	CK_00057406	NA	NA	conserved hypothetical protein	blue	blue	TRUE	LLLT-HLLT	NA	NA	NA	NA	0	0	0	0	-0.755	-0.844	0	0.691	1.208	1.247	1.159	0.804	0	-0.853	-0.757	0	0	0	0	0	2.658	2.496	2.289	2.262	0	0	0	0	0.79	0	0	0	0	0	0	0
1080	CK_Syn_WH7803_50041	CK_00056632	tRNA-Arg-TCT	NA	NA	blue	blue	NA	LLUV-LLHT-HLLT	NA	NA	NA	NA	0	0	0	0	0	0	-1.196	0	0	0	0	0	0	-1.131	0	0	0	0	0	0	1.4	1.603	1.636	1.542	0	0	0	0	0	0	-1.516	-1.411	0	0	0	-2.002
1082	CK_Syn_WH7803_02469	CK_00000387	queC	NA	7-cyano-7-deazaguanine synthase	blue	blue	NA	LLLT-HLLT	NA	NA	OP1536	core	0	0	0	0	0	0.798	0.83	0.774	1.433	1.719	1.468	1.451	0	0	0	0	0	0	0	0	0.61	0.978	1.227	1.334	0	0	0	0	0	0.441	0.358	0	-0.479	0	0	-0.721
1086	CK_Syn_WH7803_02012	CK_00001115	NA	NA	conserved hypothetical protein	blue	blue	NA		NA	NA	NA	NA	0	0	0	0	0	0	-0.418	0	0.616	0.639	0.433	0.421	0	0	0	0	0	0	0	0	0.491	0.58	0.64	0.721	0	0	0	0	0.742	0.59	0	-1.318	0.506	0.846	0.503	0.788
1089	CK_Syn_WH7803_02568	CK_00007453	NA	NA	conserved hypothetical protein	blue	blue	NA	LLHL-LLUV-LLLT-LLHT-HLLT	NA	NA	NA	NA	1.091	1.396	1.434	1.56	0	1.391	1.227	1.984	2.406	2.244	2.078	1.988	0	0	0	1.005	0	0	0.863	0.814	1.715	1.567	1.782	1.808	0	0	0	0	0	0	-1.912	-2.3	-0.73	0	0	0
1090	CK_Syn_WH7803_02510	CK_00006079	srxA	NA	sulfiredoxin	blue	blue	NA	LLHL-LLUV-LLLT-LLHT-HLUV-HLLT-HLHT	blue_cyanoron_123	blue_cyanoron_47	OP1561	NA	0	1.332	2.486	2.662	0	0	2.193	2.583	2.971	3.223	3.18	3.049	0	0	0	1.296	0	0	1.639	2.118	2.205	2.792	3.056	3.098	0	0	0	1.012	-0.811	0.753	1.043	0	0	0	0	-2.152
1091	CK_Syn_WH7803_50033	CK_00056610	tRNA-Ala-GGC	NA	NA	blue	blue	NA	LLLT-HLUV-HLLT	blue_cyanoron_40	NA	NA	NA	0	0	0	0	0	0	0	0	1.457	1.317	1.393	1.564	0	0	0	0	0	0	1.624	0	0	1.216	1.383	0	0	0	0	0	0	-1.475	0	1.234	0	0	0	-2.099
1092	CK_Syn_WH7803_00344	CK_00000477	pyrB	NA	aspartate carbamoyltransferase	blue	blue	NA		NA	NA	OP231	core	0	0	0	0	0	-0.397	-0.358	0	0.741	0.806	0.667	0.619	0	0	0	0	0	0	0	0	0.82	0.856	0.683	0.691	0	0	0	0	-0.3	-0.497	-0.424	0.893	0.468	0.43	0	0
1093	CK_Syn_WH7803_02583	CK_00044992	NA	NA	uncharacterized conserved membrane protein	blue	blue	TRUE		NA	NA	NA	NA	0	0	0	0	0	0	0	0.366	0.417	0	0	0	-0.436	-0.835	-0.834	0	0	0	0	0	0.844	0.719	0.609	0.732	0	0	0	0	-0.668	-0.621	0	0.958	0	0	0	-0.988
1096	CK_Syn_WH7803_02400	CK_00000413	NA	NA	superfamily II DNA/RNA helicases SNF2 family	blue	blue	TRUE	LLLT-HLLT-HLHT	blue_cyanoron_112	NA	OP1501	NA	0.548	0.519	0.618	0.922	0	0	0	0.702	1.174	1.231	1.122	1.128	0.693	0.739	0.547	0	0	0	0	0	0.855	0.96	1.159	1.285	0.652	0.628	0	1.011	0	-0.548	-1.04	-0.907	0.529	0.891	0	-0.526
1097	CK_Syn_WH7803_01165	CK_00000991	pgsA	NA	CDP-diacylglycerol--glycerol-3-phosphate 3-phosphatidyltransferase	blue	blue	NA	LLLT	NA	NA	NA	core	0	0.415	0.781	0.8	0	0.401	0.656	0.56	0.744	1.07	1.083	0.896	0	0	0	0	0	0	0	0	0	0.462	0.646	0.689	0	0	0	0	-0.359	-0.526	-1.288	-1.386	-0.442	0	0	0
1099	CK_Syn_WH7803_02416	CK_00001734	NA	NA	conserved hypothetical protein	blue	blue	NA	LLHL-LLLT-LLHT-HLLT-HLHT	blue_cyanoron_114	NA	NA	NA	2.21	2.154	2.003	2.06	0	0	0	0.785	1.862	1.982	1.997	1.878	0	0	1.251	1.057	0	0	0	0	1.244	1.319	1.461	1.48	-1.84	-1.384	0	0	1.781	2.451	2.267	-0.788	-0.836	0	1.336	1.514
1100	CK_Syn_WH7803_00368	CK_00036988	NA	NA	CAAX amino terminal protease	blue	blue	NA	HLLT	NA	NA	OP245	NA	0.623	0	0	0.913	0	0	0	0	0.939	0.839	0.541	0	0	0	0	0	0	0	0	0	1.055	1.125	1.508	1.613	0	0	0	0	-0.784	-1.479	-2.05	-3.653	-3.147	-2.379	-1.366	0
1101	CK_Syn_WH7803_00563	CK_00001828	NA	NA	possible polysaccharide-forming beta-glycosyltransferase family 2	blue	blue	NA	LLLT-HLLT	NA	NA	OP356	NA	0	0	0	0	0	0	0.681	0.82	1.186	1.186	1.021	1.034	0.487	0.477	0	0	0	0	0	0	1.208	1.329	1.405	1.529	0	0.556	0	0.555	-0.459	-0.379	-0.702	0	0.665	0.612	0.454	-0.587
1103	CK_Syn_WH7803_02043	CK_00001306	bioH	bioK	pimeloyl-[acyl-carrier protein] methyl ester esterase	blue	blue	NA	LLLT-HLLT	NA	NA	NA	core	0	0	0	0	0	0	0	0	1.001	1.176	0.968	0.77	0	0	0	0	0	0	0	0	1.364	1.517	1.683	1.888	0	0	0	0	-1.45	-1.655	-1.912	-1.304	-0.7	-0.529	-0.354	-1.501
1104	CK_Syn_WH7803_02190	CK_00001530	hrpB	NA	ATP-dependent RNA helicase	blue	blue	NA	LLLT-LLHT-HLLT	NA	NA	NA	NA	0	0	0	0	0	0	0	0	0.727	1.15	1.267	1.216	0.681	1.119	0.855	0	0	0	0	0	0.939	1.159	1.866	2.259	0	0	0	0	-1.115	-1.935	-2.021	-2.017	-1.582	-1.285	-1.181	-2.102
1110	CK_Syn_WH7803_00620	CK_00000650	purA	NA	adenylosuccinate synthase	blue	blue	TRUE		NA	NA	OP392	core	0	0	0.5	0.75	0	0	0.488	0.675	0.673	0.538	0.471	0.379	0	0	0	0	0	0	0.389	0.478	0	0	0	0	0	0	0	0.411	0.471	0.353	0.421	-0.435	0.82	1.029	0.502	-0.261
1111	CK_Syn_WH7803_01593	CK_00000075	hisH	NA	imidazole glycerol phosphate synthase HisH subunit	blue	blue	NA	LLLT	NA	NA	OP1021	core	0.353	0	0.431	0.693	0	0	0.438	0.852	1.227	1.304	1.165	1.018	0	0	0	0	0	0	0	0	0.465	0.523	0.626	0.575	0	0	0	0	0	0	1.177	0.623	0.317	0	0	-0.971
1112	CK_Syn_WH7803_01602	CK_00001011	NA	NA	5-formyltetrahydrofolate cyclo-ligase	blue	blue	NA	LLHL-LLLT-HLLT	blue_cyanoron_34	NA	OP1025	core	0	0	0.616	1.075	0	0	0	0	0.987	1.352	1.331	1.255	-0.919	0	0	0	0	0	0	0	1.022	0.92	0.821	1.105	0	0	0	-0.736	1.043	0.974	0	-0.765	0	0	0.678	1.509
1113	CK_Syn_WH7803_02125	CK_00001132	NA	NA	PRC-barrel domain-containing protein	blue	blue	NA		NA	NA	OP1344	core	0.362	0	0.263	0.371	0	-0.289	-0.253	0	0.258	0	0	0	0	0	0	0	0	0	0	0	0.387	0.367	0	0	0	0	0	0	-0.607	-0.608	-0.462	0.64	0	0	0	0
1114	CK_Syn_WH7803_01833	CK_00001416	NA	NA	conserved hypothetical protein	blue	blue	NA		NA	NA	OP1168	NA	0	0	0	0.464	0	0	0	0	0	0.47	0.766	0.797	-0.567	-0.642	-0.84	0	0	0	0	0.545	0	0	0.525	0.646	0	0	0	0	0.731	0.77	0.417	0	0	0	0	0.865
1119	CK_Syn_WH7803_00109	CK_00044167	NA	NA	conserved hypothetical protein	blue	blue	NA	LLHT-HLLT	NA	NA	OP98	NA	0.892	0	0	0	0	0	0	0	0.938	0.973	0.878	0.643	0	-1.047	-1.178	-0.698	0	0	0	0	1.899	1.48	0.997	0.785	0	0	0	0	0	0	0	0	0	0	0	0
1122	CK_Syn_WH7803_00228	CK_00001667	NA	NA	conserved hypothetical protein	blue	blue	NA		blue_cyanoron_126	blue_cyanoron_49	OP163	NA	0.504	0.494	0.481	0.485	0	0	-0.543	0	0.557	0.83	0.583	0.758	0	0	0	-0.818	0	0	0	0	0.471	0	0.609	0.675	0	0	0	0	0.993	0.551	0	-1.356	0	0.848	0	1.03
1123	CK_Syn_WH7803_01174	CK_00050805	NA	NA	CopG-like ribbon-helix-helix domain-containing protein	blue	blue	NA		NA	NA	NA	NA	0	0	0	0	0	0	0	0	0.493	0	0.476	0.474	0	0	0	0	0	0	0	0	0.815	0.927	0.787	0.696	0	0	0	0	0	-0.334	-0.602	-0.479	0	0	0.45	0
1124	CK_Syn_WH7803_01878	CK_00000611	NA	NA	aldo/keto reductase family protein	blue	blue	NA	HLLT	NA	NA	OP1193	NA	0	0	0	0	0	0	0	0.456	0.836	0.789	0.652	0.779	0	0	0	0	0	0	0	0	0.753	0.909	1.045	1.249	0.535	0.557	0	0.582	-0.977	-1.31	-1.227	0.567	0.454	0.454	0	-0.863
1128	CK_Syn_WH7803_01293	CK_00000845	rnb	NA	exoribonuclease II	blue	blue	NA	LLLT-HLLT	blue_cyanoron_8	NA	OP834	core	0.532	0.788	0.848	0.933	0	0	0.653	0.911	1.281	1.134	1.106	0.915	-0.8	-0.712	-0.839	0	0	0	0	0	1.583	1.308	0.966	0.866	0	0	0	0	0	0	-0.852	-0.885	1.041	1.136	0.588	0
1130	CK_Syn_WH7803_01209	CK_00001696	NA	NA	major facilitator superfamily protein PucC-like protein	blue	blue	NA		NA	NA	NA	NA	0	0	0	0	-0.332	-0.496	-0.423	-0.451	0	0	0	0	-0.726	-0.507	-0.591	-0.622	0	0	0	0	0	0	0.382	0	-0.364	-0.382	0	0	0.523	0	0.313	-1.351	-0.85	0	0	0.793
1132	CK_Syn_WH7803_00177	CK_00000297	lysS	NA	lysine--tRNA ligase	blue	blue	NA	LLLT-HLLT	NA	NA	OP135	core	0	0	0.627	0.777	0	0	0.666	0.763	1.033	1.227	1.184	1.114	0	0	0	0	0	0	0.661	0.759	1.428	1.531	1.713	1.686	0	0	0	0	0.544	0	-0.485	-1.42	0	0	0	0.589
1133	CK_Syn_WH7803_01353	CK_00000905	ycf53	gun4	ferredoxin-interacting protein Ycf53	blue	blue	NA	LLHT	NA	NA	NA	core	0	0	0	0.329	0	0	0	0	0.416	0.519	0.504	0.421	-1.105	-0.581	-0.673	-0.578	0	0	0	0	0.913	0.749	0.632	0.488	0	0	-0.426	-0.775	0.507	0	-0.381	-1.792	-0.637	0	0.449	1.174
1134	CK_Syn_WH7803_00290	CK_00000249	NA	NA	two-component sensor histidine kinase	blue	blue	TRUE	LLLT-LLHT-HLLT	NA	NA	NA	core	0.982	0.76	0.576	0.8	0	0	-0.408	0.539	1.178	1.277	1.34	1.146	-1.114	-1.347	-1.123	-0.787	0	0	0	0	1.708	1.666	1.54	1.437	-0.605	-0.682	-0.757	0	0	0	0	-1.116	0.803	1.453	1.521	0.66
1136	CK_Syn_WH7803_02507	CK_00001180	NA	NA	methylthiotransferase/radical SAM-type protein	blue	blue	NA	HLLT	blue_cyanoron_123	blue_cyanoron_47	NA	NA	0	0	0	0	0	0	0	0	0.573	0.567	0.449	0.517	0	0	0	0	0	0	0	0	1.025	0.936	0.995	1.091	0	0	0	0	-0.497	-0.72	-1.382	-1.753	0	0	0	0
1139	CK_Syn_WH7803_00110	CK_00048007	NA	NA	similar to N-terminal part of GDP-fucose synthetase	blue	blue	NA		NA	NA	OP98	NA	0.707	0	0	0	0	0	0	0	0.602	0	0	0	0	0	0	0	0	0	0	0	0.915	0.668	0	0	0	0	0	0	-0.848	-1.258	-0.939	-1.251	-1.022	-0.97	0	0
1140	CK_Syn_WH7803_00237	CK_00001333	kdsC	NA	3-deoxy-D-manno-octulosonate 8-phosphate phosphatase KdsC	blue	blue	NA		NA	NA	OP167	NA	0	0	0.604	0.79	0	0	0	0	0.568	0.633	0.534	0	0	0	0	0	0	0	0	0	0.552	0.64	0.691	0.642	0	0	0	0	0	-0.499	-0.911	-1.959	-0.952	0	0	0
1143	CK_Syn_WH7803_01837	CK_00000628	nhaS	NA	Na+/H+ antiporter CPA1 family	blue	blue	NA	LLUV-LLLT-HLLT	NA	NA	NA	core	0	0	0	0.527	0	0	1.076	0.99	1.334	1.441	1.194	1.146	0	0	0	0	0	0	0	0	1.028	0.902	0.892	0.871	0	0	0	0	0	0	0	0.777	0.644	0.365	0	0
1146	CK_Syn_WH7803_00216	CK_00001336	glcF	NA	glycolate oxidase iron-sulfur subunit	blue	blue	NA	LLLT-HLLT	NA	NA	OP158	NA	0	0	0	0	0	0	0.521	0.726	1.235	1.298	1.083	1.037	0	0	0	0	0	0	0	0	1.269	1.452	1.549	1.656	0	0	0	0	-0.844	-0.666	0	1.104	0	-0.41	-0.482	-1.076
1148	CK_Syn_WH7803_02114	CK_00043555	NA	NA	putative nuclease	blue	blue	NA	HLLT	NA	NA	OP1338	NA	0	0	0	0	0	0	0	0	0.592	0.605	0	0	0	-0.806	-0.71	0	0	0	0	0	1.337	1.098	0.858	0.628	0	0	0	0	-1.467	-2.129	-1.173	0	0	0	0	-1.682
1153	CK_Syn_WH7803_02159	CK_00050089	comA	NA	competence protein	blue	blue	NA	LLHL-LLUV-LLLT-HLLT	NA	NA	OP1362	NA	2.472	2.525	2.398	2.66	0	0	0	1.658	3.111	3.475	3.374	3.398	0	0	0	0	0	0	0	0	1.614	1.714	1.991	2.185	0	0	0	0	1.337	2.08	2.009	0	0	0	-0.679	-0.765
1156	CK_Syn_WH7803_01020	CK_00000767	lepB	NA	signal peptidase I	blue	blue	NA		NA	NA	NA	core	0	0	0	0.537	0	0.486	-0.529	0	0	0	0	0	-0.709	0	0	0	0	0	0	0	0	0.603	0.671	0.646	0	0	0	-0.615	0.697	0	-0.419	-2.603	-1.105	-0.564	0	1.286
1157	CK_Syn_WH7803_01912	CK_00001219	NA	NA	conserved hypothetical protein	blue	blue	NA		NA	NA	NA	core	0	0	0.355	0.302	0	0	0	0.346	0.704	0.664	0.654	0.472	0	0	0	0	0	0	0	0	0	0.384	0.389	0.344	0	0	0	-0.392	0.328	0.334	0	0	0	0	0.286	0.281
1161	CK_Syn_WH7803_01027	CK_00001605	NA	NA	uncharacterized conserved membrane protein	blue	blue	NA		NA	NA	OP666	NA	0	0	0	-0.265	0	-0.331	0	0	0.251	0	0	0	0	0.317	0.358	0	0	0	0	0	0.344	0.501	0.584	0.663	0	0	0	0	-0.665	-0.659	-0.38	-0.864	-0.827	-0.676	-0.509	-1.467
1166	CK_Syn_WH7803_02104	CK_00044628	NA	NA	conserved hypothetical protein (DUF3764)	blue	blue	NA	LLHT	NA	NA	NA	NA	0.464	0	0	0	0	0	0	0	0	0	0	0	-0.955	-1.087	-1.155	-0.515	0	0	0	0	0.651	0.526	0.5	0.467	0	0	0	0.532	0	0	0	-1.634	-1.349	-0.688	0	0
1169	CK_Syn_WH7803_01729	CK_00000721	phoH	psiH	phosphate starvation-inducible protein	blue	blue	NA	LLHL-LLUV-LLLT-HLLT	NA	NA	OP1106	core	0	1.198	1.711	2.123	0	0.727	0.947	1.536	2.331	2.487	2.221	2.075	-0.865	-0.849	-0.864	0	0	0	0	0	0.759	1.018	1.404	1.35	0	0	0	0	1.345	1.25	0.49	-0.809	1.68	1.876	0.851	0
1171	CK_Syn_WH7803_02419	CK_00000125	dnaB	NA	replicative DNA helicase	blue	blue	TRUE	LLLT-HLLT	blue_cyanoron_114	NA	OP1511	core	0	0	0	0	0	0	0	0.965	1.922	1.901	1.632	1.539	0	0	0	0	0	0	0	0	2.134	2.174	2.192	2.1	0	0	0	0	-0.331	-0.456	0	0	0.753	0.522	0	-0.906
1172	CK_Syn_WH7803_01935	CK_00001072	plsY	NA	glycerol-3-phosphate acyltransferase (GPAT)	blue	blue	NA		blue_cyanoron_67	NA	NA	core	0	0	0	0	0	0	0	0	0.853	0.827	0.518	0.531	0	0	0	0	0	0	0	0	0.618	0.801	0.83	0.814	0	0	0	0.435	0	0	0.261	0.902	0.762	0.302	0	-0.824
1173	CK_Syn_WH7803_01098	CK_00008123	rhlE	NA	ATP-dependent RNA helicase	blue	blue	TRUE		NA	NA	NA	NA	0	0	0	0	0	0	0	0	0.514	0.446	0.67	0.474	-0.498	0	-0.472	-0.623	0	0	0	0	0.813	0.605	0.449	0	0	0	0	0	0	-0.994	-2.498	-2.385	0	0	0	0
1174	CK_Syn_WH7803_01790	CK_00001971	NA	NA	prepilin-type N-terminal cleavage/methylation domain containing protein	blue	blue	NA	LLHL-LLUV-LLLT-LLHT	NA	NA	OP1141	NA	0	0	0	1.97	0	0	1.904	1.27	1.789	2.203	1.547	2.426	1.783	0	0	0	0	0	0	0	0	0	0	0	0	0	0	0	0	0	0	0	0	0	0	0
1175	CK_Syn_WH7803_00372	CK_00000487	rne	NA	ribonuclease E	blue	blue	TRUE	LLHL-LLUV-LLLT-HLLT	NA	NA	OP246	core	1.439	1.298	0.712	1.024	0.496	0.593	0.678	1.015	1.627	1.554	1.225	1.084	0	0	0	0	0	0	0	0	1.525	1.416	1.517	1.506	0	0	0	0.92	0	-0.44	-1.04	-0.698	0	0.563	0	0.425
1176	CK_Syn_WH7803_02348	CK_00000053	rluD	NA	23S rRNA pseudouridine synthase	blue	blue	NA		blue_cyanoron_107	NA	OP1471	core	0	0	0	0	0	0	0	0	0	0	0	0	-0.719	-0.542	-0.999	-0.58	0	0	0	0	0	0	0	0.425	0	0	0	0.761	0	-0.581	-0.858	-0.865	0	0	0.522	-0.512
1178	CK_Syn_WH7803_00473	CK_00035906	rlpA	NA	rare lipoA family protein	blue	blue	TRUE	LLHL-LLUV-LLLT-LLHT-HLUV-HLLT-HLHT	NA	NA	NA	NA	2.078	2.292	2.496	2.744	0	0	0	1.256	2.712	2.945	2.721	2.559	0	-1.08	0	0	0	0	1.159	1.513	1.808	1.959	1.7	1.426	-2.087	-1.717	0	1.346	2.586	2.959	2.119	-1.034	0	0	0	1.189
1179	CK_Syn_WH7803_00887	CK_00048382	NA	NA	conserved hypothetical protein	blue	blue	NA		NA	NA	OP571	NA	0.923	0.504	0.984	0.641	0	0	0	0	0	0.536	0.406	0.39	0	0	0	0	0	0	0	0	0.528	0.367	0	0.557	0	0	0	0.565	0.904	0.712	1.877	2.725	1.175	0.524	0	-0.758
1181	CK_Syn_WH7803_02317	CK_00046249	menC	NA	O-succinylbenzoate synthase	blue	blue	NA	LLUV-LLLT-HLLT	NA	NA	OP1454	core	0.607	0.631	0	0.805	0	0	0.756	1.033	1.143	1.477	1.23	1.003	0	0	0	0	0	0	0	0.678	0.861	0.68	0.938	1.021	0	0	0	0.832	0	0	0	0	0	0	0.604	-0.665
1182	CK_Syn_WH7803_02181	CK_00001153	NA	NA	conserved hypothetical protein	blue	blue	NA		blue_cyanoron_93	blue_cyanoron_36	NA	NA	0	0	0	0	0	0	0	0	0.288	0.427	0.667	0.654	-0.356	-0.437	-0.449	0	0	0	0	0	0.645	0.555	0.62	0.67	-0.508	-0.485	0	0	-0.317	-0.57	-0.406	0	0	0	0	-0.816
1183	CK_Syn_WH7803_00871	CK_00049429	tdh	yiaY	L-threonine dehydrogenase	blue	blue	NA		NA	NA	OP558	NA	0.493	0	0.468	0	0	0	-0.49	0	0	0	0	0	-0.947	-0.873	-0.87	-0.803	0	0	0	0	0	0	0	0	-0.838	-0.773	-0.966	-0.852	0.517	0	0	-1.744	0	0	0	1.51
1187	CK_Syn_WH7803_02259	CK_00056737	NA	NA	ABC exporter membrane fusion DevB family	blue	blue	NA	LLHT-HLHT	NA	NA	OP1428	NA	0	0	0	0	0	0	0	0	0	0	0	0	-1.541	-1.187	-0.813	0	0	0	0	0	0.571	0.605	0	0	-1.265	-1.142	-0.695	-1.126	0.976	1.484	1.698	0	-0.894	-0.919	-0.545	0.88
1189	CK_Syn_WH7803_01585	CK_00001499	NA	NA	ABC-type sugar transport system permease component	blue	blue	NA	LLUV-LLLT-HLLT-HLHT	NA	NA	OP1017	NA	0	0.528	0.804	0.991	0	0	1.087	1.057	1.381	1.515	1.403	1.31	0.731	0.729	0.776	0.865	0	0	0.668	0.978	1.147	1.618	1.976	2.158	0	0	0	1.206	-0.825	-0.703	-0.893	-0.431	-0.404	0	0	-1.426
1190	CK_Syn_WH7803_00316	CK_00000465	NA	NA	protein of unknown function (DUF3146)	blue	blue	NA	LLLT-LLHT-HLLT	NA	NA	NA	core	0	0	0	0	0	0	0.686	0.769	1.554	2.134	2.086	2.072	-1.021	-1.354	-1.041	0	0	0	0	0	1.137	1.142	1.597	1.884	0	0	0	0	0	-0.565	0.604	0	0	0	0	-1.333
1192	CK_Syn_WH7803_00178	CK_00000296	NA	NA	conserved hypothetical protein	blue	blue	NA		blue_cyanoron_90	blue_cyanoron_35	NA	core	0	0	0.427	0	0	0	0	0	0	0	0	0	0	0	0	0	0	0	0	0	0.599	0.721	0.511	0.489	0	0	0	0.684	-0.581	-0.518	-0.935	-1.722	0	0	0	-0.838
1193	CK_Syn_WH7803_01847	CK_00000625	NA	NA	fibronectin-binding A family protein	blue	blue	NA		NA	NA	NA	NA	0	0	0	0	0	0	0	0	0.349	0.291	0.324	0.297	0.446	0.49	0.387	0	0	0	0	0	0.643	0.495	0.448	0.401	0.368	0	0	0	0.28	0	-0.576	0	0	0.4	0	0.391
1194	CK_Syn_WH7803_01199	CK_00001251	NA	NA	Predicted phosphoesterase	blue	blue	NA		NA	NA	NA	core	0	0	0	0.385	0	0	0	0	0	0	0.594	0.467	0	0	0	0	0	0	0	0	0.445	0.443	0	0.541	0	0	0	0	0	0	0	-0.991	0	0.602	0.556	0.638
1195	CK_Syn_WH7803_02251	CK_00000222	fabD	NA	malonyl CoA-acyl carrier protein transacylase (MCAT)	blue	blue	NA		blue_cyanoron_100	NA	OP1423	NA	0	0	0.41	0	0	0	0	0	0	0	0	0	0	0.524	0.577	0	0	0	0	0.445	0.417	0.485	0.449	0.389	0	0	0	0	0	0	-1.851	-2.476	-1.034	-0.345	0	0.977
1196	CK_Syn_WH7803_01822	CK_00002231	NA	NA	glutamate-1-semialdehyde aminotransferase domainprotein	blue	blue	NA		NA	NA	OP1159	NA	-0.442	0	0	0	-0.507	0	0.43	0.569	0.862	0.878	0.573	0.413	0	0	-0.845	0	0	0	0	0	0.53	0.612	0.627	0.657	0	0	0	0	0.543	0.768	1.776	0	-0.483	0	0	0.533
1197	CK_Syn_WH7803_01953	CK_00001969	NA	NA	conserved hypothetical protein	blue	blue	TRUE	LLHL	NA	NA	NA	NA	-0.726	-0.822	-1.241	-0.834	0	0	-0.391	0	0	0	0	0	0	0	0	0	0	0	0	0	0.465	0.863	0.815	0.706	0	0	0	0	-1.127	0	0.618	1.085	0.768	0.538	0.363	-1.736
1198	CK_Syn_WH7803_02426	CK_00000404	NA	NA	SprT-like zinc ribbon domain-containing protein	blue	blue	NA		NA	NA	NA	core	-0.479	-0.558	0	0	0	-0.574	0	0	0	0	0	0	0	0	0	0	0	0	0	0	0.309	0.303	0	0.333	0	0	0	-0.344	-0.252	-0.317	0.279	0	-0.376	-0.32	0	0
1199	CK_Syn_WH7803_00436	CK_00000536	ldpA	NA	light dependent period protein	blue	blue	NA	LLLT-HLLT	NA	NA	OP271	core	0	0	0	0.626	0	0	0.958	0.913	1.271	1.283	1.134	1.015	0	0	-0.634	0	0	0	0	0	1.076	1.23	1.433	1.489	0	0	0	0	-0.832	-0.689	0	0	0	0	0	-0.767
1200	CK_Syn_WH7803_00857	CK_00001710	NA	NA	DnaJ type IV chaperone protein	blue	blue	NA		NA	NA	OP548	NA	0	0	0	0	0	0	0	0	0	0.559	0.846	0.911	0	0	0	0	0	0	0	0	0	0	0	0.898	0	0	0	0	0	0	-0.471	0	0	0	0	-0.798
1201	CK_Syn_WH7803_01203	CK_00000798	NA	NA	protein arginine methyltransferase NDUFAF7 superfamily	blue	blue	NA		NA	NA	NA	core	0	0.377	0.59	0.708	0	0.395	0.359	0	0	0.671	0.822	0.743	0	0	0	0	0	0	0	0	0.467	0.39	0.642	0.615	0	0	0	0	0.419	0	-0.712	-1.65	-0.287	0.431	0.557	0.856
1202	CK_Syn_WH7803_00956	CK_00046550	NA	NA	conserved hypothetical protein (DUF1651)	blue	blue	NA	LLHL-LLUV-LLLT-LLHT-HLLT	NA	NA	NA	NA	2.094	2.517	2.466	2.002	0.841	1.165	1.729	1.849	1.978	2.348	2.471	2.277	0	0	0	1.088	0	0	0	0.807	0.842	1.078	0.93	0.761	0	0	0	0	1.227	2.522	2.353	2.338	1.48	0.762	0	0
1204	CK_Syn_WH7803_02470	CK_00000386	pabB	NA	para-aminobenzoate synthetase component I	blue	blue	NA	LLUV-LLLT-HLLT	NA	NA	OP1536	core	0	0	0	0.7	0	0	1.177	1.155	1.718	2.022	1.756	1.692	0	0	0	0	0	0	0	0	0.872	1.173	1.459	1.611	0	0	0	0	-0.677	0	0	0	0	-0.422	-0.431	-0.724
1205	CK_Syn_WH7803_02508	CK_00000378	NA	NA	O-antigen ligase family protein	blue	blue	NA	HLLT	blue_cyanoron_123	blue_cyanoron_47	OP1561	NA	0	0	0	0	0	-0.528	0	0	0.712	0.67	0.515	0	0	0.529	0	0	0	0	0	0	0.728	0.953	1.039	1.051	0	0	0	0.583	-0.788	-1.243	-0.909	-0.397	-0.413	-0.286	0	-0.876
1206	CK_Syn_WH7803_01002	CK_00001780	NA	NA	FAD-dependent oxidoreductase	blue	blue	NA		NA	NA	OP652	NA	-0.724	-0.697	-0.638	-0.806	-0.568	0	0	0	0	0	0	0	0	0	0	0	0	0	0	0	0	0	0	0.469	0	0	0	0	-0.707	-0.594	-0.65	2.261	1.101	0	0	-0.765
1208	CK_Syn_WH7803_00144	CK_00001881	NA	NA	dienelactone hydrolase family protein	blue	blue	NA		NA	NA	NA	NA	0	0	0	0	0	0	0	0	0	0	0	0	0	0	0	0	0	0	0	0	0.541	0	0	0	0	0	0	0	-1.034	-1.219	-0.837	-0.903	-0.827	-0.87	0	-0.918
1211	CK_Syn_WH7803_01608	CK_00001014	dppA	NA	peptide/nickel transport system substrate-binding protein	blue	blue	NA		NA	NA	OP1027	core	0.511	0	0	0	0	0	0	0	0	0.398	0	0	0	0	0	0	0	0	0	0	0	0.419	0.788	0.925	0	0	0	0	0	-0.194	-0.389	-1.292	-0.287	0	-0.353	0
1213	CK_Syn_WH7803_00568	CK_00001046	engA	NA	ribosome-associated GTPase	blue	blue	NA		NA	NA	OP359	core	0	0	0.347	0.318	0	0	0	0	0.455	0.433	0.75	0.679	0	0	0	-0.496	0	0	0	0	0.54	0.503	0.519	0.521	0	0	0	0	-0.45	-0.861	-2.252	-1.698	0	0.638	0.5	0
1217	CK_Syn_WH7803_01627	CK_00001022	pntB	NA	pyridine nucleotide transhydrogenase beta subunit	blue	blue	TRUE		NA	NA	OP1041	core	0	0.685	0.726	0.775	0	0	0	0.428	0.803	0.534	0.403	0.365	0	0.753	0.62	0	0	0	0.508	0.693	0.37	0.436	0	0	0	0	0	0	0	-0.357	-1.089	-2.55	-0.645	0	0.435	1.281
1218	CK_Syn_WH7803_02177	CK_00000189	NA	NA	putative sodium/potassium/sulfate transporter DASS family	blue	blue	NA	LLUV-LLLT-HLLT	blue_cyanoron_93	blue_cyanoron_36	OP1373	core	0.738	0.674	0.638	0.663	0	0	1.069	1.104	1.23	1.27	1.027	1.095	0	0	0	0	0	0	0	0	1.073	0.971	0.885	0.968	0	0	0	0	0.572	0.565	0.452	0.332	0.574	0.513	0.387	0.674
1220	CK_Syn_WH7803_02078	CK_00001066	NA	NA	conserved hypothetical protein	blue	blue	NA	LLHL-LLUV	blue_cyanoron_81	blue_cyanoron_31	OP1313	NA	0.969	1.079	1.338	1.464	0	0.543	0.559	1.047	0.991	0.917	0.836	0.825	-0.768	-0.618	-0.579	0	0	0	0	0.515	0.823	0.656	0.467	0.405	0	0	0	0	0.48	0	0	-1.095	0.771	1.11	0.756	0.888
1221	CK_Syn_WH7803_02420	CK_00000406	gidA	NA	tRNA uridine 5-carboxymethylaminomethyl modification enzyme GidA	blue	blue	NA	HLLT	blue_cyanoron_114	NA	OP1511	core	0	0	0	0	0	0	0	0	0	0.5	0.589	0.528	0.761	0.957	0.913	0.403	0	0	0	0	0.456	0.591	0.936	1.045	0	0	0	0.501	-0.678	-0.799	-1.701	-1.466	-0.566	0	0	-0.82
1223	CK_Syn_WH7803_00732	CK_00000945	trpA	NA	tryptophan synthase alpha subunit	blue	blue	NA		NA	NA	NA	core	0	0	0.513	0.615	0	0	0	0	0	0	0	0	-0.963	-0.813	-0.848	-0.552	0	0	0	0	0	0	0	0	0	-0.52	-0.577	-0.569	1.716	1.706	1.293	-0.708	0	0.739	0.553	1.661
1225	CK_Syn_WH7803_01086	CK_00057020	NA	NA	circularly permuted ATPgrasp family protein	blue	blue	NA	LLLT-HLLT	NA	NA	OP701	NA	0	0	0	0.543	0	0	0.792	0.855	1.048	1.303	1.059	1.024	0	0	0	0	0	0	0	0	0.73	0.904	1.123	1.385	0.528	0	0	0	0	0	0	0	0	0.449	0	-0.709
1227	CK_Syn_WH7803_01637	CK_00001505	rluE	NA	23S rRNA pseudouridine2457 synthase	blue	blue	NA	LLLT	NA	NA	NA	NA	0.577	0.522	0.606	0.771	0.677	0.638	0.934	0.87	1.077	1.397	1.344	1.243	-0.869	-0.963	-0.688	0	0	0	0	0	0	0	0.496	0.558	0	0	0	0	0	0.875	1.294	1.555	0.984	0	0	-0.852
1228	CK_Syn_WH7803_00794	CK_00000589	rbsK	NA	ribokinase	blue	blue	NA	LLHL-LLLT-HLLT	NA	NA	OP502	NA	1.257	0.967	0	0	0.614	0.733	0	0	1.061	1.462	1.567	1.44	0	0	0	0	0	0	0	0	0.839	1.429	2.03	2.221	0	0	0	0	0	0	0	1.097	0.839	0	0	-0.572
1229	CK_Syn_WH7803_01766	CK_00000700	cobD	NA	adenosylcobinamide-phosphate synthase	blue	blue	NA	LLHL-LLLT-LLHT	NA	NA	OP1127	core	0	0	1.165	1.499	0	0	0	0	1.33	1.298	1.286	1.098	-1.027	-0.764	-1.024	-0.777	0	0	0	0	0.797	0.89	0.914	0.887	0	0	0	0	1.142	1.045	0	-1.82	1.147	1.424	0.873	1.115
1230	CK_Syn_WH7803_01809	CK_00000639	futB	afuB fbpB	ABC-type Fe3+ transport system membrane component	blue	blue	NA	LLHL	NA	NA	OP1152	core	0	0.66	0.702	1.126	0	0	0.933	0.733	0.557	0.599	0.606	0.513	0.589	0.796	0.804	0.517	0	0	0	0.722	0.504	0.571	0.695	0.789	0	0	0	0.542	0	0	-0.341	-1.418	0	0	0	-0.966
1235	CK_Syn_WH7803_01812	CK_00002426	NA	NA	sugar transporter of the MFS family	blue	blue	NA		blue_cyanoron_54	blue_cyanoron_17	OP1153	NA	0.494	0	0	0	0	0	0	0.541	0.835	0.972	0.973	0.955	0	0	0	0	0	0	0	0	0.62	0.65	0.692	0.887	0	0	0	0	0	0	0	0.955	0.569	0	0	0
1236	CK_Syn_WH7803_02439	CK_00001556	evrA	NA	ATP-binding cassette-type viologen exporter	blue	blue	NA		NA	NA	OP1521	NA	0	0.67	0.937	0.909	0	0	0	0	0.772	0.784	0.577	0.62	0	0.641	0	0	0	0	0	0	0	0	0	0	0	0	0	0	0.516	0	-0.907	-1.746	-0.839	0	0.806	1.776
1237	CK_Syn_WH7803_01923	CK_00006043	NA	NA	putative membrane protein	blue	blue	NA		NA	NA	NA	NA	0	0	0	0.741	0	0	0	0	0	0	0.562	0.554	0	0	0	0	0	0	0	0	0	0	0	0	0	0	0	0	0.914	0.87	0.558	0	0	0.727	0.765	0.58
1244	CK_Syn_WH7803_01737	CK_00001655	yjef	nnr	bifunctional NAD(P)HX epimerase / NAD(P)HX dehydratase	blue	blue	NA		NA	NA	NA	NA	0	0	-0.484	0	0	0	0	0	0.578	0.743	0.632	0.674	0	0	0	0	0	0	0	0	0	0	0	0	0	0	0	-0.485	-0.572	0	0	2.198	0.924	0	0	-0.99
1256	CK_Syn_WH7803_00639	CK_00000662	pyrH	NA	uridylate kinase	blue	blue	NA		NA	NA	OP402	core	0.486	0	0	0	0	0	0	0	0	0.32	0.493	0.485	0	0	0	0	0	0	0	0	0.762	0.735	0.538	0.48	0	-0.406	-0.37	-0.54	0.303	0	-0.288	-0.323	-0.441	0	0.422	0.756
1260	CK_Syn_WH7803_02571	CK_00043552	NA	NA	conserved hypothetical protein	blue	blue	NA	LLLT-HLLT	NA	NA	NA	NA	0	0	0	0	0	0	0	0	0	0	2.009	1.42	0	0	0	0	0	0	0	0	0	0	0	1.631	0	0	0	0	0	0	0	0	0	0	0	0
1261	CK_Syn_WH7803_02308	CK_00001378	NA	NA	RNA pseudouridylate synthase family protein	blue	blue	NA		NA	NA	OP1449	NA	0	0	0.461	0.582	0	0	0.481	0	0	0	0.779	0.653	0	0	0	0	0	0	0	0	0	0	0	0	0	0	0	0	0	0.68	0.92	0.8	0	0	0	-0.462
1263	CK_Syn_WH7803_01946	CK_00001074	tyrS	NA	tyrosyl-tRNA synthetase	blue	blue	TRUE	LLHL-LLUV-LLLT-LLHT-HLLT	NA	NA	NA	core	0.658	1.18	1.194	1.663	1.15	2.273	1.949	1.693	2.118	2.587	2.309	2.288	0	0	0	1.233	0	0	0	0	1.355	2.28	2.587	2.525	0	0	0	0	0.879	1.041	0	-1.264	-0.529	0	0	0
1266	CK_Syn_WH7803_01085	CK_00001271	NA	NA	putative SPOUT methyltransferase family protein	blue	blue	NA	LLHT-HLLT	NA	NA	OP701	NA	0	0	0	0	0	-0.663	0	0.715	0.748	0.99	0.717	0.788	0	0	-1.09	0	0	0	0	0	0.634	0.645	1.11	1.264	0	0	0	0	0.623	0.796	1.024	0	1.166	1.292	0.752	0
1268	CK_Syn_WH7803_02250	CK_00000221	fabH	NA	beta-ketoacyl-(acyl-carrier-protein) synthase III (KASIII)	blue	blue	NA	LLUV	blue_cyanoron_100	NA	OP1423	core	0	0	0	0	0	-0.495	-1.035	-0.577	0	0	0	0	-0.58	0	0	-0.617	0	0	0	0	0	0.536	0.504	0.519	0	0	0	0	0.29	0	-0.885	-2.265	-1.089	-0.273	0	0.92
1269	CK_Syn_WH7803_00800	CK_00056054	NA	NA	uncharacterized conserved membrane protein	blue	blue	NA	LLUV-LLLT-HLLT	NA	NA	NA	NA	0.703	0	0	0	0	0.764	1.037	1.609	2.378	2.363	1.87	1.771	0	0	0	0	0	0	0.838	0.939	1.665	1.94	2.038	2.094	0	0	0	0	0	-0.769	0	0	0	0	0	-0.964
1274	CK_Syn_WH7803_01723	CK_00009019	ispF	NA	2-C-methyl-D-erythritol 2 4-cyclodiphosphate synthase	blue	blue	NA		blue_cyanoron_44	NA	OP1104	NA	0	0	0	0	0	-0.586	-0.771	0	0	0	0	0	0	0	0	0	0	0	0	0	0.604	0.604	0.711	0.75	0	0	0	0	0	-0.689	-1.148	-1.497	0	0	0	-0.48
1275	CK_Syn_WH7803_01739	CK_00000717	lnt	cutE	apolipoprotein N-acyltransferase	blue	blue	NA		NA	NA	NA	core	0	0	-0.399	0	0	-0.486	0	0	0	0.367	0.424	0.53	0	0.478	0	0	0	0	0	0	0	0.486	0.474	0.519	0	0	0	0	-0.729	-0.711	0	0	0	0	0	-0.374
1277	CK_Syn_WH7803_00315	CK_00000464	pth	spoVC	peptidyl-tRNA hydrolase	blue	blue	NA	LLUV-LLLT-HLLT	NA	NA	OP214	core	0	0	0	0	0	0	1.518	1.467	1.872	2.368	2.268	2.18	0	0	0	0	0	0	0	0.897	1.448	1.708	2.133	2.188	0	0	0	0	0	0	1.247	0	0	0	0	-1.212
1280	CK_Syn_WH7803_01782	CK_00000696	trmH	spoU	tRNA guanosine-2'-O-methyltransferase	blue	blue	NA	LLHL	blue_cyanoron_52	NA	OP1137	core	0.787	0.579	0.973	1.325	0	0.658	0.758	0	0.626	0.802	0.742	0.898	0	0	0	0	0	0	0	0	0	0.545	0.601	0	0	0	0	0.937	0	0	-0.504	-0.602	0	0.316	0	0
1281	CK_Syn_WH7803_01236	CK_00000812	prxQ	bcp	2-Cys peroxiredoxin	blue	blue	TRUE	LLHL	NA	NA	OP801	core	0.964	1.042	1.148	1.153	0	0.495	0.667	0.642	0.792	0.915	0.925	0.637	0	0	0	0	0	0	0	0	0	0	0	0	0	0	0	0	0	0	0	-1.112	1.146	1.223	0	0
1287	CK_Syn_WH7803_01747	CK_00000712	argD	NA	acetylornithine/N-succinyldiaminopimelate aminotransferase	blue	blue	NA		NA	NA	OP1117	core	0.457	0.494	0.643	0.891	0	0	0.326	0.44	0.478	0.606	0.62	0.639	0	0.657	0.722	0	0	0	0	0	0.408	0.426	0.541	0.615	0	0	0	0.391	0.559	0.534	-0.527	-1.601	0	0.438	0.37	0.417
1289	CK_Syn_WH7803_00225	CK_00001747	NA	NA	possible alpha-glycosyltransferase family 4	blue	blue	NA	LLHL-LLLT-HLLT	blue_cyanoron_126	blue_cyanoron_49	OP163	NA	1.306	1.315	1.1	1.045	0	0	0	0.699	1.441	1.61	1.385	1.379	0	-0.826	-0.869	0	0	0	0	0	0	0.655	0.889	1.097	0	0	0	0	2.349	1.281	0.925	0	1.377	1.941	1.161	1.13
1292	CK_Syn_WH7803_00387	CK_00008046	lipA2	NA	lipoyl synthase	blue	blue	NA		blue_cyanoron_142	NA	NA	core	0	0	0	0.394	0	0	0	0	0	0.428	0	0	0	0	0	0	0	0	0	0	0	0	0	0	0	0	0	0.392	0.673	0.369	-0.383	0.402	0.59	0.852	0.42	0.428
1294	CK_Syn_WH7803_01594	CK_00001006	rsmD	yhhF	16S rRNA m2G966 methyltransferase	blue	blue	NA	LLHL-LLUV-LLLT-HLLT	NA	NA	OP1021	NA	1.003	0	0	0.866	0	0	0	1.212	2.065	2.466	2.342	2.332	0	0	-0.772	0	0	0	0	0.793	2.282	2.162	2.333	2.504	0	0	0	0	0	-0.751	-0.907	0	0.928	0.94	0	-1.25
1295	CK_Syn_WH7803_02132	CK_00001524	NA	NA	conserved hypothetical protein	blue	blue	NA	LLUV-LLLT-HLLT	blue_cyanoron_89	NA	OP1349	NA	0	0	0.59	0.917	0	0.868	1.382	1.375	1.666	1.871	1.705	1.642	0	0	0	0.602	0	0	0	0	0.993	1.411	1.589	1.682	0	0	0	0	-0.653	-0.454	0	0.448	0.788	0.574	0	-1.356
1297	CK_Syn_WH7803_02144	CK_00001403	mtnA	NA	methylthioribose-1-phosphate isomerase	blue	blue	NA		blue_cyanoron_90	blue_cyanoron_35	OP1355	NA	0	0	0	0	0	0.451	0	0	0.376	0.492	0.408	0.451	0	0.762	0.753	0	0	0	0	0	0.454	0.533	0.631	0.61	0	0	0	0	-0.561	-0.918	-1.91	-1.506	-0.487	0	0	0
1301	CK_Syn_WH7803_01761	CK_00000703	hemN	NA	oxygen-independent coproporphyrinogen III oxidase	blue	blue	NA	HLLT	blue_cyanoron_49	NA	NA	core	0	0	0	0	0	0	0.344	0.519	0.724	0.647	0.626	0.609	0	0	0	0	0	0	0	0	0.892	0.862	0.848	1.028	0	0	0	0	-0.372	-0.401	0	0	-0.474	-0.431	0	0
1305	CK_Syn_WH7803_00651	CK_00000666	NA	NA	conserved hypothetical protein	blue	blue	NA		NA	NA	NA	core	-0.595	-0.265	0	0.234	0	0	0.274	0.289	0.334	0.315	0	0	0	0.35	0.285	0	0	0	0	0	0.41	0.542	0.715	0.791	0.272	0.36	0.455	0.244	0	0	0.298	-0.351	0	0	0	0
1312	CK_Syn_WH7803_01679	CK_00038656	NA	NA	conserved hypothetical protein	blue	blue	NA	HLLT	blue_cyanoron_40	NA	NA	NA	0	-0.564	-0.999	-0.845	0	0	0	0	0.502	0	0	0	-0.604	-0.841	-0.748	0	0	0	0	0	1.767	1.677	1.557	1.58	0	0	0	0	0	-1.247	-1.361	-0.832	-0.887	0	0	-1.026
1315	CK_Syn_WH7803_00969	CK_00002213	mrpF	mnhF	multiprotein Na+/H+ antiporter subunit F	blue	blue	NA	LLLT-HLLT	blue_cyanoron_183	blue_cyanoron_67	NA	NA	0.889	0	-0.866	0	0	0	0	0	0.894	1.131	0.664	0	0	0	0	0	0	0	0	0	1.523	1.699	1.682	1.513	0	0.882	0.909	0	0	-0.864	-1.311	1.007	1.244	0.981	0.839	-1.222
1317	CK_Syn_WH7803_02512	CK_00000377	NA	NA	possible D-amino-acid dehydrogenase	blue	blue	NA	LLLT-LLHT-HLLT	NA	NA	NA	core	0	0	0.558	0.734	0	0	0.592	0.618	1.309	1.561	1.369	1.305	-1.108	-0.781	-1.016	0	0	0	0	0	1.323	1.5	1.624	1.499	0	0	0	0	0	0.746	0.947	-1.046	-0.599	0	0	0
1318	CK_Syn_WH7803_00642	CK_00001585	ubiE	menG rapQ	demethylmenaquinone methyltransferase / 2-methoxy-6-polyprenyl-1 4-benzoquinol methylase	blue	blue	NA		NA	NA	OP404	NA	0	0	0	0	0	0	0.398	0.472	0.573	0.537	0	0	0	0	0	0	0	0	0	0	0.571	0.59	0.453	0.372	0	0	0	0	0	0	0	1.026	1.035	0	0	0
1320	CK_Syn_WH7803_00509	CK_00001691	unk1	NA	conserved hypothetical protein	blue	blue	NA		NA	NA	NA	core	0	0	0	0	0	0	0	0	0	0	0	0	-0.837	-0.861	-0.96	0	0	0	0	0.773	0.979	0.812	0.795	0.89	0	0	0	0.602	-0.586	-1.474	-2.214	-3.21	-0.917	0	0	0
1330	CK_Syn_WH7803_01531	CK_00000756	uppS	NA	di-trans poly-cis-decaprenylcistransferase	blue	blue	NA		blue_cyanoron_26	NA	OP983	core	0	0	0	0	0	0	0	0	0.3	0.316	0	0.322	0	0	0	0	0	0	0	0	0	0	0	0.295	0	0	0	0.342	-0.297	-0.672	-1.189	-0.618	-0.343	0	0	-0.594
1331	CK_Syn_WH7803_02137	CK_00001139	NA	NA	putative ATP-dependent protease	blue	blue	NA		NA	NA	NA	NA	0	0	0	0	0	0	0	0	0	0	0	0	0	0	-0.826	0	0	0	0	0	0	0	0	0	0	0	0	0	-0.849	-0.768	-0.631	0	0	0	0	-1.339
1335	CK_Syn_WH7803_02116	CK_00043914	NA	NA	uncharacterized conserved membrane protein	blue	blue	NA	LLHL-LLUV-LLLT-HLLT	blue_cyanoron_86	blue_cyanoron_32	OP1339	NA	1.537	1.397	0	1.199	0	0.693	0	1.26	1.978	1.945	1.432	1.198	0	0	0	0	0	0	0	0	2.978	3.093	2.972	2.596	0	0	0	0	0	-0.777	-0.723	1.276	0.789	0	0	-1.203
1340	CK_Syn_WH7803_02522	CK_00000371	mraY	NA	phospho-N-acetylmuramoyl-pentapeptide-transferase	blue	blue	NA	LLLT	NA	NA	NA	core	0	0	0.627	0.927	0	0	0	0	1.11	1.392	1.461	1.346	-0.859	-0.715	-0.643	0	0	0	0	0	0	0	0.845	0.991	0	0	0	0	0.827	0.833	0.875	-0.481	0.774	0.89	0	-1.228
76	CK_Syn_WH7803_01390	CK_00001887	NA	NA	conserved hypothetical protein	blue	cyan	NA		NA	NA	OP898	NA	0	0	0	0	0	0	0.534	0	0	0	0	0	0	0	0	0	0	0	0	0	0	0	0	0	0	0	0	0	0	0	0	-0.432	0	0	0	0
79	CK_Syn_WH7803_02135	CK_00001137	NA	NA	ABC transporter ATPase component	blue	cyan	TRUE	LLUV	blue_cyanoron_89	NA	OP1350	core	0.734	0.912	0.884	0.819	0	0.87	1.816	1.315	0.624	0.826	0.842	0.781	0	0	0	0.917	0	0	0	0	0.722	0.947	0.866	0.793	0	0	0	0.625	-0.526	0	0	-0.422	-0.94	-0.799	-0.727	-0.795
80	CK_Syn_WH7803_01772	CK_00048631	menG	ubiE gerCb	bifunctional 2-octaprenyl-6-methoxy-1 4-benzoquinone methylase and S-adenosylmethionine:2-DMK methyltransferase	blue	cyan	NA	LLHL-LLUV-LLLT-LLHT-HLLT	NA	NA	OP1131	core	1.212	1.6	1.38	1.404	1.052	1.469	2.017	1.52	0.712	1.172	1.178	1.142	0	0	0	1.063	0	0	0	0	0.876	1.095	1.257	1.211	0	0	0	0.828	0.662	1.095	0.53	0	0	0.353	0	0
81	CK_Syn_WH7803_00696	CK_00008040	NA	NA	putative ABC multidrug efflux transporter	blue	cyan	TRUE	LLUV	NA	NA	OP437	core	0.572	0.623	0.596	0	0	0	1.155	0.78	0	0	0	0	0	0	0	0	0	0	0	0	0.619	0.602	0.531	0	0	0	0	0	0	0	-0.833	-1.249	0	0.649	0	0.932
88	CK_Syn_WH7803_00750	CK_00050291	NA	NA	conserved hypothetical protein	blue	cyan	NA	LLHL-LLUV-LLLT-LLHT-HLLT	NA	NA	NA	core	0.816	1.212	1.503	1.168	1.085	1.485	2.368	1.571	1.152	1.527	1.555	1.545	0	0	0	1.482	0	0	0.784	0.915	1.075	1.706	1.756	1.689	0	0	0	0	0	0.535	0	-0.976	-0.891	-0.553	0	0
89	CK_Syn_WH7803_01906	CK_00000594	rseP	NA	RIP metalloprotease RseP	blue	cyan	TRUE	LLHL-LLUV-LLLT-LLHT-HLLT	NA	NA	OP1205	core	0.832	1.153	1.02	1.007	0.915	1.725	2.321	1.817	1.281	1.271	1.057	1.017	0	0	0	1.449	0	0	0	0	0.803	1.064	1.056	1.036	0	0	0	0	-0.791	0	-0.29	-0.388	-0.691	-0.707	-0.621	-0.987
96	CK_Syn_WH7803_00951	CK_00001853	sodC	NA	superoxide dismutase [Cu-Zn]	blue	cyan	NA		NA	NA	OP622	NA	0	0	0	0	0	0	0	0	0	0	0	0	0	0	0	0	0	0	0	0	0.368	0.645	0.74	0.736	0	0	0	0.424	-0.625	-0.609	-1.466	-2.081	-0.934	-0.619	0	-0.792
128	CK_Syn_WH7803_00250	CK_00000270	ycf48	NA	photosystem II stability/assembly factor	blue	cyan	TRUE	LLUV	blue_cyanoron_127	cyan_cyanoron_10	OP173	core	0	0	0	0	0.57	0.923	1.343	1.001	0.738	0.637	0	0	0	0	0	0.527	0	0	0	0	0.778	0.989	0.965	0.933	0	0	0	0	0	0.31	0	-0.393	-0.199	0	0	0
131	CK_Syn_WH7803_01821	CK_00000098	hemL	NA	glutamate-1-semialdehyde-2 1-aminomutase	blue	cyan	TRUE		NA	NA	OP1159	core	-0.583	0	0	0	-0.485	0	0	0	0	0	0	-0.364	0	0	0	0	0	0	0	0	0	0	0	0	0	0	0	-0.43	0.499	0.936	1.612	-0.512	-1.184	-1.024	-0.477	0.865
135	CK_Syn_WH7803_00778	CK_00039084	NA	NA	conserved hypothetical protein	blue	cyan	NA	LLUV-LLLT-LLHT-HLLT	NA	NA	NA	NA	0	0	0	0	0	1.182	1.88	1.657	1.061	0.906	0.833	0.79	0	0	0	1.1	0	0	0	0	0	0	0.834	1.224	0	0	0	0	0	0	0	0	0	0	0	0
144	CK_Syn_WH7803_00219	CK_00001544	NA	NA	conserved hypothetical protein	blue	cyan	NA		NA	NA	NA	NA	0	0	0	0	-0.428	0	0.601	0.462	0.36	0.415	0.556	0.566	0	0	0	0	0	0	0	0	0.545	0.57	0.61	0.648	0	0	0	0	0	-0.364	-0.345	-0.635	-0.252	0	0	0
145	CK_Syn_WH7803_00746	CK_00000942	hisIE	NA	bifunctional phosphoribosyl-ATP pyrophosphohydrolase / phosphoribosyl-AMP cyclohydrolase	blue	cyan	NA	LLUV-LLLT-LLHT-HLLT	NA	NA	NA	core	0	0.913	0	0.944	0	2.663	2.665	2.225	1.285	1.925	1.771	1.669	0	0	0	1.924	0	0	0	0	0	1.66	2.496	2.648	0	0	0	0	0	0	-1.779	-2.35	-0.388	0	0	-0.692
148	CK_Syn_WH7803_00348	CK_00039993	NA	NA	uncharacterized conserved membrane protein	blue	cyan	NA	LLUV-LLLT-LLHT	NA	NA	OP36	NA	0	0	0	0	0	1.104	1.541	0	0	0.942	1.081	1.059	0	0	0	1.088	0	0	0	0	0	0.866	0.918	0.72	0	0	0	0	1.083	0	0	0	0	0	0	0
156	CK_Syn_WH7803_01242	CK_00000816	petF	NA	2Fe-2S ferredoxin	blue	cyan	NA		NA	NA	OP802	core	0	0	0	0	0	0	0	0	0	0	0	0	0	0	0	0	0	0	0	0	0.341	0.29	0	0	0	0	0	0	0	0	0	0.261	0.3	0.502	0.339	0
158	CK_Syn_WH7803_00012	CK_00000355	rsbU	NA	phosphoserine phosphatase RsbU/P	blue	cyan	NA		NA	NA	OP42	core	0	0	0	-0.338	0	0	0	0	0	0	0	0	-0.887	-0.846	-0.626	0	0	0	0	-0.39	0	0	0	0	0	-0.482	-0.464	-0.654	-0.71	-0.649	-0.364	1.326	0	-0.634	-0.382	0.258
168	CK_Syn_WH7803_00447	CK_00001689	NA	NA	possible metal-dependent ubiquitin isopeptidase	blue	cyan	NA		NA	NA	OP280	NA	0	0	0	0	0	0	0	0	0	0	0	0	0	0	0	0	0	0	0	0	0	0	0	0.53	0	0	0	0	0	-0.629	-0.76	-1.082	0	0	0	0
173	CK_Syn_WH7803_00809	CK_00001596	NA	NA	FAD/NAD-binding domain-containing protein	blue	cyan	NA	LLUV-LLHT	NA	NA	NA	NA	0	0	0	0	0.614	1.239	1.702	1.279	0.729	0.631	0	0	0	0	0	1.17	0	0	0	0	0	0.603	0.695	0.795	0	0	0	0	-1.372	0	0	0.362	-0.467	-1.107	-1.045	-1.52
178	CK_Syn_WH7803_02040	CK_00001048	NA	NA	ATP-dependent DNA/RNA helicase superfamily 1/2	blue	cyan	TRUE		blue_cyanoron_77	NA	OP1291	core	0	0	0	0	0	0.612	0.99	0.517	0	0	0	0	0	0	0	0.484	0	0	0	0	0	0.543	0.649	0.632	0	0	0	0	-0.787	-0.7	-0.562	0	-0.37	-0.357	0	-0.288
179	CK_Syn_WH7803_01395	CK_00000957	NA	NA	radical SAM/Cys-rich domain protein	blue	cyan	NA		NA	NA	OP902	core	0	0	0	0	0	0.366	0.455	0	0	0	0	-0.307	0	0	0	0	0	0	0	0	0	0	0	0	0	0	0	0	-0.261	-0.48	-0.608	0.754	0.285	0	0	0.315
180	CK_Syn_WH7803_01489	CK_00001614	NA	NA	ABC transporter family protein	blue	cyan	NA	LLUV	NA	NA	OP960	core	0	0	0	0	0	1.098	1.302	0.879	0.938	0.93	0.759	0.697	0	0	0	0.667	0	0	0	0	0.746	0.822	0.777	0.749	0	0	0	-0.523	0	0	0	1.175	0	-0.425	0	0
184	CK_Syn_WH7803_00616	CK_00046788	NA	NA	conserved hypothetical protein	blue	cyan	NA	LLUV	NA	NA	NA	core	0	0	0	0	0	1.024	1.48	1.108	0	0.642	0.69	0.744	0	0	0	0.733	0	0	0	0	0.636	0.738	0.712	0.758	0	0	0	0	-0.68	0	0	0.336	-0.426	-0.538	0	-1.103
186	CK_Syn_WH7803_02003	CK_00001110	NA	NA	putative imidazoleglycerol-phosphate dehydratase	blue	cyan	NA	LLUV	NA	NA	NA	core	0	0	0	0	0	1.102	1.48	0.714	0	0.521	0	0	-0.822	0	0	0.66	0	0	0	0	0.618	0.792	0.788	0.7	0	0	0	0	0	0	0.606	-0.444	-0.557	0	0	0
192	CK_Syn_WH7803_02054	CK_00001055	ycf35	NA	regulator of CO2 utilization Ycf35	blue	cyan	NA	LLUV	NA	NA	NA	core	0	0	0.437	0	0.637	1.15	1.464	1.047	0.543	0.55	0.443	0	0	0	0	0.811	0	0	0	0	0.6	0.727	0.735	0.671	0	0	0	0	-0.923	0	0	0	-0.986	-1.123	-0.485	-0.582
198	CK_Syn_WH7803_02327	CK_00000443	yqfG	ybeY	endoribonuclease YqfG	blue	cyan	NA	LLHL-LLUV	blue_cyanoron_104	NA	OP1458	core	0.711	0.971	1.126	1.246	0	0.756	1.347	1.066	0.671	0.881	0.99	0.945	0	0	0	0.696	0	0	0	0	0	0	0.459	0.523	0	0	0	0	-0.461	-0.656	-1.17	-0.707	0	0.348	0.376	-0.616
210	CK_Syn_WH7803_01105	CK_00001260	ubiX	NA	3-octaprenyl-4-hydroxybenzoate carboxy-lyase	blue	cyan	NA	LLHL-LLUV	NA	NA	OP713	NA	0.815	1.014	1.15	1.081	0	0.681	1.238	1.105	0.802	0.789	0.706	0.507	0	0	0	0.468	0	0	0	0	0	0	0	0.401	0	0	0	0	0	0	-0.863	-1.062	0	0.895	0	0.735
211	CK_Syn_WH7803_01801	CK_00000694	lepA	NA	GTP-binding protein LepA	blue	cyan	TRUE	LLHL-LLUV	NA	NA	NA	core	0.761	1.034	0.971	0.857	0.592	1.05	1.688	1.363	0.592	0.577	0.597	0.591	0	0	0	0.857	0	0	0	0	0.631	0.678	0.642	0.622	0	0	0	0.714	0	0.351	0	0	0	0	0	0
224	CK_Syn_WH7803_01271	CK_00001460	NA	NA	deoxyribodipyrimidine photolyase-related FAD-domain containing protein	blue	cyan	NA		NA	NA	OP821	NA	0	0	0	0	0	0	0.454	0	0	0	0	0	0	0	0	0	0	0	0	0	0	0.431	0.545	0.655	0	0	0	0	0.5	0.363	0	0	0	0	0	0.88
242	CK_Syn_WH7803_01411	CK_00001486	NA	NA	alpha-ketoglutarate-dependent dioxygenase AlkB-like superfamily	blue	cyan	NA		NA	NA	NA	NA	0	0	0	0	0	0	0.484	0	0	0	0	0	0	0	0	0	0	0	0	0	0.623	0.457	0.542	0.626	0	0	0	0.612	0	0	0	0.544	0.926	0.69	0	-0.544
248	CK_Syn_WH7803_01718	CK_00001429	NA	NA	uncharacterized conserved glycin-rich membrane protein (DUF1517)	blue	cyan	TRUE	LLUV-LLHT	NA	NA	OP1099	NA	0	0	0.628	0.613	0	1.469	2.227	1.611	0.876	0.851	0.622	0.581	0	0	0	1.305	0	0	0	0	0	0.759	0.842	0.808	0	0	0	0	-1.046	0.263	0.259	0.776	-0.268	-0.716	-0.737	-1.07
278	CK_Syn_WH7803_01597	CK_00001008	NA	NA	RNA methyltransferase TrmH group 1 family protein	blue	cyan	NA	LLUV-LLLT-HLLT	NA	NA	OP1023	NA	0	0	0	0.976	0	0.9	1.795	1.428	0.751	1.236	1.35	1.327	0	0	0	0.835	0	0	0	0	0	0	0.877	1.17	0	0	0	0	-0.276	-0.41	-1.21	-0.626	-0.385	0	0	-0.825
293	CK_Syn_WH7803_01842	CK_00001414	hli	NA	high light inducible protein	blue	cyan	NA	LLUV-HLHT	NA	NA	OP1173	core	0	0	0	0	0	1.053	1.471	1.073	0.57	0	0	0	-0.81	-0.755	0	0.737	0	0	0	0	0.67	0.797	0.788	0.893	-0.653	-0.778	-1.042	0	0	0.895	0.506	-1.201	-1.939	-2.236	-0.442	0
295	CK_Syn_WH7803_02342	CK_00045979	spoT	NA	bifunctional GTP diphosphokinase / guanosine-3' 5'-bis(diphosphate) 3'-diphosphatase	blue	cyan	TRUE	LLUV-HLHT	blue_cyanoron_107	NA	NA	core	0.563	0.477	0	0	0	0.623	1.241	0.956	0.596	0.509	0	0	0.78	0.669	0.548	0.768	0	0	0	0	0.733	0.665	0.581	0.634	0	0	0	1.204	-1.75	-1.955	-2.181	0.828	0	0	0	-1.459
296	CK_Syn_WH7803_00868	CK_00001265	porB	NA	light-dependent protochlorophyllide reductase	blue	cyan	NA	LLUV-HLLT	NA	NA	OP556	NA	0	0	0	0	0	0.893	1.427	1.064	0.775	0.771	0.629	0.619	0	0	0	0.767	0	0	0	0	0.687	0.819	1.085	1.314	0	0	0	0	-1.57	-1.602	-1.544	0	-0.463	0	0	-1.674
297	CK_Syn_WH7803_00251	CK_00000269	rub	hoxR	rubredoxin	blue	cyan	TRUE	LLUV-HLLT	blue_cyanoron_127	cyan_cyanoron_10	OP173	core	0.551	0.607	0.474	0	0.505	0.951	1.277	1.228	0.917	0.679	0.569	0.59	0	0	0	0.684	0	0	0	0	0.985	1.138	1.04	1.08	0	-0.558	0	0	-0.309	0	0	-0.759	-0.677	-0.484	0	-0.262
302	CK_Syn_WH7803_00010	CK_00000357	nusB	NA	transcription antitermination protein NusB	blue	cyan	NA	LLUV-HLLT	NA	NA	OP42	core	0	0	0	0	0	1.135	1.954	1.479	0.679	0.814	0.841	0.854	0	0	0	0.898	0	0	0	0	0	0	0.898	1.073	0	0	0	0	0	0	0	0	0	0.375	0.362	0
307	CK_Syn_WH7803_02084	CK_00000009	psbA	NA	photosystem II protein D1.2	blue	cyan	NA	LLHL-LLUV-LLLT-LLHT-HLUV-HLLT	blue_cyanoron_82	NA	NA	NA	2.824	2.851	2.716	2.911	3.828	4.252	4.445	4.025	3.02	3.157	2.798	2.813	0	0	0	2.959	0	0	1.872	2.011	1.606	1.969	1.649	1.327	0	0	0	0	2.785	3.521	3.204	0.874	0	0	0	1.094
311	CK_Syn_WH7803_01617	CK_00001019	polA	NA	DNA polymerase I	blue	cyan	TRUE	LLHL-LLUV-LLLT-LLHT-HLLT	NA	NA	OP1033	core	1.35	1.68	1.615	1.459	1.662	2.142	2.089	1.413	0.852	1.13	0.948	0.98	0	0	0	1.333	0	0	0	0	0.726	1.055	1.199	1.352	0	0	0	0	1.033	0.92	-0.477	-0.827	0	0.352	0.342	1.065
327	CK_Syn_WH7803_01619	CK_00002066	NA	NA	conserved hypothetical protein	blue	cyan	NA	LLHT	NA	NA	NA	NA	0	0	0	0	0	0.506	0.538	0	0	0	0	0	-1.042	-1.002	-0.726	0	0	0	0	0.567	0.53	0.598	0.486	0	-0.741	-0.531	0	0.572	0	0	0.797	0	-0.423	-0.469	0	0
329	CK_Syn_WH7803_02031	CK_00001126	ccsB	resB ycf44	cytochrome c biogenesis protein	blue	cyan	NA	LLHL-LLUV-LLLT-LLHT-HLLT	NA	NA	OP1284	core	0	1.294	1.386	1.45	0	1.427	2.672	2.223	1.555	1.648	1.386	1.328	0	0	0	1.42	0	0	0	0	0.854	1.022	1.206	1.317	0	0	0	0	0	0.537	0	-0.5	0.433	0.664	0	0
334	CK_Syn_WH7803_02277	CK_00000231	Z-ISO	NA	15-cis-zeta-carotene isomerase protein family	blue	cyan	NA		NA	NA	OP1434	core	0	0.396	0.634	0.652	0	0.467	0.66	0.431	0	0	0.422	0.424	0	0	0	0	0	0	0	0	0	0	0	0	0	0	0	-0.42	0	-0.223	-0.929	-1.147	-0.659	0	0	0.6
340	CK_Syn_WH7803_02412	CK_00000410	gcvP	NA	glycine dehydrogenase	blue	cyan	TRUE	LLUV-LLLT-HLLT	NA	NA	OP1508	core	0	0.539	0.468	0.447	0.798	1.291	1.591	1.216	1.088	1.026	0.812	0.803	0	0	0	0.947	0	0	0	0	0.732	0.985	1.04	1.053	0	0	0	0	-0.893	0	-0.247	-0.372	-0.332	0	-0.217	-0.49
346	CK_Syn_WH7803_01207	CK_00000801	NA	NA	uncharacterized conserved metal-binding protein (DUF2103)	blue	cyan	NA	LLHL-LLUV-LLLT-LLHT-HLLT-HLHT	NA	NA	NA	NA	0.733	1.063	1.041	0.831	0.967	1.97	2.274	1.364	1.279	1.721	1.649	1.464	-1.189	-0.765	0	1.245	0	0	0	0	1.298	1.337	1.418	1.24	-1.066	-0.894	0	0	0.441	1.342	1.435	0	0	0	0	0
365	CK_Syn_WH7803_01663	CK_00000396	NA	NA	metallo-hydrolase/oxidoreductase	blue	cyan	TRUE	LLHL-LLUV-LLLT-LLHT-HLLT	blue_cyanoron_38	NA	OP1065	NA	1.184	1.444	1.359	1.251	1.431	2.484	3.445	2.903	1.867	1.799	1.662	1.537	0	0	0	2.427	0	0	0	0	1.543	1.852	2.012	2.024	0	0	0	0	0	0.806	0	-0.496	-0.814	-0.96	-0.609	-1.062
369	CK_Syn_WH7803_02109	CK_00048163	NA	NA	Hypothetical protein	blue	cyan	NA	LLUV-LLLT-LLHT	NA	NA	OP1336	NA	0	0	0	0	0	1.573	1.493	1.249	0	1.085	1.696	1.172	0	0	0	1.305	0	0	0	0	0	0	0	0	0	0	0	0	0	0	0	1.089	0	0	0	0
372	CK_Syn_WH7803_00808	CK_00000924	NA	NA	NAD(P)-binding domain-containing protein	blue	cyan	NA	LLUV	NA	NA	OP511	core	0	0	0	0	0	0.85	1.311	0.939	0.563	0.527	0	0	0	0.504	0.581	0.915	0	0	0	0	0.508	0.613	0.795	0.866	0	0	0	0	-0.549	-0.385	-0.568	0.385	0	0	0	-0.462
373	CK_Syn_WH7803_02362	CK_00000432	NA	NA	aminotransferase class I and II family protein	blue	cyan	NA	LLUV-LLLT-LLHT-HLLT	NA	NA	NA	core	0	0	0.762	0.823	0.824	1.467	2.167	1.759	1.08	1.04	1.07	1.016	0	0	0	1.225	0	0	0	0	0	0	0.884	1.12	0	0	0	0	-0.961	-0.39	-0.679	0	0	0	0	-1.031
376	CK_Syn_WH7803_00252	CK_00000268	ndhC	NA	NADH dehydrogenase I subunit NdhC (chain 3 or alpha)	blue	cyan	NA		blue_cyanoron_127	cyan_cyanoron_10	OP174	core	0	0.451	0.516	0.449	0	0.811	0.918	0.608	0	0	0	0	0	0	0	0.51	0	0	0	0	0.464	0.569	0.613	0.623	-0.751	-0.598	0	0	0	0	0	-1.153	-1.383	-0.922	0	0
377	CK_Syn_WH7803_01104	CK_00046409	NA	NA	uncharacterized conserved membrane protein	blue	cyan	NA		NA	NA	OP713	core	0.452	0.72	0.704	0.558	0	0	0.666	0.631	0	0	0.368	0	0	0	0	0	0	0	0	0	0	0	0	0	0	0	0	0	0	0	-0.558	-0.572	0	0.84	0.588	0.508
383	CK_Syn_WH7803_02500	CK_00000383	ppk	NA	polyphosphate kinase	blue	cyan	NA		NA	NA	OP1556	core	0	0	0	0	0	0	0	0	0	0	0	0	-0.588	-0.773	-0.784	0	0	0	0	-0.374	0	0	0	0	0	0	0	0	-0.496	0	0	0.401	0	0	0	0
387	CK_Syn_WH7803_01900	CK_00000598	NA	NA	bacterial PH domain-containing protein	blue	cyan	NA		NA	NA	NA	core	0	0	0	0	0	0.688	0.884	0.656	0.41	0.45	0.403	0.337	0	0	0	0.449	0	0	0	0.536	0.534	0.75	0.8	0.906	0	0	0	0	0	0.313	0	-0.536	0	0	0	0
401	CK_Syn_WH7803_00362	CK_00008061	proV	NA	ABC-type proline/glycine betaine transport system ATPase component	blue	cyan	NA	LLHT	NA	NA	OP241	NA	0	0	-0.78	0	0	0	0.674	0	0	0	0.615	0.799	-0.716	-1.007	-1.018	0	0	0	0	0	0	0	0	0	0	0	0	0	-0.68	0	0.92	2.811	1.631	1.198	0	-0.791
402	CK_Syn_WH7803_01835	CK_00000630	NA	NA	Prochlorococcus/marine Synechococcus Hyper-Conserved Protein (PSHCP)	blue	cyan	TRUE		NA	NA	OP20	core	0.59	0.658	0.679	0.883	0	0.507	0.751	0.947	0.573	0	0	0	0	0	0	0	0	0	0	0.707	0.865	0.877	0.862	0.906	0	0	0	0	0.54	0	-0.422	-0.805	0	0.661	0.578	0.467
404	CK_Syn_WH7803_00595	CK_00002823	NA	NA	sulfite exporter TauE/SafE family protein	blue	cyan	NA	LLUV	NA	NA	OP374	NA	0	0	0	0	0	0.55	1.122	0.493	0	0.564	0.586	0	0	0	0	0	0	0	0	0	0	0.482	0.703	0.787	0	0	0	0	-0.446	0	-0.429	1.379	0	0	0	-1.313
405	CK_Syn_WH7803_02245	CK_00000065	NA	NA	copper-translocating P-type ATPase	blue	cyan	TRUE	LLUV-LLLT-LLHT-HLLT	NA	NA	OP1420	NA	0	0	0	0	0	0.762	1.776	1.449	1.322	1.259	0.928	0.947	0	0	0	1.018	0	0	0	0	0.838	0.983	1.183	1.262	0	0	0	0	-1.467	-1.123	-0.671	1.844	0	-0.591	-0.588	-2.356
410	CK_Syn_WH7803_00706	CK_00000948	gor	NA	glutathione reductase	blue	cyan	NA		NA	NA	NA	core	-0.472	-0.373	-0.371	-0.28	0	0	0.318	0	0	0	0	0	0	0.339	0.421	0	0	0	0	0	0	0.296	0.327	0.417	0	0	0	0	-0.809	-0.869	-0.782	0.75	0	0	0	-0.79
415	CK_Syn_WH7803_00034	CK_00000341	pdxA	NA	4-hydroxythreonine-4-phosphate dehydrogenase PdxA	blue	cyan	NA	LLUV-LLLT-HLLT	NA	NA	NA	core	0	0	0	0	0	1.046	1.742	1.497	1.159	1.194	0.977	0.954	0	0	0	0.995	0	0	0	0	0.901	0.867	0.958	1.15	0	0	0	0.528	-0.641	-0.766	-0.713	1.215	0.691	0.421	0	-1.182
862	CK_Syn_WH7803_02561	CK_00007339	NA	NA	conserved hypothetical protein	blue	cyan	NA	LLHL-LLUV-LLLT-HLHT	NA	NA	NA	NA	1.355	1.393	1.714	1.68	0.926	1.32	1.329	1.314	1.214	1.49	1.526	1.784	0	0	0	0.917	0	0	0	0	-0.757	0	0	0	0	0	0	-1.176	1.396	1.491	1.125	-0.999	0	0	0	0.762
870	CK_Syn_WH7803_01270	CK_00001784	NA	NA	uncharacterized conserved secreted protein	blue	cyan	NA		NA	NA	OP821	NA	0	0	0	0	0	0	0	0	0	0	0	0	0	0	0	0	0	0	0	0	0	0.558	0.687	0.665	0	0	0	0	0	0	0	0	0	0	0	0.624
889	CK_Syn_WH7803_01225	CK_00000810	NA	NA	uncharacterized conserved membrane protein (DUF3593)	blue	cyan	NA		NA	NA	NA	core	0	0	0	0	0	0	0.715	0.5	0	0	0	0	0	0	0	0	0	0	-0.686	0	0	0.612	0.786	0.797	0	0	0	0	0	0	0	0	0	0	0	-0.626
890	CK_Syn_WH7803_00258	CK_00000114	chlD	NA	protoporphyrin IX Mg-chelatase subunit ChlD	blue	cyan	NA	LLUV	NA	NA	NA	core	0	0	0.456	0.452	0	0.614	1.015	0.729	0.664	0.619	0	0	0	0	0	0	0	0	0	0	0.583	0.705	0.687	0.603	0	0	0	0	0	0	-0.208	-1.518	-0.704	-0.252	0	0.646
891	CK_Syn_WH7803_50029	CK_00056675	tRNA-Pro-TGG	NA	NA	blue	cyan	NA	LLLT-HLLT-HLHT	NA	NA	NA	NA	0	0	0	0.806	0	0	0.954	0.855	0	0	1.03	0.8	0	0	0	0.985	0	0	0	0	0	0.735	1.157	1.169	0	0	0	1.18	0	-1.342	-2.198	-1.758	0	0	0	-1.195
893	CK_Syn_WH7803_00184	CK_00000295	smpB	NA	ssrA-binding protein	blue	cyan	NA		NA	NA	NA	core	0.499	0.567	0.726	0.618	0.561	0.741	0.895	0.874	0.658	0.691	0.781	0.778	0	0	0	0	0	0	0	0	0	0	0	0	0	0	0	0	0.441	0.836	0.429	1.66	0.539	0	0.368	0.385
894	CK_Syn_WH7803_00719	CK_00008045	bicA	NA	SulP-type bicarbonate transporter	blue	cyan	TRUE		NA	NA	OP450	NA	0	0	0	0	0	0.827	0.936	0.553	0.399	0	0	0	0	0	0	0.635	0	0	0	0	0.655	0.99	0.964	0.796	-0.511	0	0	0	-0.276	0	0	-0.861	-1.033	-0.712	-0.444	0
899	CK_Syn_WH7803_00254	CK_00000266	ndhJ	NA	NADH dehydrogenase I subunit NdhJ	blue	cyan	NA		blue_cyanoron_127	cyan_cyanoron_10	OP174	core	0	0.313	0.37	0.292	0.336	0.479	0.733	0.38	0	0	-0.292	-0.29	0	0	0	0.308	0	0	0	0	0.457	0.613	0.506	0.455	0	0	0	0.333	-0.701	-0.417	-0.396	-0.5	-0.478	0	-0.325	0
904	CK_Syn_WH7803_01559	CK_00000994	NA	NA	Conserved hypothetical protein	blue	cyan	TRUE	LLUV	NA	NA	NA	NA	0.826	0.758	0.607	0	1.072	1.3	1.653	1.081	0	0.717	0.688	0.599	0	0	0	0.839	0	0	0	0	0.51	0.603	0.563	0	0	0	0	0	-0.56	0	0.438	0.439	0	-0.345	0	0
905	CK_Syn_WH7803_01251	CK_00000822	ppiB	NA	peptidyl-prolyl cis-trans isomerase	blue	cyan	TRUE	LLHL-LLUV-LLLT-LLHT	NA	NA	NA	core	0.633	0.852	1.24	1.261	0.715	1.43	2.002	1.581	0.993	1.102	0.959	0.865	0	0	0	1.009	0	0	0	0	0.561	0.555	0.716	0.678	0	0	0	0.592	0	0.755	0.661	0.328	0	0	0	-0.809
906	CK_Syn_WH7803_00883	CK_00054857	NA	NA	PIN domain protein	blue	cyan	NA		NA	NA	NA	NA	0	0	0	0	0	0	0	0	0	0	0	0	0	0	0	0	0	0	0	0	0	0	0	0	0	0	0	0	0	0	0	0	0	0	0	-1.615
916	CK_Syn_WH7803_00614	CK_00000645	argB	NA	acetylglutamate kinase	blue	cyan	NA	LLUV	blue_cyanoron_152	NA	OP387	core	0	0	0.516	0.573	0	0.981	1.445	1.067	0.839	0.927	0.806	0.792	0	0	0	0.673	0	0	0	0	0.602	0.778	0.924	0.963	0	0	0	0	-0.324	0	0	0	-0.268	0	0	0
917	CK_Syn_WH7803_00842	CK_00054290	NA	NA	uncharacterized conserved secreted protein	blue	cyan	NA		NA	NA	NA	NA	0	0	0	0	0	0	0.511	0	0	0	0.39	0.447	0	0	0	0.444	0	0	0	0	0	0	0.544	0.531	0	0	0.756	0.587	0.696	0.956	0.91	1.206	1.215	0.81	0	-0.499
931	CK_Syn_WH7803_01645	CK_00001029	NA	NA	cyclophilin type peptidyl-prolyl cis-trans isomerase/CLD family protein	blue	cyan	NA	LLUV	NA	NA	NA	core	0	0	0.749	0.932	0	0.564	1.09	0.81	0.63	0.732	0.58	0.525	0	0	0	0	0	0	0	0	0	0	0	0	0	0	0	0	0.296	1.062	1.305	-0.419	-0.287	0	0	0
938	CK_Syn_WH7803_01701	CK_00001774	NA	NA	P-loop containing nucleoside triphosphate hydrolases superfamily	blue	cyan	NA	LLUV	NA	NA	OP1088	NA	0.663	0.588	0.598	0.712	0	0.836	1.644	1.254	0.692	0.868	0.868	0.859	-0.692	0	0	0	0	0	0	0	0.76	0.664	0.621	0.71	0	0	0	0	0	0	0.439	1.892	0.972	0.589	0	0
945	CK_Syn_WH7803_02041	CK_00009129	NA	NA	sodium/solute symporter	blue	cyan	NA		blue_cyanoron_77	NA	OP1291	NA	0	0	0	0	0	0.502	0.609	0	0.461	0	0.576	0	0	0.779	0.667	0	0	0	0	0	0	0.496	0.483	0.61	0	0	0	0	-0.562	-0.583	-1.738	-1.888	-0.568	0	0	0
960	CK_Syn_WH7803_01991	CK_00001102	dnaK1	NA	chaperone protein DnaK	blue	cyan	NA	LLUV	NA	NA	NA	core	0	0	0	0	0	0.625	1.111	0.714	0.532	0.55	0.52	0.527	0	0	0	0	0	0	0	0	0	0	0.452	0.523	0	0	0	0	0	0	0	-0.392	-0.859	-0.837	-0.631	0
963	CK_Syn_WH7803_00203	CK_00051418	NA	NA	cation transporter voltage-gated ion channel (VIC) family protein	blue	cyan	NA	LLHL-LLUV	NA	NA	NA	NA	0	0.653	0.882	1.201	0.471	0.87	1.068	0.716	0.411	0.776	0.862	0.863	0	0.753	0.767	0.77	0	0	0	0	0	0	0	0	0	0	0	0	0	0	0	0	0	0	0	0
971	CK_Syn_WH7803_00892	CK_00044079	NA	NA	possible protein kinase	blue	cyan	NA		NA	NA	NA	NA	0.475	0	0	0	0	0	0.717	0.406	0	0	0	0	0	0	0	0	0	0	0	-0.424	0	0	0	0.506	0	0	0	0	0	0	0	0.475	0	0	0	0
974	CK_Syn_WH7803_00017	CK_00000352	NA	NA	flavoprotein HI0933 family	blue	cyan	TRUE	LLHL-LLUV-LLLT-LLHT-HLUV-HLLT	NA	NA	OP45	NA	1.092	1.788	1.281	2.069	1.684	3.3	3.309	2.625	2.286	2.862	2.835	2.725	0	0	0	2.491	0	0	0	1.37	1.058	2.218	2.833	2.91	0	0	0	0	-0.533	0	-0.728	-0.489	0	0	0	-2.533
977	CK_Syn_WH7803_00775	CK_00000929	NA	NA	conserved hypothetical protein	blue	cyan	NA		NA	NA	NA	core	-0.609	0	0	0	0	0.368	0.418	0.447	0.464	0.314	0	0	0	0.529	0.413	0	0	0	0	0	0.421	0.414	0.567	0.715	0	0	0	0	-0.387	-0.587	-1.016	-1.785	0	0	0	0
999	CK_Syn_WH7803_01848	CK_00000624	tatC	NA	sec-independent protein translocase protein TatC	blue	cyan	NA	LLUV-LLLT-LLHT-HLLT	NA	NA	NA	core	0.571	0.876	0.95	0.909	0.831	1.505	2.303	1.746	1.172	1.224	1.116	1.062	0	0	0	1.381	0	0	0	0	0.775	0.972	1.073	1.158	0	0	0	0	-1.108	-0.62	-0.903	0	-0.476	-0.497	-0.437	-1.389
1006	CK_Syn_WH7803_00449	CK_00000546	NA	NA	cob(I)alamin adenosyltransferase family protein	blue	cyan	NA		NA	NA	NA	core	0	0	0	0	0	0	0.454	0	0	0.452	0	0	-0.453	-0.523	-0.445	0	0	0	0	0	0	0	0	0	0	0	0	0	0.354	0.853	1.305	1.836	0.368	-0.468	-0.439	0
1007	CK_Syn_WH7803_02241	CK_00000216	ecfA1	NA	energy-coupling factor transport system ATP-binding protein	blue	cyan	NA	LLHL-LLUV-LLLT	NA	NA	NA	NA	0	0.824	0.839	1.069	0	0.853	1.744	1.387	1.12	1.106	1.112	0.995	-0.656	0	0	0.631	0	0	0	0	0.651	0.835	0.775	0.653	0	0	0	0	-0.476	0	0	-0.663	0	0	0	0
1008	CK_Syn_WH7803_01374	CK_00000744	NA	NA	bolA-like family protein	blue	cyan	NA	LLHL-LLUV-LLLT	NA	NA	OP888	core	0	1.021	1.211	0.968	0.704	1.06	1.21	1.034	0.711	0.885	1.125	1.207	0	0	0	0.751	0	0	0	0	0	0	0	0	-0.674	0	0	0	0.722	1.216	0.792	-0.517	-0.302	0	0	0.5
1014	CK_Syn_WH7803_00658	CK_00048608	folE	NA	GTP cyclohydrolase I	blue	cyan	TRUE	LLUV-HLLT	blue_cyanoron_157	NA	OP411	NA	0.521	0.69	0.653	0.64	0.465	0.89	1.11	0.619	0	0	0	0	-0.685	-0.52	-0.517	0	0	0	0.581	0.701	0.99	1.163	1.085	0.866	-0.864	-0.881	-0.686	0	0.852	0.775	0	-1.71	-0.938	-0.505	0	1.458
1021	CK_Syn_WH7803_02139	CK_00001526	NA	NA	uncharacterized conserved secreted protein (DUF3747)	blue	cyan	TRUE	LLHL-LLUV	blue_cyanoron_90	NA	OP1353	NA	1.11	0.612	0.761	0.911	0.586	0.801	1.179	0.936	0.939	0.819	0.56	0.474	0	0	0	0.642	0	0	0.679	0.642	0	0	0	0	0	0	0	0	0.851	1.096	1.395	0.628	0.519	0	0	-0.811
1025	CK_Syn_WH7803_00051	CK_00000334	mrdA	NA	transpeptidase involved in septal peptidoglycan synthesis (peptidoglycan synthetase precursor)	blue	cyan	TRUE	LLUV-LLLT-LLHT-HLLT	NA	NA	OP68	core	0	0	0	0	0	1.259	2.149	1.67	1.197	1.284	1.001	1.008	0	0	0	1.264	0	0	0	0	0.956	1.094	1.283	1.447	0	0	0	0	-1.406	-1.03	-0.755	0.409	0	0	-0.495	-2.003
1061	CK_Syn_WH7803_02578	CK_00007695	NA	NA	Hypothetical protein	blue	cyan	NA	LLLT-LLHT	NA	NA	NA	NA	0	0	0	0	0	0	0	0	0	0	0.976	1.048	0	-1.346	0	0	0	0	0	0	0	0	0	0.925	0	0	0	0	1.154	1.152	0	0	0	0	0	1.288
1062	CK_Syn_WH7803_01375	CK_00000743	grx3	NA	monothiol glutaredoxin	blue	cyan	TRUE	LLHL-LLLT	NA	NA	OP888	core	0.613	1.103	1.327	1.224	0.594	0.744	0.983	0.699	0.521	0.898	1.033	1.159	0	0	0	0	0	0	0	0	0	0	0	0	-0.543	0	0	0	1.184	1.409	1.084	-0.35	0	0.227	0	0.72
1065	CK_Syn_WH7803_01693	CK_00000734	NA	NA	conserved hypothetical protein	blue	cyan	NA	LLUV-HLLT	NA	NA	NA	core	0	0	0.504	0.553	0	1.021	1.442	0.965	0.688	0.604	0	0	0	0	0	0.769	0	0	0	0	0.71	0.955	1.108	1.055	0	0	0	0.616	0	0	0	-1.05	-0.793	-0.593	0	-0.444
1066	CK_Syn_WH7803_02528	CK_00001354	NA	NA	dienelactone hydrolase family protein	blue	cyan	NA		NA	NA	OP1577	NA	0	0	0	0	0	0	0.764	0.547	0.481	0	0	0	0	-0.491	-0.495	0	0	0	0	0	0	0	0	0	0	0	0	0	1.131	0.985	1.237	0.301	0.503	0.41	0	0.99
1088	CK_Syn_WH7803_00807	CK_00005959	NA	NA	conserved hypothetical protein	blue	cyan	NA	LLUV-LLHT-HLLT	NA	NA	OP511	NA	0	0	0	0	0.683	1.389	1.859	1.205	0.841	0.696	0.587	0.551	0	0	0	1.116	0	0	0	0	0	0.714	0.957	1.003	0	0	0	0	0	0.393	0	0	-0.45	-0.602	0	0
1095	CK_Syn_WH7803_02542	CK_00051443	NA	NA	uncharacterized conserved membrane protein	blue	cyan	NA		NA	NA	NA	NA	0	0	0	0	0	0	0	0	0	0	0	0	0	0	0	0	0	0	0	0	0.564	0.64	0.52	0.558	0	0	0	0	-0.385	-0.914	-1.255	-2.419	-1.236	-0.501	0	-0.288
1102	CK_Syn_WH7803_00377	CK_00000492	NA	NA	ATP-dependent protease	blue	cyan	TRUE	LLHL-LLUV-LLLT-HLLT	NA	NA	OP249	NA	0	0.733	0.92	1.066	0	1.247	1.609	1.215	1.172	1.177	1.029	0.877	0	0	0	0.9	0	0	0	0.53	1.016	1.142	1.153	1.108	0	0	0	0	0	0	0	-1.07	0	0.388	0	0
1105	CK_Syn_WH7803_01908	CK_00000592	pnp	NA	polyribonucleotide nucleotidyltransferase	blue	cyan	TRUE	LLUV-LLLT	NA	NA	OP1205	core	0.506	0.645	0.62	0.824	0	0.819	1.302	1.196	1.026	0.654	0	0	0	0	0	0.477	0	0	0	0.613	0.953	0.992	0.832	0.623	0	0	0	0	0	-0.301	-1.029	-0.924	0	0.49	0.327	-0.223
1106	CK_Syn_WH7803_01951	CK_00001077	pepA	carP xerB PM25	leucine aminopeptidase	blue	cyan	TRUE	LLUV-LLHT-HLLT	blue_cyanoron_70	NA	OP1241	core	0	0	0	0	0.608	1.227	1.742	1.29	0.788	0.871	0.706	0.648	0	0.722	0.772	1.099	0	0	0	0	0.561	0.812	0.95	1.112	0	0	0	0.693	-0.93	-0.613	-1.004	-0.935	-0.542	-0.364	-0.358	-0.715
1115	CK_Syn_WH7803_02556	CK_00004617	NA	NA	conserved hypothetical protein	blue	cyan	NA	HLLT	NA	NA	NA	NA	0	0	0	0	0	0	0	0	0	0	0	0	0	0	0	0	0	0	0	0	0	1.59	0	0	0	0	0	0	0	0	0	0	0	0	0	0
1116	CK_Syn_WH7803_00806	CK_00001715	NA	NA	tryptophan-rich conserved hypothetical protein CHP02450	blue	cyan	NA	LLHL-LLUV-LLLT-LLHT	NA	NA	NA	NA	0.907	1.184	1.317	1.223	1.068	1.687	2.253	1.825	1.458	1.521	1.662	1.752	0	0	0	1.224	0	0	0	0	0	0	0	0	0	0	0	0	-0.364	0.493	0.806	0	0	0	-0.505	0
1118	CK_Syn_WH7803_01041	CK_00000780	NA	NA	conserved hypothetical protein	blue	cyan	TRUE	LLHL-LLUV-LLLT-LLHT-HLLT	NA	NA	NA	core	1.049	1.398	1.36	1.32	1.39	2.138	3.013	2.624	1.892	1.977	1.818	1.723	0	-1.162	-1.027	1.878	0	0	0	0	0.952	1.279	1.561	1.743	0	0	0	0	-0.677	0	0	0.523	0	-0.636	0	-1.009
1121	CK_Syn_WH7803_00179	CK_00001341	NA	NA	conserved hypothetical protein	blue	cyan	NA	LLUV	blue_cyanoron_91	NA	OP137	NA	0	0	0	0	0.645	0.833	1.394	1.13	0.872	0.547	0.487	0.523	0	0	0	0.85	0	0	0	0	0.512	0.524	0.482	0.57	0	0	0	0	-1.32	-0.873	0	1.343	0.517	0	-0.468	-1.689
1135	CK_Syn_WH7803_00331	CK_00000473	trmB	NA	tRNA (guanine-N(7)-)-methyltransferase	blue	cyan	NA	LLHL-LLUV-LLLT-HLLT	NA	NA	OP224	NA	0	0.758	0.921	1.247	0	0.734	1.632	1.399	0.747	1.217	1.268	1.276	0	0	0	0.867	0	0	0	0	0	0.627	1.165	1.282	0	0	0	0.975	0	0	0	-1.097	0	0	0	-0.827
1141	CK_Syn_WH7803_00824	CK_00001477	NA	NA	conserved hypothetical protein DUF2358 superfamily	blue	cyan	NA	LLHL-LLUV-LLLT	NA	NA	NA	NA	0	0.772	1.18	1.067	0.511	0.726	1.31	0.823	0.61	0.922	1.044	1.066	-0.853	-0.903	-0.7	0	0	0	0	0	0.459	0.586	0.484	0	-0.753	-0.688	0	0	0.448	1.466	1.597	0	-0.428	0	0	0.369
1147	CK_Syn_WH7803_01539	CK_00000760	cdsA	NA	cytidine diphosphate-diacylglycerol (CDP-DG) synthase	blue	cyan	NA	LLUV-LLLT	NA	NA	OP987	core	0.62	0.554	0.774	0.726	0	0.695	1.392	1.211	0.75	0.865	1.009	0.929	0	0	0	0	0	0	0	0	0	0	0	0	0	0	0	0	-0.569	-0.682	-1.212	-0.734	0	0.68	0	-0.866
1152	CK_Syn_WH7803_00760	CK_00001478	NA	NA	domain of unknown function DUF4332-containing protein	blue	cyan	NA		NA	NA	NA	NA	0	0	0	0.402	0	0	0	0	0.403	0.375	0	0	-0.546	-0.484	0	0	0	0	0	0	0	0	0	0	0	0	0	-0.523	0	0.417	0.858	1.136	0.366	0	0	-0.534
1155	CK_Syn_WH7803_01625	CK_00001875	desA2	NA	delta-12 fatty acid desaturase DesA2	blue	cyan	TRUE	LLUV-HLLT	NA	NA	NA	NA	0.967	0	0	0	0	1.181	2.257	1.652	0	0	0	0	0	0	0	0.98	0	0	0	0	1.883	1.777	2.127	2.288	0	0	0	0	-1.156	-2.645	-3.652	-4.239	-3.871	-3.561	-2.156	0
1168	CK_Syn_WH7803_01948	CK_00001637	NA	NA	two-component system response regulator RR class II (RRII)-CheY-LuxR	blue	cyan	NA	LLUV	blue_cyanoron_70	NA	OP1239	NA	0	0	0	0	0	0.796	1.446	1.154	0.608	0.802	0.807	0.932	0	0	0	0.837	0	0	0	0	0	0	0	0.71	0	0	0	0	-0.85	0	0	1.208	0	0	-0.727	-1.862
1180	CK_Syn_WH7803_02212	CK_00000201	queD	NA	queuosine biosynthesis protein QueD	blue	cyan	TRUE	LLHL-LLUV-LLLT-LLHT-HLLT	NA	NA	OP1398	core	1.159	1.432	1.223	1.016	1.249	1.92	1.917	1.339	1.039	1.051	0.961	0.899	-0.627	0	0	1.102	0	0	0	0.772	1.418	1.663	1.592	1.502	-0.806	-0.746	0	0	0.652	0.726	-0.73	-1.489	-0.577	-0.304	0	1.138
1185	CK_Syn_WH7803_02141	CK_00000187	def	NA	peptide deformylase	blue	cyan	TRUE	LLUV	blue_cyanoron_90	NA	OP1353	core	0	0.457	0.573	0.627	0	0.847	1.273	0.932	0.43	0.39	0.36	0	0	0.395	0.427	0.805	0	0	0	0	0.406	0.557	0.585	0.604	0	0	0	0	-0.357	0	-0.427	-0.714	-0.777	-0.599	-0.314	-0.595
1188	CK_Syn_WH7803_02131	CK_00001136	ycf66	NA	uncharacterized conserved hypothetical protein Ycf66	blue	cyan	TRUE		blue_cyanoron_89	NA	NA	NA	0	0	0	0	0	0.603	0.876	0.675	0.508	0.436	0	0	0	0	0	0.452	0	0	0	0	0.504	0.724	0.743	0.719	0	0	0	0	-0.802	-0.416	-0.183	0.281	0	0	-0.321	-1.045
1191	CK_Syn_WH7803_01673	CK_00006025	NA	NA	uncharacterized conserved membrane protein	blue	cyan	NA	LLUV	blue_cyanoron_39	NA	OP1071	NA	0.918	0	0	0	0	0.936	1.303	1.413	0.634	0.721	0.937	0.915	0	-0.745	-0.793	0.932	0	0	0	0	0.834	0.665	0.799	0.954	0	0	0	0	0	0	0	1.343	0.648	0	0	-1.207
1207	CK_Syn_WH7803_02050	CK_00001052	dnaJ5	NA	DnaJ type III chaperone protein	blue	cyan	NA	LLHL-LLUV-LLLT-LLHT-HLLT	NA	NA	OP1297	core	0.949	1.093	1.239	1.241	0.76	1.37	2.265	1.954	1.361	1.463	1.392	1.431	0	0	0	1.274	0	0	0	0	1.269	1.356	1.461	1.535	0	0	0	0.707	0	0.256	0	0.244	0	0	0	-0.908
1209	CK_Syn_WH7803_02559	CK_00005007	NA	NA	conserved hypothetical protein	blue	cyan	NA	LLUV-HLLT	NA	NA	NA	NA	0	0	0	0	0	1.05	1.4	1.174	0	0.585	0.632	0.775	0	0	0	0.654	0	0	0	0	0.782	0.837	0.947	1.185	0	0	0	0	-0.735	-0.438	-0.877	0.436	0	0	0	-0.976
1216	CK_Syn_WH7803_00831	CK_00002083	ptpA	NA	low molecular weight protein-tyrosine phosphatase	blue	cyan	NA	LLUV-HLLT	NA	NA	NA	NA	0	0	0	0	0	0	1.149	0.817	0	0.567	0.731	0.62	0	0	0	0	0	0	0	0	0.715	0.72	1.084	1.283	0	0	0	0	-0.566	-1.087	-1.614	-1.61	-0.629	0	0.344	0
1222	CK_Syn_WH7803_02425	CK_00054383	NA	NA	viral RNA helicase superfamily I	blue	cyan	NA	LLUV	NA	NA	OP1514	core	0	0	0.644	0.625	0	0.663	1.453	1.072	0.638	0.86	0.867	0.894	0	0	0	0.565	0	0	0	0	0.708	0.713	0.851	0.985	0	0	0	0	-0.547	0	0	0.813	0	0	0	-1.131
1224	CK_Syn_WH7803_01269	CK_00000834	uvrC	NA	excinuclease UvrABC complex endonuclease subunit	blue	cyan	NA	LLUV-HLLT	NA	NA	OP821	core	0	0	0	0	0	0.896	1.45	1.155	0.565	0.743	0.645	0.52	0	0	0	0.839	0	0	0	0	0.756	1.071	1.305	1.43	0	0	0	0.557	-0.645	-0.883	-0.985	0	0	0	0	-0.644
1232	CK_Syn_WH7803_00830	CK_00048890	NA	NA	cupin fold metalloprotein WbuC family	blue	cyan	NA	LLUV-HLLT	NA	NA	NA	NA	0	0	0	0	0	0	1.201	0.825	0	0	0	0	0	0	-0.914	0	0	0	0	0	0	0	0.953	1.167	0	0	0	0	-0.459	-1.215	-0.729	-0.843	0	0	0	0
1233	CK_Syn_WH7803_02436	CK_00001534	mscS	NA	small-conductance mechanosensitive ion channel MscS family	blue	cyan	NA	HLLT	NA	NA	NA	NA	-0.603	0	-0.62	-0.645	0	0	0.58	0	0	0	0	-0.502	-0.838	-0.638	0	0	0	0	0	0.87	0.651	0.984	1.161	0.911	-0.598	0	0	0.994	-1.186	-1.939	-1.802	-2.535	-1.659	-1.044	-0.58	-0.521
1239	CK_Syn_WH7803_01803	CK_00000641	cxp	NA	carboxypeptidase Taq (M32) metallopeptidase	blue	cyan	NA	LLUV	NA	NA	OP1150	NA	0	0	0	0	0	0.7	1.177	0.9	0.729	0.697	0.662	0.663	0	0	0	0.51	0	0	0	0	0	0	0.552	0.737	0	0	0	0	0	-0.404	-1	0	0	0	0	-0.448
1246	CK_Syn_WH7803_02108	CK_00056180	NA	NA	conserved hypothetical protein	blue	cyan	NA	LLUV-HLLT	NA	NA	NA	NA	0	-0.857	-0.978	0	0	0.841	1.579	0.887	0	0.793	0.896	0.836	0	0	0	0	0	0	0	0	0.789	0.816	1.321	1.369	0	0	0	0	0	0	0	0	0	0	0	-1.064
1247	CK_Syn_WH7803_01391	CK_00002870	NA	NA	RecF-like Rad50/SbcC-type AAA domain-containing protein	blue	cyan	NA		NA	NA	OP898	NA	0.581	0.57	0.454	0.775	0	0.468	0.686	0	0	0.51	0.57	0.559	0	0	0	0	0	0	0	0.473	0.474	0.434	0.582	0.715	0	0	0	0.761	0	0	-0.44	-1.217	0	0	0	0
1249	CK_Syn_WH7803_01857	CK_00000049	ldcA	NA	muramoyltetrapeptide carboxypeptidase	blue	cyan	NA	LLUV	NA	NA	OP1183	core	0	0.839	0.96	0.885	0.83	1.251	1.68	1.252	0.757	0.89	0.919	0.952	0	0	0	0.823	0	0	0	0	0	0.595	0.79	0.866	0	0	0	0.676	0	0	0	0	0	0	0	0
1250	CK_Syn_WH7803_02380	CK_00000421	NA	NA	ABC1 family protein	blue	cyan	NA	LLUV	NA	NA	OP1488	core	0	0	0	0	0	0.596	1.119	0.741	0.521	0.515	0	0	0	0	0	0.431	0	0	0	0	0.514	0.556	0.579	0.633	0	0	0	0	-0.914	-0.374	0	0.263	0	0	0	-0.424
1252	CK_Syn_WH7803_00694	CK_00000955	glx2	gloB	hydroxyacylglutathione hydrolase	blue	cyan	NA		NA	NA	NA	core	0	0	-0.318	-0.344	0	0	0	0	0	0	0	0	0	0	0	0	0	0	-0.407	0	0	0.297	0.305	0.214	-0.352	0	-0.318	-0.323	0	0	0	0	-0.448	0	0	0
1258	CK_Syn_WH7803_01889	CK_00056717	NA	NA	aspartate transaminase	blue	cyan	NA	LLUV-LLLT-HLLT	NA	NA	OP1197	NA	0	0.665	0.732	0.898	0.632	1.096	1.629	1.311	0.982	1.231	1.238	1.21	0	0	0	0.759	0	0	0	0	0	0.586	0.899	1.034	0	0	0	0	-0.476	-0.331	-0.698	-0.902	0	0	0	-1.046
1259	CK_Syn_WH7803_01828	CK_00000635	NA	NA	possible DNA recombination-mediator A family protein	blue	cyan	NA		NA	NA	NA	core	0	0	0	0	0	0	0	0	0	0	0	0	0	-0.377	-0.386	0	0	0	0	0	0	0	0	0.279	0	0	0	0.639	-0.227	-0.258	0	0.456	0	0	0	-0.913
1270	CK_Syn_WH7803_02406	CK_00000411	flv1	NA	flavoprotein involved in Mehler reaction	blue	cyan	TRUE	LLUV	blue_cyanoron_113	NA	OP1505	core	0	0	0	0	0	0.86	1.458	1.12	0.783	0.709	0.46	0.512	0	0	0	0.842	0	0	0	0	0.615	0.812	0.819	0.911	0	0	0	0.583	-1.002	-0.517	0	0	-0.481	-0.521	-0.415	-1.109
1273	CK_Syn_WH7803_00611	CK_00008000	rpoD1	NA	major RNA polymerase sigma factor type I	blue	cyan	TRUE	LLHL	blue_cyanoron_152	NA	NA	core	1.178	0.556	0	0	0	0	0.43	0.376	0	0	0	-0.439	0	-0.582	0	0	0	0	0	0	0.928	0.92	0.903	0.937	0	0	0	0.867	-1.126	-1.341	-1.551	0	0	-0.425	0	-1.226
1279	CK_Syn_WH7803_00218	CK_00001335	NA	NA	beta-glycosyltransferase family 2	blue	cyan	NA		NA	NA	NA	NA	0	0	0	0	0	0.641	0.886	0.543	0	0	0	0.465	0	0	0	0	0	0	0	0	0.383	0.381	0.437	0.477	0	0	0	0	-0.639	-0.605	-1.033	-0.299	-0.532	0	0	0
1300	CK_Syn_WH7803_01776	CK_00000698	chlG	NA	chlorophyll a synthase	blue	cyan	NA		NA	NA	OP1133	core	-0.449	-0.398	0	-0.433	0	0	0	0	0	0	0	-0.378	-0.974	-0.594	-0.766	-0.495	0	0	0	0	0	0.441	0.364	0	-0.457	-0.505	-0.494	-0.863	0	0	0	-1.96	-1.438	-0.888	-0.482	1.105
1307	CK_Syn_WH7803_00776	CK_00000928	thrS	NA	threonyl-tRNA synthetase	blue	cyan	TRUE	HLLT	NA	NA	NA	core	-0.456	0	0	0	0	0.453	0.504	0.373	0	0.33	0	0	0.33	0.561	0.53	0.332	0	0	0	0.412	0.446	0.573	0.938	1.206	0	0	0	0	-0.293	-0.507	-1.131	-2.025	-0.662	-0.221	0	0
1310	CK_Syn_WH7803_02330	CK_00000440	NA	NA	beta-lactamase superfamily domain protein	blue	cyan	NA		blue_cyanoron_104	NA	OP1458	NA	0	0	0	0	0	0.542	0.705	0.368	0.386	0.447	0	0	-0.606	-0.4	0	0	0	0	0	0.429	0	0	0	0	0	0	0	-0.442	1.05	1.165	1.39	0.504	0	0	0	0.678
1319	CK_Syn_WH7803_00253	CK_00000267	ndhK	NA	NADH dehydrogenase I subunit NdhK (chain beta or K)	blue	cyan	NA		blue_cyanoron_127	cyan_cyanoron_10	OP174	core	0	0.561	0.547	0.573	0.454	0.712	0.886	0.553	0	0	0	0	0	0.357	0	0.461	0	0	0	0	0	0.576	0.491	0.435	-0.386	0	0	0	-0.263	0	0	-0.413	-0.616	-0.353	-0.37	0
1321	CK_Syn_WH7803_01494	CK_00000866	NA	NA	methyltransferase domain protein	blue	cyan	NA		NA	NA	OP963	NA	0	0	0	0	0	0	0.697	0	0.515	0.602	0.536	0.48	0	0	0	0	0	0	0	0	0	0	0	0	0	0	0	0	0	0	0	0	0	0	0	0
1323	CK_Syn_WH7803_02134	CK_00001313	hli	NA	high light inducible protein	blue	cyan	NA		blue_cyanoron_89	NA	OP1350	core	0	0.477	0.542	0.513	0	0	0.769	0.549	0.433	0.505	0.79	0.783	-0.686	-0.626	-0.615	0	0	0	0	0	0.621	0.64	0.641	0.501	0	0	0	0	0	0	-0.398	-1.258	-0.671	0	0	0
1325	CK_Syn_WH7803_01092	CK_00040720	NA	NA	Uncharacterized conserved membrane protein	blue	cyan	NA	LLUV-HLLT	NA	NA	NA	NA	0	0	0	0	0	0	1.035	0	0	0	0	0	0	0	0	0.755	0	0	0	0	0	0	1.302	1.674	0	0	0	0.849	0	0	0	0	0	0	0	-1.408
1326	CK_Syn_WH7803_00036	CK_00000340	NA	NA	uncharacterized conserved NADP-binding domain-containing protein	blue	cyan	TRUE	LLUV-LLLT-LLHT	NA	NA	NA	core	0.871	0.957	0.816	0.717	0.773	1.587	2.35	2.071	1.445	1.406	1.352	1.306	0	0	0	1.558	0	0	0	0	0	0	0	0.913	0	0	0	0	-0.464	0	-0.669	1.234	0.49	0	0	-1.324
1333	CK_Syn_WH7803_00798	CK_00000920	nth	NA	endonuclease III	blue	cyan	NA	LLHL	NA	NA	OP503	core	-1.017	-0.955	-0.57	-0.61	0	0	0.582	0	0	0	0	0	0	0	0	0	0	0	0	0	0	0	0.733	0.944	0	0	0	0	0	0.947	2.116	1.821	0	0	0	0
85	CK_Syn_WH7803_00024	CK_00001352	NA	NA	TusA-like domain-containing protein	blue	green	NA	LLHL-LLUV-LLLT-LLHT-HLUV-HLLT	NA	NA	OP48	core	1.292	2.142	1.734	2.28	1.693	2.815	1.814	1.902	2.354	2.641	2.547	2.562	0	0	0	1.321	0	0	0	1.133	1.075	1.813	2.059	2.189	0	0	0	0	0.527	0.91	0	-1.521	0	0	0	0
103	CK_Syn_WH7803_00699	CK_00000952	NA	NA	beta-glycosyltransferase family 2	blue	green	NA		NA	NA	OP440	core	0	0	0	0	0	0	0.507	0	0	0.69	0.53	0.49	0	0	0	0	0	0	0	0	0	0	0.565	0.488	0	0	0	0	0	0	0	-0.472	0	0	0	0
110	CK_Syn_WH7803_01982	CK_00001096	NA	NA	conserved hypothetical protein	blue	green	NA		NA	NA	NA	NA	0	0	0.486	0.39	0	0.792	0.698	0.417	0.402	0.464	0.556	0.523	-0.746	0	0	0.448	0	0	0	0	0.414	0.603	0.83	0.84	-0.548	-0.447	0	-0.444	0.796	0.955	0.525	-0.753	-0.539	0	0	0.951
113	CK_Syn_WH7803_01067	CK_00000787	dnaE	NA	DNA polymerase III alpha subunit	blue	green	TRUE		NA	NA	OP687	core	0	0	0	0	0	0.427	0.831	0.672	0	0.409	0.6	0.707	0.546	0	0	0	0	0	0	0	0	0.606	0.765	0.857	0	0	0	0	-1.454	-0.889	0	1.567	0.515	0	-0.412	-1.285
117	CK_Syn_WH7803_01538	CK_00001436	NA	NA	conserved hypothetical protein	blue	green	NA		NA	NA	NA	NA	0	0	0	0	0	0	0	0	0	0	0	0	0	-0.479	-0.552	-0.437	0	0	0	0	0.541	0.743	0.789	0.819	0	0	0	0	0	0	0.358	-0.332	0	0	0	0
129	CK_Syn_WH7803_02447	CK_00000397	zur	NA	zinc uptake regulator family protein	blue	green	NA		NA	NA	OP1525	core	0	0	0	0	0	0	0.664	0.503	0.817	0.631	0.467	0.402	0	0	0	0	0	0	0	0	0.409	0.467	0.628	0.656	0	0	0	0	0	0	0	0.616	0.523	0.6	0	0
130	CK_Syn_WH7803_00023	CK_00000350	dnaJ1	NA	DnaJ type I chaperone protein	blue	green	TRUE	LLHL-LLUV-LLLT-LLHT-HLUV-HLLT	blue_cyanoron_129	NA	OP48	core	1.217	1.797	1.462	1.805	1.634	2.44	1.693	1.44	1.874	1.96	1.804	1.77	0	0	0	1.003	0	0	0.712	1.02	1	1.687	1.862	1.841	0	0	0	0	1.161	1.454	0.962	-0.803	0	0.361	0	0.617
134	CK_Syn_WH7803_02471	CK_00000385	pabC	NA	4-amino-4-deoxychorismate lyase	blue	green	NA		NA	NA	OP1536	core	0	0	0	0	0	0	0.841	0.668	0.856	0.978	0.599	0.746	0	0	0	0	0	0	0	0	0	0	0.643	0.613	0	0	0	0	0	0	0	0	0	0	0	0
136	CK_Syn_WH7803_01919	CK_00002269	NA	NA	conserved hypothetical protein	blue	green	NA	LLUV	NA	NA	NA	NA	0	0	0	0	0	0	1.094	0.785	0.763	0.697	0.884	0.832	0	-0.666	-0.637	0	0	0	0	0	0	0.603	0.666	0.596	0	0	0	0	-0.549	0	0	1.243	0.49	0	0	-1.188
142	CK_Syn_WH7803_00366	CK_00000009	psbA	NA	photosystem II protein D1.2	blue	green	NA	LLHL-LLUV-LLLT-LLHT-HLUV-HLLT	NA	NA	NA	NA	2.137	2.103	1.258	2.147	2.54	2.717	3.207	3.035	2.283	2.306	2.286	2.068	0	-1.342	0	1.752	0	0	1.716	1.725	1.861	2.356	1.903	1.703	0	0	0	0	2.536	3.1	2.597	0	0	0	0	0
143	CK_Syn_WH7803_01443	CK_00001290	NA	NA	conserved hypothetical protein	blue	green	NA	LLHL-LLUV-LLLT-LLHT-HLLT	NA	NA	OP932	NA	2.02	1.314	0.556	0.633	1.098	1.167	1.438	1.414	0.819	1.084	0.971	0.926	0	0	0	1.128	0	0	0	0	1.05	1.558	1.727	1.9	0	0	0	0	0	0	-0.526	1.634	0.521	0	0	-1.166
159	CK_Syn_WH7803_01511	CK_00000055	crhR	NA	cyanobacterial RNA helicase	blue	green	TRUE	LLHL-LLUV-LLLT-HLLT	NA	NA	OP974	core	0.535	1.228	0.941	0.888	0	1.051	0.938	1.105	1.225	0.917	0.723	0.552	0	0.489	0.824	0.723	0	0	0.77	0.807	1.439	1.437	1.569	1.44	0	0	0	0	-0.72	-1.626	-2.796	-3.949	-0.884	0	0	0
161	CK_Syn_WH7803_00589	CK_00001343	desA3	NA	delta-12 fatty acid desaturase DesA3	blue	green	TRUE	LLHL-LLUV-LLLT-LLHT-HLLT	NA	NA	NA	NA	1.003	0.838	0	0	0	0	1.265	0.963	1.232	1.334	1.27	0.956	-1.497	-1.765	-1.694	0	0	0	0	0	1.705	1.744	1.366	1.031	-0.901	-0.929	0	0	0	0	0.624	0	0	0	0	0.482
163	CK_Syn_WH7803_01658	CK_00000688	cobQ	NA	cobyric acid synthase	blue	green	NA	LLLT-HLLT	blue_cyanoron_38	NA	OP1063	core	0	0	0	0	0	0.63	0.856	0.606	0.93	1.145	0.902	0.77	0	0	0	0	0	0	0	0	0.871	0.998	1.21	1.319	0	0	0	0	0	0	0	-1.142	-0.532	0	0	0.386
164	CK_Syn_WH7803_00979	CK_00008083	mntA	NA	ABC-type Mn2+ transport system ATPase component	blue	green	TRUE		NA	NA	OP639	NA	0	0	0	0	0	0.495	0.818	0.798	0.633	0.592	0.488	0.404	0.323	0.363	0.402	0.525	0	0	0	0	0.538	0.611	0.638	0.726	0	0	0	0	-0.485	-0.622	-0.73	0	0.311	0	0	-0.864
166	CK_Syn_WH7803_01862	CK_00047163	NA	NA	uncharacterized conserved membrane protein	blue	green	TRUE	LLHL-LLUV-LLLT-LLHT-HLLT	NA	NA	NA	NA	1.69	1.928	1.793	1.709	1.411	1.908	2.092	2.45	2.434	2.405	2.537	2.605	0	0	0	1.384	0	0	0	0	1.292	1.194	1.09	1.127	-0.944	-0.932	0	0	0.612	1.717	1.673	1.79	0.737	0	0	-0.935
185	CK_Syn_WH7803_01949	CK_00001638	NA	NA	helix-hairpin-helix motif family protein	blue	green	NA	LLUV-LLLT-HLLT	blue_cyanoron_70	NA	OP1239	NA	0	0	0.543	0.606	0	0.794	1.065	0.668	0.693	1.083	1.17	1.176	0	0	0	0.571	0	0	0	0	0.553	0.703	0.993	1.066	0	0	0	0	0	0.456	0	-0.81	-0.853	-0.794	-0.503	-0.433
188	CK_Syn_WH7803_02052	CK_00001054	NA	NA	NADP-dependent oxidoreductase	blue	green	NA	LLUV-LLLT-HLLT	NA	NA	OP1299	core	0	0.591	0.599	0	0	0.79	1.377	1.264	1.153	1.225	1.087	0.962	-0.739	-0.72	-0.818	0	0	0	0	0	1.043	1.083	1.136	1.255	0	0	0	0	0	0	0.605	0.916	0.404	0	0	0
190	CK_Syn_WH7803_02375	CK_00000425	nusG	NA	transcription termination/antitermination factor NusG	blue	green	NA		NA	NA	OP1486	core	0	0.75	0.943	0.953	0.515	0.698	0.826	0.705	0.621	0.563	0.536	0.541	-0.603	0	0	0	0	0	0	0	0	0	0	0	0	0	0	0	0.538	0	0	-1.149	0.999	1.239	0.629	0
199	CK_Syn_WH7803_01606	CK_00001013	thrA	NA	homoserine dehydrogenase	blue	green	NA	LLUV-LLLT-HLLT	NA	NA	OP1025	core	0	0.879	0.948	0.887	0	1.065	1.316	1.062	1.015	1.071	0.901	0.856	0	0.809	0.966	0.811	0	0	0	0.521	0.69	0.891	1.064	1.117	0	0	0	0.607	-0.414	-0.322	-1.359	-1.394	0	0	0	-0.45
204	CK_Syn_WH7803_00295	CK_00001326	NA	NA	conserved hypothetical protein	blue	green	NA	LLUV	NA	NA	NA	NA	0.81	0.773	0.775	0.917	1.041	1.206	1.075	0.822	0.816	0.97	0.871	0.824	-0.564	0	0	0	0	0	0	0.638	0.743	0.837	0.99	0.906	0	0	0	0	0	0	-0.819	-1.778	0	0	0.3	0
208	CK_Syn_WH7803_00384	CK_00001389	NA	NA	conserved hypothetical protein	blue	green	NA		NA	NA	OP250	NA	0	0	-0.496	-0.488	0	0	0.601	0.506	0.472	0.492	0	0.403	0	0	0	0	0	0	0	0	0.585	0.708	0.855	0.958	0	0	0	0	-1.059	-1.045	-0.432	1.567	0	-0.389	0	-1.456
212	CK_Syn_WH7803_00657	CK_00000671	NA	NA	beta-ketoacyl-(acyl-carrier-protein) reductase protein family	blue	green	TRUE	LLHL-LLUV-LLLT-LLHT-HLUV-HLLT-HLHT	blue_cyanoron_157	NA	OP411	core	2.394	2.847	2.816	2.84	2.19	3.291	3.551	2.817	2.292	2.364	2.205	2.223	0	0	0	2.384	0	0	1.072	1.247	1.815	2.005	1.862	1.732	-1.041	-1.055	0	0	1.073	1.844	0	-0.766	0	0	0	1.201
216	CK_Syn_WH7803_00950	CK_00056898	NA	NA	short chain dehydrogenase family protein	blue	green	NA		NA	NA	OP622	NA	0	0	0	0	0	0	0	0	0	0	0	0	0	0	0	0	0	0	0	0	0.415	0.667	0.774	0.958	0	0	0	0	-0.686	-0.761	-1.429	-1.475	-0.505	0	-0.364	-0.742
225	CK_Syn_WH7803_00579	CK_00001036	lipB	NA	lipoyl(octanoyl) transferase	blue	green	NA		NA	NA	OP363	core	0	0	0.652	0.719	0	0	0.909	0.876	0.623	0.717	0.789	0.745	0	0	0	0	0	0	0	0	0	0.468	0.598	0.7	0	0	0	0	0	0	-0.604	-0.981	-0.595	0	0	-0.363
229	CK_Syn_WH7803_02211	CK_00000200	ribD2	NA	5-amino-6-(5-phosphoribosylamino)uracil reductase	blue	green	NA	LLHL-LLUV-LLLT-LLHT-HLLT	NA	NA	OP1398	core	0.962	1.262	1.438	1.696	0.976	1.742	2.136	1.931	2.368	2.468	2.353	2.226	0	0	0	1.182	0	0	0	0.957	1.671	1.96	2.212	2.147	0	0	0	0	1.003	1.36	0	-0.881	0	0.39	0.396	0.494
236	CK_Syn_WH7803_01526	CK_00000031	lipA1	NA	lipoyl synthase	blue	green	NA	LLUV-LLLT-HLLT	NA	NA	OP981	core	0	0	0	0	0	0.834	1.775	1.51	1.343	1.41	1.14	1.163	0	0	0	0.765	0	0	0	0	1.154	1.256	1.278	1.352	0	0	0	0.756	-1.157	-0.905	-0.436	1.542	0.409	0	0	-1.11
239	CK_Syn_WH7803_01664	CK_00000640	NA	NA	uncharacterised protein family UPF0047	blue	green	NA	LLHL-LLUV-LLLT-LLHT-HLLT	blue_cyanoron_38	NA	OP1065	core	0.946	1.219	1.472	1.697	0.998	2.159	3.708	3.302	2.658	2.987	2.71	2.749	0	0	0	2.586	0	0	0	0	1.93	2.457	2.887	3.054	0	0	0	0	0	0.591	0	0.602	0	0	0	-2.051
243	CK_Syn_WH7803_00326	CK_00001383	NA	NA	soluble lytic murein transglycosylase	blue	green	TRUE	LLHL-LLUV-LLLT-LLHT-HLLT	NA	NA	NA	NA	1.224	1.235	0	0.704	1.631	2.448	1.982	1.688	1.988	2.3	1.958	1.807	0	0	0	1.262	0	0	0	0	1.477	2.541	2.931	3.024	0	0	0	0	-0.985	-0.724	-0.498	-0.463	-0.727	-0.782	-0.644	-1.692
253	CK_Syn_WH7803_00693	CK_00008066	futC	NA	iron(III) transport system ATP-binding protein	blue	green	NA		NA	NA	NA	core	0.52	0.606	0.731	0.866	0	0.765	0.654	0.516	0.71	0.561	0.656	0.555	0	0.475	0	0	0	0	0	0	0.628	0.725	0.71	0.784	0	0	0	0	-0.348	-0.578	-1.812	-1.311	0	0.428	0.395	0
257	CK_Syn_WH7803_50042	CK_00056655	tRNA-Gly-TCC	NA	NA	blue	green	NA	HLUV-HLLT	blue_cyanoron_67	NA	NA	NA	0	0	0	0	0	0	0	0	0	0	0.54	0	0	0	0	0	0	0	0.802	1.112	0.823	1.138	1.661	1.925	0	0	0	0.638	-1.171	-1.786	-2.215	-2.206	-0.687	0	0	-1.82
260	CK_Syn_WH7803_00215	CK_00000281	NA	NA	uncharacterized sugar and nucleotide-binding domains containing protein	blue	green	NA	LLUV-LLLT-HLLT	NA	NA	NA	core	0	0	0	0.702	0	0.651	1.275	1.15	1.28	1.452	1.429	1.475	0	0	0	0.689	0	0	0	0	0.861	1.037	1.191	1.379	0	0	0	0.796	-0.689	-0.464	-0.677	-0.528	-0.388	0	0	-1.47
263	CK_Syn_WH7803_00795	CK_00045104	NA	NA	uncharacterized conserved secreted protein	blue	green	NA	LLHL-LLUV-LLLT-LLHT-HLLT	NA	NA	OP502	NA	2.466	2.037	0.601	0	2.207	2.305	1.477	1.045	1.255	1.669	1.463	1.44	0	0	0	1.094	0	0	0	0	1.277	1.96	2.476	2.529	0	0	0	0	0	0	0.493	1.246	0.672	0	0	0
268	CK_Syn_WH7803_01010	CK_00054661	NA	NA	conserved hypothetical protein	blue	green	NA	LLUV-LLLT-HLLT	NA	NA	OP655	NA	0	0	0	0	0	0.925	1.533	1.355	1.168	1.397	1.762	1.738	0	0	0	0	0	0	0	0.905	0	0.852	0.867	1.037	0	0	0	0	0	0	0	0	0	0	0	0
287	CK_Syn_WH7803_02187	CK_00008096	degQ	hhoA	serine endoprotease periplasmic	blue	green	TRUE	LLHL-LLUV-LLLT-LLHT-HLLT-HLHT	NA	NA	NA	core	1.398	1.203	1.216	1.791	1.603	2.233	1.616	1.353	1.96	1.908	1.534	1.464	0	-0.705	0	1.018	0	0	0.864	0.932	0	1.249	1.378	1.294	0	-0.824	-0.998	-1.048	1.214	1.478	1.906	0	0	0	0	0
326	CK_Syn_WH7803_00613	CK_00001226	NA	NA	conserved hypothetical protein	blue	green	NA	LLUV-LLLT-HLLT	blue_cyanoron_152	NA	OP387	NA	0	0	0.403	0.688	0	0.559	1.229	1.064	1.044	1.228	1.047	0.853	0	0	0	0.511	0	0	0	0	0.852	0.927	0.979	1.107	0	0	0	0	0	0.225	0.246	0.782	0.385	0.449	0	0
332	CK_Syn_WH7803_00314	CK_00056407	tatA	NA	twin arginine-targeting translocase TatA/E family protein	blue	green	NA	LLUV-LLLT-HLLT	NA	NA	OP214	core	0	0	0	0.545	0	0	1.13	1.111	0.835	1.032	0.878	0.861	0	-0.533	0	0.586	0	0	0	0	0.762	0.907	1.053	1.058	0	0	0	0	0	0	0.831	0	0	0	0	0
351	CK_Syn_WH7803_00061	CK_00000327	mgdA	NA	monoglycosyldiacylglycerol (MGlcDG) synthase	blue	green	NA	HLLT	NA	NA	OP73	core	0	0	0	0	0	0	0	0	0.412	0.361	0	0	0	0	0	0	0	0	0	0	0.767	0.907	1.087	1.078	0	0	0	0	-0.228	0	0	-1.677	-1.1	-0.692	-0.495	0
354	CK_Syn_WH7803_00628	CK_00000655	lepB	NA	signal peptidase I	blue	green	NA	HLLT	NA	NA	NA	core	0	0	0	0	0	0.581	0.982	0.903	0.788	0.721	0.572	0.586	0	0	0	0.421	0	0	0	0	0.971	1.125	1.044	1.142	0	0	0	0	-0.836	-0.779	-0.988	-0.616	-0.49	0	0	-0.635
355	CK_Syn_WH7803_00376	CK_00000491	APG1	VTE3	2-methyl-6-phytylbenzoquinone methyltransferase	blue	green	TRUE	LLHL-LLUV-LLLT-LLHT-HLLT	NA	NA	OP249	core	0	0.857	0.993	1.178	0	1.565	2.117	1.827	1.776	1.85	1.585	1.52	-0.706	0	0	1.097	0	0	0	0.721	1.699	1.745	1.676	1.649	0	0	0	0	0	0.525	0.699	-0.349	0	0	0	-0.713
366	CK_Syn_WH7803_02053	CK_00000180	NA	NA	3Fe-4S ferredoxin	blue	green	NA	LLHL-LLUV-LLLT-LLHT-HLLT	NA	NA	OP1299	core	0	0.746	0.986	1.263	0.831	1.407	2.027	1.692	1.542	1.687	1.587	1.462	0	0	0	1.149	0	0	0	0	0	0.882	1.203	1.376	0	0	0	0	0	0	0.858	0.577	0	-0.519	0	-0.956
367	CK_Syn_WH7803_00957	CK_00001796	NA	NA	tetratricopeptide-like helical domain-conataining protein	blue	green	NA	LLHL-LLUV-LLLT-LLHT-HLLT	NA	NA	NA	NA	1.318	1.922	2.203	2.452	1.449	2.067	3.386	2.895	2.528	3.053	3.08	3.157	0	0	0	1.978	0	0	0	0	0.928	1.396	1.903	2.198	0	0	0	0	0	0.88	0	-0.581	0	0	0	-1.429
384	CK_Syn_WH7803_00793	CK_00002482	NA	NA	conserved hypothetical protein (DUF1993)	blue	green	NA	HLLT	NA	NA	OP502	NA	0	0	-0.497	-0.594	0	0	0	0	0	0	0	0	0	0	0	0	0	0	0	0	0	0	1.003	1.322	0	0	0	0	0	0	0.46	0.98	0.912	0	0	0
411	CK_Syn_WH7803_01157	CK_00000985	yqgF	ruvX	DNA damage response protein YqgF / putative pre-16S rRNA nuclease	blue	green	NA	LLUV-LLLT-HLHT	NA	NA	NA	core	0	0	0	0	0	0	1.079	0.708	0.731	1.002	1.156	1.126	0	0	0	0	0	0	0	0	0	0	0.613	0.794	1.107	1.205	0.901	0.79	-1.379	-1.318	-1.606	-0.478	0	0.5	0	-1.504
413	CK_Syn_WH7803_01818	CK_00001908	NA	NA	conserved hypothetical protein	blue	green	NA	LLUV-HLLT	NA	NA	NA	NA	0	0	0.364	0.431	0	0.774	1.091	0.648	0.64	0.764	0.784	0.791	0	0	0	0.625	0	0	0	0.511	1.112	1.226	1.118	1.09	-0.76	-0.597	0	0	0	0.814	0.792	-1.029	-0.854	-0.818	0	0.555
422	CK_Syn_WH7803_00469	CK_00002114	NA	NA	conserved hypothetical protein	blue	green	NA	LLUV-LLLT-LLHT-HLLT	NA	NA	NA	core	0	0.874	0	0	0.947	1.717	1.986	1.627	1.36	1.894	1.872	1.951	0	0	0	1.329	0	0	0	0	1.152	1.453	1.988	2.312	0	0	0	0	0	0	0	-0.775	-1.25	-0.984	0	-1.289
864	CK_Syn_WH7803_01692	CK_00000735	ribD	NA	diaminohydroxyphosphoribosylaminopyrimidine deaminase / 5-amino-6-(5-phosphoribosylamino)uracil reductase	blue	green	NA	LLUV-LLLT-HLLT	NA	NA	NA	core	0	0.637	0.723	0.847	0	0.692	1.393	1.375	1.345	1.363	1.126	1.044	0	0	0	0	0	0	0	0	1.22	1.531	1.657	1.713	0	0	0	0.847	-0.896	-0.569	-0.763	-1.199	-0.788	-0.557	-0.562	-0.902
867	CK_Syn_WH7803_00738	CK_00001482	NA	NA	phosphate-starvation-induced PsiE-like protein	blue	green	NA	HLLT	NA	NA	OP465	NA	0	0	0	0	0	0	0.831	0.506	0.43	0.648	0.517	0.529	0	0	0	0.461	0	0	0	0	0	0.686	0.951	1.017	0	0	0	0	-1.154	-0.488	0	0	-0.741	-0.859	-0.825	-1.291
877	CK_Syn_WH7803_02446	CK_00000398	NA	NA	short-chain dehydrogenase/reductase (SDR) superfamily	blue	green	NA		NA	NA	OP1525	core	0	0	0	0	0.427	0.668	0.918	0.683	0.788	0.643	0.455	0.434	0	0	0	0.493	0	0	0	0	0.769	0.885	0.824	0.813	0	0	0	0	0	0	0	1.229	0.523	0.34	0	0
882	CK_Syn_WH7803_01950	CK_00001076	NA	NA	conserved hypothetical protein	blue	green	NA	LLUV-LLLT-HLLT	blue_cyanoron_70	NA	NA	core	0	0	0.728	0.674	0	0.755	1.013	0.657	0.901	1.37	1.257	1.341	0	0	0	0.849	0	0	0	0	0	0	0.714	1.015	0	0	0	0	0	0	0	-1.066	0	-0.728	0	0
883	CK_Syn_WH7803_00260	CK_00002375	NA	NA	ABC transporter type 1 ATP binding component	blue	green	NA	LLUV	NA	NA	NA	NA	0	0.643	0.659	0.872	0	0.68	1.191	0.877	0.842	0.86	0.87	0.882	-0.629	0	0	0	0	0	0	0	0	0	0	0.521	0	0	0	0	0.409	0.441	0	-1.511	0	0.363	0	0.835
908	CK_Syn_WH7803_00011	CK_00000356	ftsY	NA	signal recognition particle-docking protein FtsY	blue	green	NA	LLUV	NA	NA	OP42	core	0	0	0.439	0.51	0	0	1.081	0.713	0.539	0.755	0.673	0.719	0	0	0	0	0	0	0	0	0	0.491	0.764	0.851	0	0	0	0	0.258	0	0	-0.358	0.329	0.683	0.441	0.467
910	CK_Syn_WH7803_02176	CK_00001651	hflX	NA	GTPase	blue	green	NA	LLUV-LLLT-HLLT	blue_cyanoron_93	NA	OP1373	NA	0	0	0.778	0.823	0	0.849	1.999	1.774	1.616	1.82	1.761	1.75	0	-0.851	0	0.858	0	0	0	0	1.411	1.379	1.558	1.77	0	0	0	0	-0.533	0	0	0	0	0	0	-0.6
920	CK_Syn_WH7803_01634	CK_00001301	trxB	NA	thioredoxin reductase fused with a thioredoxin domain (large NTR System or NTRC)	blue	green	TRUE	LLHL-LLUV-LLLT-LLHT-HLUV-HLLT-HLHT	NA	NA	NA	NA	0	1.023	1.801	2.13	0	0.922	2.056	1.82	1.762	2.077	1.982	1.855	0	0	0	1.182	0	0	1.359	1.941	1.278	2.096	2.54	2.568	0	0	0	1.249	0	1.133	0.863	-0.859	0	0.441	0	-1.286
921	CK_Syn_WH7803_01466	CK_00006011	NA	NA	uncharacterized conserved secreted protein	blue	green	NA	LLHL-LLUV-LLLT	NA	NA	OP948	NA	0.582	0.682	0.753	1.01	0.718	0.886	1.092	0.956	1.204	1.551	1.408	1.487	0	0	0	0.883	0	0	0	0	0.586	0.774	0.655	0.701	0	0	0	0	-0.756	0	0.391	1.392	0	0	0	0
928	CK_Syn_WH7803_02140	CK_00001647	NA	NA	putative membrane protein	blue	green	NA		blue_cyanoron_90	NA	OP1353	NA	0	0	0.555	0.725	0	0.616	0.852	0.831	0.595	0.613	0.535	0.427	0	0	0	0	0	0	0	0	0.592	0.765	0.951	0.956	0	0	0	0	-0.798	-0.556	-0.862	-0.771	-0.81	0	0	-0.665
930	CK_Syn_WH7803_01687	CK_00050167	NA	NA	possible carboxylesterase	blue	green	NA	LLHL-LLUV-LLLT-HLLT	NA	NA	OP1080	NA	0	1.073	0.651	1.068	0.657	1.995	1.756	1.31	1.315	1.599	1.276	1.266	0	0	0	0.986	0	0	0	0	1.103	2.005	2.219	2.207	0	0	0	0	0	0	0.571	0	0	0	0	-0.741
935	CK_Syn_WH7803_01938	CK_00002949	NA	NA	conserved hypothetical protein	blue	green	NA	LLUV-LLLT-LLHT-HLLT	NA	NA	NA	NA	0	0	0	0.68	0	1.138	1.767	1.468	1.55	1.926	2	1.903	0	0	0	1.105	0	0	0.827	0.939	0.911	1.062	1.497	1.585	0	0	0	0	0	0	0.548	0	0.493	0.743	0	-1.049
937	CK_Syn_WH7803_01678	CK_00057585	NA	NA	metallopeptidase	blue	green	TRUE	HLLT	blue_cyanoron_40	NA	NA	NA	0.616	0	-0.431	0	0	0.444	0.607	0.535	0.413	0.465	0	0	0	0	0	0	0	0	0.541	0.675	1.689	1.681	1.571	1.519	0	0	0.527	0.566	0	-1.172	-1.329	-0.715	-0.582	0	0	-0.87
954	CK_Syn_WH7803_00187	CK_00000292	ama	NA	N-acyl-L-amino acid amidohydrolase	blue	green	NA	LLUV-LLLT-HLLT	NA	NA	OP140	core	0	0	0	0	0	0.764	1.317	1.179	1.35	1.459	1.085	1.125	0	0	0	0.803	0	0	0	0	1	1.219	1.348	1.379	0	0	0	0.683	-1.048	-0.742	-0.734	0.941	0.329	0	0	-1.245
969	CK_Syn_WH7803_00462	CK_00000078	NA	NA	uncharacterized conserved secreted protein	blue	green	NA	LLUV-LLLT-HLLT	NA	NA	OP290	NA	0	0	0	0.79	0	0.632	1.039	0.783	0	1.183	1.544	1.655	0	0	0	0	0	0	0	0	0	0	0.716	1.21	0	0	0	0	-0.555	-0.589	-1.109	-1.565	0	0.547	0	-1.737
978	CK_Syn_WH7803_02082	CK_00006045	NA	NA	conserved hypothetical protein	blue	green	NA	LLUV-LLLT-HLLT	blue_cyanoron_82	NA	NA	NA	0	0	0	0	0	0	1.809	1.583	1.287	1.739	2.111	1.958	0	0	0	0	0	0	0	0	0	0	1.149	0	0	0	0	0	0	0	0	0	0	0	0	0
995	CK_Syn_WH7803_00161	CK_00001656	NA	NA	putative proline/betaine transporter MFS family	blue	green	NA		NA	NA	NA	NA	0	0	0	0	0	0	0.571	0	0	0.418	0	0.44	0	0	0	0	0	0	0	0	0.498	0.443	0.525	0	0	0	0	0	0	0	0	0	-0.872	0	0	0
996	CK_Syn_WH7803_00409	CK_00000511	truA	NA	tRNA pseudouridine(38-40) synthase	blue	green	NA	HLLT	NA	NA	OP269	core	0	0	0	0	0	0.421	0.305	0.604	0.565	0	0	0	-0.41	0	0	0.328	0	0.653	0.887	0.998	1.05	0.883	0.772	0.62	0	0	0	0	0	0	-0.942	-1.762	0	0	0	0
1001	CK_Syn_WH7803_02399	CK_00001684	NA	NA	conserved hypothetical protein	blue	green	NA	LLHL-LLUV-LLLT	blue_cyanoron_112	NA	OP1501	NA	0	0.692	1.208	1.511	0	0.672	1.641	1.713	1.21	1.298	1.439	1.44	0	0	0	0.724	0	0	0	0	0	0	0	0	0	0	0	0	0	0.489	1.842	0	0	0	0	0
1013	CK_Syn_WH7803_00451	CK_00000548	speD	speH	S-adenosylmethionine decarboxylase	blue	green	TRUE	HLLT	NA	NA	NA	core	0	0	0	0	0	0.414	0.673	0.709	0.511	0	0	0	0	-0.359	0	0	0	0	0.523	0.618	1.077	1.014	0.847	0.648	0	0	0	0	0.494	0	0	0	0.794	0.576	0	0.528
1022	CK_Syn_WH7803_02580	CK_00046239	NA	NA	uncharacterized conserved membrane protein	blue	green	NA	LLHL-LLUV-LLLT-LLHT-HLUV-HLLT	NA	NA	NA	NA	0	1.125	1.926	2.521	1.213	2.019	2.576	2.324	2.134	2.619	2.523	2.374	0	0	0	1.582	0	0	1.042	1.537	1.049	1.956	2.628	2.806	0	0	0	0	0	0.813	0	-0.67	0	0	0	-1.012
1027	CK_Syn_WH7803_02253	CK_00001325	NA	NA	uncharacterized conserved secreted protein (DUF218)	blue	green	NA	LLLT	blue_cyanoron_100	NA	OP1424	NA	0	0	0.553	0	0	0.525	0.939	0.631	0.606	1.013	0.702	0.677	0	0	0	0	0	0	0	0	0	0	0	0.461	0	0	0	0	-0.62	-0.446	0	0.38	0	0	0	-0.924
1047	CK_Syn_WH7803_00468	CK_00040896	NA	NA	uncharacterized conserved secreted protein	blue	green	NA	LLHL-LLUV-LLLT-HLLT	NA	NA	NA	NA	0.849	0.891	1.012	1.12	0.695	0.942	1.645	1.284	1.173	1.648	1.65	1.588	0	0	0	0.683	0	0	0	0	0.662	0.685	0.991	1.127	0	0	0	0	0.692	0.662	0.686	0	0	0.329	0	0
1048	CK_Syn_WH7803_01715	CK_00000728	ribF	NA	riboflavin kinase / FMN adenylyltransferase	blue	green	NA	LLHL-LLUV-LLLT-HLLT	NA	NA	OP1099	core	0	0.713	0.725	1.007	0	0.825	1.461	1.268	1.398	1.292	1.132	1.131	-0.614	0	0	0.536	0	0	0	0.59	1.23	1.319	1.327	1.341	0	0	0	0	0	0	-0.841	-1.153	-0.775	0	0	0.488
1051	CK_Syn_WH7803_00386	CK_00001203	NA	NA	YCII-related domain protein	blue	green	NA	LLHL-LLUV-LLLT-HLLT	NA	NA	OP251	NA	0	0.717	1.211	1.424	0	0.942	1.397	1.399	1.459	1.477	1.384	1.329	0	0	0	0	0	0	0	0	0	0.651	0.842	1.07	0	0	0	0	-0.595	-0.543	-0.738	-0.998	0.551	0.913	0	0
1056	CK_Syn_WH7803_02103	CK_00036092	arsH	NA	arsenical resistance protein ArsH	blue	green	NA	LLHL-LLUV-LLLT-LLHT-HLLT	NA	NA	NA	NA	0.756	0.879	0	1.35	1.5	2.721	2.106	1.226	1.236	2.167	2.31	2.38	0	0	0	1.564	0	0	0	0.972	0.955	1.635	2.521	2.739	0	0	0	0	0	0	0.891	-0.616	0	0	0	-1.799
1060	CK_Syn_WH7803_01983	CK_00001097	NA	NA	photosystem II S4 domain protein	blue	green	NA	LLHT	NA	NA	NA	core	0	0	0	0	0	0	0	0	0	0	0	0	-1.013	-0.491	-0.964	0	0	0	0	0	0	0	0	0	0	0	0	-0.504	0.684	0.73	0.574	-0.643	0	0	0	1.06
1064	CK_Syn_WH7803_01612	CK_00005648	NA	NA	plastoquinone biosynthesis coenzyme Coq4 family protein	blue	green	NA	LLUV-LLLT-LLHT-HLLT	NA	NA	OP1029	NA	0	0	0	0.874	0	1.022	2.311	1.886	1.528	1.916	1.696	1.656	0	0	0	1.243	0	0	0	0	1.056	1.209	1.616	1.852	0	0	0	0	0	0.42	0.561	1.264	0.578	0.394	0	0
1069	CK_Syn_WH7803_00365	CK_00001861	NA	NA	sodium/bile acid cotransporter family protein	blue	green	NA	LLUV-LLHT-HLUV-HLLT	NA	NA	NA	NA	0	0	0	0	0.745	0.923	1.158	0.766	0	0.603	0	0	-0.954	-1.27	-0.921	0	0	0	1.079	0.996	1.426	1.804	1.515	1.094	0	0	0	0	0.995	0.85	0.763	0	0	0	0	0.507
1078	CK_Syn_WH7803_50003	CK_00056681	tRNA-Arg-CCT	NA	NA	blue	green	NA		blue_cyanoron_111	NA	NA	NA	0	0	0	0	0	0	0	0	0	0	0.702	0	0	0	0	0	0	0	0	0	0.77	0.639	0.832	0.942	0	-0.945	0	0	0	-0.783	-0.744	-0.854	0	0	0	-0.726
1081	CK_Syn_WH7803_01537	CK_00000759	NA	NA	esterase family protein	blue	green	NA	LLHL-LLUV-LLLT-LLHT-HLLT	NA	NA	OP985	core	0.82	1.365	1.084	1.342	0	1.277	1.886	1.74	1.563	1.715	1.505	1.438	0	-0.838	-1.052	0.801	0	0	0	0	1.067	1.343	1.412	1.438	0	0	0	0	0	0	0	0	0.84	0.967	0.525	-0.338
1083	CK_Syn_WH7803_01722	CK_00000725	NA	NA	antibiotic biosynthesis monooxygenase-like domain containing protein	blue	green	NA	LLHL-LLUV-LLLT-LLHT-HLLT	blue_cyanoron_44	NA	NA	core	0.742	1.038	1.188	1.165	0.868	1.552	2.251	1.899	1.661	1.855	1.825	1.822	0	0	0	1.212	0	0	0	0	1.423	1.554	1.586	1.52	0	0	0	0	-0.431	0	0	-0.511	0	0	0	-0.614
1085	CK_Syn_WH7803_02315	CK_00033660	NA	NA	1 4-dihydroxy-2-naphthoyl-CoA hydrolase	blue	green	NA	LLHL-LLUV-LLLT-LLHT-HLLT	NA	NA	OP1453	core	0.741	0.882	1.208	1.481	0	1.404	2.461	2.017	1.911	2.044	1.955	1.809	0	0	0	1.306	0	0	0	0	1.418	1.579	1.597	1.655	0	0	0	0	-1.029	-0.764	-0.598	-0.87	0	0	0	-0.834
1120	CK_Syn_WH7803_00600	CK_00041112	NA	NA	conserved hypothetical protein	blue	green	NA	LLUV-LLLT	NA	NA	OP376	NA	0.575	0.431	0.692	0.784	0	0.487	1.051	0.985	1.083	1.239	1.065	1.033	0	0	0	0.537	0	0	0	0	0.451	0.509	0.45	0.436	0	0	0	0	0	0.463	0.859	1.7	0.976	0.525	0	-0.802
1144	CK_Syn_WH7803_01707	CK_00000733	cobL	cbiE cbiT	precorrin-6Y C5 15-methyltransferase (decarboxylating)	blue	green	NA	LLUV-HLLT	NA	NA	NA	core	0	0	0	0.603	0	0.746	1.239	1.116	0.945	0.859	0.879	0.961	0	0	0	0.606	0	0	0	0.574	1.057	1.165	1.449	1.552	0	0	0	0.579	0	0	-0.282	0.697	0	0	0	-0.72
1145	CK_Syn_WH7803_00289	CK_00000250	cobS	NA	adenosylcobinamide-GDP ribazoletransferase	blue	green	NA	LLUV-LLLT	NA	NA	NA	core	0	0	0.661	0.671	0	0.802	1.231	0.918	1.004	1.097	1.121	1.063	0	0	0	0.644	0	0	0	0	0.71	0.834	0.924	0.953	0	0	0	0	-1.199	-1.329	-1.623	-0.695	-0.51	0	0	-1.024
1149	CK_Syn_WH7803_00936	CK_00001708	NA	NA	beta-glycosyltransferase family 2	blue	green	NA	LLUV-LLLT	NA	NA	OP610	NA	0	0	0	0	0	0	1.461	1.327	1.249	1.087	1.213	1.096	0	0	0	0	0	0	0	0	0	0	0	0	0	0	0	0	0	0	-0.554	0.613	0.651	0	0	-0.582
1150	CK_Syn_WH7803_02243	CK_00000217	holB	NA	DNA polymerase III delta' subunit	blue	green	NA	LLUV-LLLT	NA	NA	OP1420	core	-0.63	0	0	0	0	0.6	1.32	1.232	1.18	1.123	0.856	0.898	0	0	0	0.684	0	0	0	0	0.796	0.726	0.806	0.983	0	0	0	0	-0.706	-0.525	-0.308	2.367	1.096	0	0	-1.163
1165	CK_Syn_WH7803_01009	CK_00001603	NA	NA	pepSY-associated TM helix family protein	blue	green	NA	LLUV-LLLT-HLLT	NA	NA	OP655	NA	0.839	0.838	0.626	0.631	0	0.838	1.673	1.26	1.083	1.428	1.683	1.727	0	0	-0.677	0	0	0	0	0	1.183	1.147	1.179	1.175	0	0	0	0	-0.427	-0.613	0	-0.736	0	0	0	-0.936
1186	CK_Syn_WH7803_02149	CK_00001143	sufC	NA	ABC transporter involved in Fe-S cluster assembly ATPase component	blue	green	TRUE	LLHL-LLUV-LLLT	blue_cyanoron_91	NA	OP1358	NA	0.8	1.142	1.183	1.209	0	0.496	1.236	1.183	1.196	1.218	1.135	1.159	0	0	0	0.675	0	0	0	0	0.779	0.835	0.841	0.877	-0.686	0	0	0.54	0	0.455	0.408	0	0	0	0	0
1214	CK_Syn_WH7803_02428	CK_00046122	ligA	NA	DNA ligase NAD-dependent	blue	green	NA	LLUV-LLLT-HLLT	NA	NA	OP1517	NA	0	0	0.616	0.848	0	0.67	1.289	1.117	1.171	1.546	1.334	1.293	0	0	0	0.588	0	0	0	0	0.948	1.218	1.413	1.461	0	0	0	0	0.553	0.75	0.578	-0.367	0	0	0	0.668
1219	CK_Syn_WH7803_02279	CK_00002783	NA	NA	conserved hypothetical protein	blue	green	NA	LLHL-LLUV-LLLT	NA	NA	NA	NA	0	0	0.845	1.016	0	0.565	1.126	0.9	0.785	1.219	0.953	0.882	0	0	0	0	0	0	0	0	0	0	0.789	0.947	0	0	0	0	-0.611	-0.594	0	0	0	0	0	0
1226	CK_Syn_WH7803_01573	CK_00001874	NA	NA	alpha-glycosidase	blue	green	NA		NA	NA	NA	NA	0.419	0.403	0.606	0.563	0	0.506	0.456	0	0	0	0.663	0.724	0	0	0	0	0	0	0	0.531	0.659	0.614	0.422	0	-0.63	-0.516	-0.547	0	0.511	0.41	-0.889	-1.822	0	0.513	0.741	1.116
1241	CK_Syn_WH7803_01194	CK_00001447	NA	NA	ATP-dependent DNA ligase	blue	green	NA	LLUV-LLLT-LLHT-HLLT	NA	NA	OP773	NA	0	0	0	0	0	0.852	1.477	1.248	1.242	1.306	1.064	0.935	-1.079	-1.094	-1.113	0	0	0	0	0	0.843	1.049	1.007	1.091	0	0	0	0	0.48	0.713	0.771	0.516	0	0	0	0
1248	CK_Syn_WH7803_01961	CK_00033718	NA	NA	uncharacterized secreted protein	blue	green	NA		NA	NA	OP1243	NA	0	0.511	0.545	0.482	0	0.526	0.834	0.813	0.942	0.813	0.578	0.573	-0.856	-0.527	0	0	0	0	0	0	0	0	0.516	0.512	-0.651	-0.713	-0.766	-0.947	1.038	0.931	0.602	-1.077	-0.636	-0.434	0	1.083
1251	CK_Syn_WH7803_00720	CK_00001279	pyrC	NA	dihydroorotase homodimeric type	blue	green	TRUE	LLUV-HLLT	NA	NA	OP450	core	0	0.339	0	0	0	0.763	1.022	0.808	0.818	0.785	0.56	0.465	0	0.431	0	0.543	0	0	0	0	0.85	1.135	1.187	1.051	0	0	0	0	-0.491	-0.32	0	-0.572	-0.683	-0.374	0	0
1254	CK_Syn_WH7803_02230	CK_00044675	NA	NA	sodium/hydrogen exchanger NhaP family	blue	green	NA		NA	NA	OP1409	NA	0	0	0	0	0	0	0.779	0.495	0	0	0	0	0	0	0	0	0	0	0	0	0	0	0.446	0.492	0	0	0	0	0	0	-0.393	0	-0.397	-0.45	0	0
1255	CK_Syn_WH7803_02066	CK_00039172	rpiA	NA	ribose 5-phosphate isomerase A	blue	green	NA	LLHT	NA	NA	OP1307	core	0	-0.435	-0.409	-0.435	0	0	0	0	0	0	0	0	-1.159	-0.787	-0.675	-0.331	0	0	-0.524	-0.493	-0.321	0	0	0	-0.793	-0.707	-0.628	-0.85	0.955	1.439	2.192	0	-0.473	-0.688	-0.566	0
1262	CK_Syn_WH7803_01721	CK_00000726	cpmA	NA	circadian phase modifier CpmA	blue	green	NA	LLUV-LLLT-HLLT	blue_cyanoron_44	NA	NA	core	0	0	0.778	0.852	0	0.969	1.833	1.711	1.853	2.012	1.767	1.757	0	0	0	0.831	0	0	0	0	1.562	1.684	1.791	1.847	0	0	0	0	0	0	0	-0.439	0.522	0.797	0.633	-0.563
1264	CK_Syn_WH7803_01741	CK_00000716	fkpA	NA	FKBP-type peptidyl-prolyl cis-trans isomerase	blue	green	TRUE	LLUV-LLLT-HLLT	NA	NA	OP1114	core	0	0.599	0.53	0.631	0.869	1.396	1.251	1.006	1.182	1.313	1.042	0.947	-0.557	0	0	0.609	0	0	0	0	0.58	1.18	1.255	1.1	-0.514	-0.597	0	-0.512	0.74	1.317	1.281	0	-0.337	-0.393	0	-0.776
1265	CK_Syn_WH7803_01099	CK_00000856	fmt	NA	methionyl-tRNA formyltransferase	blue	green	NA	LLUV-LLLT-HLLT	NA	NA	OP711	NA	0	0	0	0.558	0	0.66	1.445	1.344	1.193	1.132	0.794	0.705	0	0	0	0.57	0	0	0	0	1.084	1.117	1.052	1.092	0	0	0	0	0	0	0.481	0	0	0.413	0	0
1267	CK_Syn_WH7803_00188	CK_00051520	NA	NA	membrane protein of unknown function DUF3188	blue	green	NA	LLUV-LLLT-HLLT	blue_cyanoron_98	NA	OP140	NA	0	0	0	0	0	0.863	1.408	1.208	1.558	1.557	1.223	1.397	0	0	0	0	0	0	0	0	0.835	1.287	1.387	1.503	0	0	0	0	-1.475	-1.047	0	0	0	0	0	-1.82
1271	CK_Syn_WH7803_01700	CK_00001774	NA	NA	P-loop containing nucleoside triphosphate hydrolases superfamily	blue	green	NA	LLUV-LLLT-LLHT	NA	NA	OP1088	NA	0	0	0	0	0	0	1.017	0.883	0	0.725	1.026	0.891	0	0	-1.285	0	0	0	0	0	0	0.585	0.923	0.825	0	0	0	0	0	0	0	0.871	0.648	0	0	0
1272	CK_Syn_WH7803_01665	CK_00005939	proP	NA	proline/betaine transporter	blue	green	NA	LLHL-LLUV-LLLT-LLHT-HLLT	blue_cyanoron_38	NA	OP1065	NA	0	0	0.828	1.002	0	0.764	2.519	2.104	2.175	2.402	2.169	2.216	0	0	0	1.27	0	0	0	0	1.655	2.13	2.539	2.67	0	0	0	0	0	0	0	1.412	0.96	0.576	0	-1.53
1278	CK_Syn_WH7803_01788	CK_00002033	NA	NA	two-component sensor histidine kinase	blue	green	NA		NA	NA	NA	NA	0	0	0	0	0	0	0.822	0.634	0.561	0.702	0.584	0.595	0	0	0	0	0	0	0	0	0.58	0.594	0.757	0.954	0.701	0.617	0	0.675	-0.8	-0.793	-0.801	0	0.437	0.507	0	-1.002
1283	CK_Syn_WH7803_00062	CK_00000326	dnaX	NA	DNA polymerase III gamma and tau subunits	blue	green	NA	LLUV	NA	NA	NA	core	0	0	0	0.362	0	0.608	1.096	1.028	0.938	0.984	0.823	0.772	0.428	0.639	0.638	0.657	0	0	0	0	0.554	0.595	0.609	0.734	0	0	0	0.589	-0.611	-0.379	-0.316	-0.6	-0.361	-0.515	-0.405	-0.642
1286	CK_Syn_WH7803_02485	CK_00001672	moeA	NA	molybdopterin biosynthesis protein MoeA	blue	green	TRUE	LLHL-LLUV	NA	NA	OP1544	NA	-0.731	-0.794	-1.361	-1.031	-0.687	0	1.162	1.118	0.901	0.596	0	0	0	0	0	0	0	0	0	0	0.92	0.841	0.805	0.758	0	0	0	0	-1.899	-2.056	-0.914	2.819	2.422	1.534	0.481	-2.632
1288	CK_Syn_WH7803_00741	CK_00001275	NA	NA	conserved hypothetical protein (DUF1232)	blue	green	TRUE	LLUV-LLLT-HLLT-HLHT	NA	NA	NA	NA	0	0	0	0	0.976	1.839	0.819	0	0.86	1.195	0.937	0.74	0	0	0	0	0	0	0	0	0	1.591	1.838	1.715	0.886	1.232	1.212	0	0	0.626	0.594	4.552	3.124	1.544	0	-1.265
1298	CK_Syn_WH7803_00185	CK_00000294	ruvB	NA	holliday junction ATP-dependent DNA helicase RuvB	blue	green	TRUE	LLUV-LLLT-LLHT-HLLT	NA	NA	OP140	core	0	0.688	0	0.67	0	1.054	1.774	1.355	1.321	1.474	1.238	1.197	0	0	0	1.063	0	0	0	0	1.128	1.425	1.572	1.64	0	0	0	0.899	-0.95	-0.533	-0.6	0.849	0	-0.448	-0.515	-1.464
1299	CK_Syn_WH7803_01791	CK_00049349	NA	NA	uncharacterized conserved secreted protein	blue	green	NA		NA	NA	OP1141	NA	0	0	0	0	0	0	0	0	0	0	0	0	0	0	0	0	0	0	0	0	0	0	0	0	0	0	0	0	0	0	0	0	0	0	0	0
1303	CK_Syn_WH7803_02226	CK_00000210	NA	NA	tetratricopeptide repeat family protein	blue	green	NA		NA	NA	OP1408	core	0	0	0	0	0	0.368	0.313	0.297	0	0.342	0.36	0.455	0	0	0.326	0.289	0	0	0	0	0	0.433	0.403	0.531	0	0	0	0	0	0	-0.563	0	-0.552	0	0	0
1304	CK_Syn_WH7803_00186	CK_00000293	NA	NA	TPR repeat family protein	blue	green	NA	LLUV-LLLT-HLLT	NA	NA	OP140	core	0	0	0	0	0	0.735	1.346	1.236	1.479	1.527	1.175	1.179	0	0	0	0.836	0	0	0	0	1.061	1.362	1.534	1.578	0	0	0	0.803	-1.092	-0.868	-0.781	0.815	0.31	0	0	-1.264
1309	CK_Syn_WH7803_01212	CK_00001945	NA	NA	uncharacterized conserved secreted protein	blue	green	NA	LLUV-LLLT	NA	NA	NA	NA	0	0	0	0.508	0	0.673	1.32	1.138	1.08	1.352	1.275	1.289	0	0	0	0.602	0	0	0	0	0.671	0.636	0.791	0.952	0	0	0	0	0	0	0.853	1.666	0.907	0	0	-1.58
1311	CK_Syn_WH7803_02228	CK_00051693	NA	NA	conserved hypothetical protein	blue	green	NA		NA	NA	OP1408	NA	-0.583	0	0	0	0	0	0.491	0	0	0	0.48	0	0	0	0	0	0	0	0	0	0	0	0	0	0	0	0	0	-1.027	0	0.647	0.49	0	0	0	-1.542
1313	CK_Syn_WH7803_00356	CK_00001199	eda	NA	2-keto-3-deoxy-6-phosphogluconate aldolase	blue	green	NA	LLHL-LLUV-LLLT-LLHT-HLLT	NA	NA	OP239	NA	1.376	1.408	1.381	1.359	1.375	1.776	2.336	1.978	1.983	2.163	1.753	1.663	0	0	0	1.474	0	0	0	0.822	1.498	1.683	1.604	1.488	0	0	0	0	0	0.876	0.49	0	0	0	0	0.457
1316	CK_Syn_WH7803_00142	CK_00000313	cysE	NA	serine O-acetyltransferase	blue	green	NA		blue_cyanoron_49	NA	OP116	core	0	0	0	0.475	0	0	0.668	0	0.542	0.494	0.461	0.556	-0.944	-0.596	0	0	0	0	0	0	0	0	0	0	0	0	0	0	0.933	1.044	0.891	0	0	0	0	0.929
1338	CK_Syn_WH7803_00005	CK_00008107	NA	NA	DNA gyrase/topoisomerase IV subunit A family protein	blue	green	NA		NA	NA	OP41	core	0	0	0	0	0	0.312	0.56	0.394	0.386	0.304	0	0	-0.409	-0.307	-0.48	0	0	0	0	0	0	0	0	0.264	0	-0.407	-0.417	-0.636	0.734	0.606	0.632	0.496	0	-0.568	0	1.344
1339	CK_Syn_WH7803_02244	CK_00000218	tmk	NA	dTMP kinase	blue	green	NA	LLUV-LLLT-HLLT	NA	NA	OP1420	NA	-0.809	-0.579	0	0	0	0.757	1.549	1.23	1.241	1.295	0.934	0.967	0	0	0	0.83	0	0	0	0	0.936	1.068	1.21	1.309	0	0	0	0	-1.72	-1.45	-0.87	2.194	0.517	-0.468	-0.542	-1.807
82	CK_Syn_WH7803_02407	CK_00001187	NA	NA	NADPH-dependent FMN reductase family protein	blue	greenyellow	NA		blue_cyanoron_113	NA	OP1505	NA	0	0	0	0	0	0	0	0	0	0	0	0	-0.479	-0.478	0	0	0	0	0	0	0	0	0	0	-0.63	-0.658	0	-0.609	0.441	0.937	1.914	2.426	0.967	0	0	-0.547
86	CK_Syn_WH7803_02466	CK_00056759	NA	NA	type I secretion system ABC transporter HlyB family	blue	greenyellow	TRUE	LLHL-LLUV-LLLT-HLUV-HLLT	NA	NA	OP1534	NA	1.386	0	0	1.02	0	0	0	1.849	3.049	3.001	2.417	2.324	0	0	0	0	0	0	0	1.091	1.135	1.695	1.817	1.811	0	0	0	0	0	0	0.469	1.629	0.818	0	0	-0.855
87	CK_Syn_WH7803_00265	CK_00001329	NA	NA	uncharacterized conserved lipoprotein	blue	greenyellow	NA	LLHT-HLHT	NA	NA	NA	NA	-0.765	-0.572	0	0	0	0	0	0	0.639	0.682	0.722	0.67	-0.771	-1.031	0	0	0	0	0	0	0.539	0	0	0	0	-0.709	0	-1.005	0	0	1.517	2.204	0.617	-0.698	-0.504	0
91	CK_Syn_WH7803_01669	CK_00001712	NA	NA	conserved hypothetical protein	blue	greenyellow	NA		NA	NA	NA	NA	0	0	0	0	0	-0.43	-0.954	-0.418	0	0	0	0	-0.601	-0.426	-0.537	-0.764	0	0	-0.465	-0.625	0	0	0	0	0	0	-0.411	-0.629	0	0	0	0.318	0	0	0	0.753
93	CK_Syn_WH7803_00789	CK_00008092	gap1	gapA	glyceraldehyde-3-phosphate dehydrogenase type I	blue	greenyellow	TRUE	LLHL-LLLT-LLHT-HLHT	NA	NA	NA	NA	1.678	1.538	1.289	1.262	0.818	0	0	0.887	1.588	1.71	1.923	2.005	0	-1.147	-0.768	0	0	0	0	0	0	0	-0.733	-0.828	-1.262	-1.335	-0.878	-0.923	1.387	2.389	3.434	3.744	1.89	0	0	0
95	CK_Syn_WH7803_02448	CK_00001371	NA	NA	conserved hypothetical protein	blue	greenyellow	NA	LLHT	NA	NA	OP1526	NA	0	0	0	0	0	0	0	0.647	0.948	0.908	0.904	0.945	1.041	0.868	1.003	0.867	0	0	0	0	0	0	0	0	0	0	0	0	0	0	0	1.372	0.879	0	0	-1.089
97	CK_Syn_WH7803_02280	CK_00008091	ndhD1	NA	NADH dehydrogenase I subunit NdhD (chain 4 or M)	blue	greenyellow	TRUE	HLLT	NA	NA	OP1436	core	0.606	0.74	0.612	0.537	-0.584	-0.834	0	0	0.859	0.785	0.818	0.901	0	0	0	0	0	0	0	0	0	-0.478	-0.886	-1.064	0	0	0	0	0.626	1.428	3.237	5	2.001	0	0	-0.56
99	CK_Syn_WH7803_02198	CK_00001165	NA	NA	Inositol monophosphatase family protein	blue	greenyellow	NA		NA	NA	OP1388	NA	0	0.428	0.655	0.809	0	0	0	0	0.62	0.863	0.607	0.588	0	-0.643	-0.543	0	0	0	0	0	0	-0.441	0	-0.438	0	0	0	-0.632	1.35	1.251	1.379	0	0	0	0	1.567
108	CK_Syn_WH7803_01295	CK_00000873	NA	NA	NADH:ubiquinone oxidoreductase complex I intermediate-associated CIA30-like protein	blue	greenyellow	NA	LLLT	blue_cyanoron_8	NA	NA	core	0.595	0.377	0.341	0.337	0	0	0	0.562	1.109	1.183	1.063	0.976	0	0	0	0	0	0	0	0	0.665	0.587	0.467	0.323	0	0	0	0	-0.399	-0.591	0	1.397	0.657	0.658	0.341	-0.559
109	CK_Syn_WH7803_00702	CK_00000950	dnaA	NA	chromosomal replication initiator protein	blue	greenyellow	TRUE	LLHL-LLLT-HLLT	NA	NA	NA	core	0.889	0.948	1.032	0.844	0	0	0	0.505	1.446	1.658	1.831	1.715	-0.822	-0.543	-0.69	-0.565	0	0	0	0	1.063	1.007	0.826	0.664	-0.675	-0.741	-0.72	-0.698	1.08	0.947	0.489	-1.648	-0.966	-0.329	0	1.583
114	CK_Syn_WH7803_02355	CK_00003046	NA	NA	peptidyl-prolyl cis-trans isomerase (PPIASE) protein family	blue	greenyellow	NA	LLUV	blue_cyanoron_108	greenyellow_cyanoron_24	OP1475	NA	0	0	-0.742	0	0	-0.741	-1.053	0	0.806	0	0	0	0	-0.709	-0.82	-0.734	0	0	0	0	0	0	0	0	0	0	0	0	0	0	0.917	3.552	2.633	1.351	0	-0.606
115	CK_Syn_WH7803_01292	CK_00000844	rpsR	NA	30S ribosomal protein S18	blue	greenyellow	TRUE	LLHL-LLLT	blue_cyanoron_8	NA	OP834	core	0	0.921	1.294	1.201	0	0.583	0.534	0.84	1.024	0.919	1.043	0.837	0	0	0	0	0	0	0	0.537	0.528	0	0	0	0	0	0	0	0	-0.5	-1.544	-2.016	0	0.451	0	0
116	CK_Syn_WH7803_02328	CK_00000442	NA	NA	prokaryotic diacylglycerol kinase family protein	blue	greenyellow	NA		blue_cyanoron_104	NA	OP1458	core	0	-0.401	-0.273	-0.264	-0.381	0	-0.286	0	0	0	0	0	0	0	0	0	0	0	0.452	0.334	0	0	0	0.25	0	0	0	-0.425	0.244	0	0.47	1.335	0.704	0	0	-0.276
118	CK_Syn_WH7803_01377	CK_00000741	NA	NA	two-component system response regulator RR class II (RRII)-OmpR	blue	greenyellow	TRUE		NA	NA	NA	core	0	0	0	0	-0.458	-0.44	0	0.516	0.775	0.611	0	0	0	0	0	0	0	0	-0.502	-0.476	0.733	0.729	0.599	0.552	0	0	0	0	-0.337	-0.279	0.737	1.78	0.291	-0.572	-0.833	-1.069
119	CK_Syn_WH7803_01599	CK_00001501	NA	NA	uncharacterized conserved secreted protein (DUF3370)	blue	greenyellow	NA		blue_cyanoron_34	NA	NA	NA	0	0	0	0	0	-0.543	-0.604	0	0.645	0.636	0.618	0.68	0	0	0	0	0	0	0	0	0	0	-0.528	-0.5	0	0	0	0	0	0	1.097	2.244	0.994	0	0	0
121	CK_Syn_WH7803_01154	CK_00000982	proB	NA	glutamate 5-kinase	blue	greenyellow	NA	LLUV	NA	NA	OP743	core	0	0	0	0	0	-0.699	-1.08	0	0.493	0	0	0	0	0	0	-0.719	0	0	0	0	0	0	0	0	0	0	0	0	0	0	0.539	1.363	1.244	0.794	0	0
123	CK_Syn_WH7803_00752	CK_00056848	petJ	cytA	cytochrome c553 (cytochrome c6)	blue	greenyellow	NA		NA	NA	OP475	NA	0	0	0	0	0	0	0	0.7	0.738	0	0.53	0.751	0	0	0	0	0	0	0	0	0	0	-0.572	-0.66	0	0	0	0	0	0.741	1.399	2.129	0.942	0	0	-0.599
125	CK_Syn_WH7803_01035	CK_00049927	ybeM	nit1	deaminated glutathione amidase	blue	greenyellow	NA		NA	NA	OP669	core	0	0	0	0	0	0	-0.453	0	0.729	0.525	0.41	0.484	0	0	0	0	0	0	0	0	0.502	0.526	0	0	0	0	0	0	0	0	0.535	1.408	1.036	0.318	0	0
139	CK_Syn_WH7803_02418	CK_00000407	rplI	NA	50S ribosomal protein L9	blue	greenyellow	TRUE	LLHL-LLUV-LLLT-HLUV-HLLT	blue_cyanoron_114	NA	OP1511	core	1.51	1.4	1.17	1.11	0	0	0	1.862	2.652	2.152	1.67	1.517	0	0	0.857	0	0	0	0	1.3	2.265	2.401	2.094	1.785	0	0	0	0	0	0	-0.794	-1.89	0.676	0.612	0	-0.526
146	CK_Syn_WH7803_02354	CK_00003045	NA	NA	nickel transporter HupE/UreJ family	blue	greenyellow	NA		blue_cyanoron_108	greenyellow_cyanoron_24	NA	NA	0	0	-0.538	0	0	-0.822	-0.768	0	0.707	0	0	0	0	-0.89	-0.815	-0.762	0	0	0	0	0.572	0	0	0	0	0	0	0	0	0	0.627	2.609	2.073	1.041	0	0
147	CK_Syn_WH7803_02086	CK_00045635	NA	NA	uncharacterized conserved secreted protein	blue	greenyellow	TRUE	LLHL-LLUV-LLLT-LLHT-HLLT-HLHT	NA	NA	NA	NA	1.389	0	0.893	1.366	0	0	0	1.769	2.77	2.326	1.721	1.594	0	-1.37	-1.307	0	0	0	0	0.908	1.415	1.606	1.304	1.125	0	0	-1.174	-0.927	0.63	0	0.699	0.847	0	0	0	-1.113
151	CK_Syn_WH7803_01566	CK_00047592	NA	NA	glycolipid exporter Gap/Sap	blue	greenyellow	NA	LLHL-LLUV	NA	NA	OP1002	NA	0	-0.788	-1.021	-1.069	0	-0.722	-1.319	-0.574	0	0	0	0	-0.745	-0.582	-0.746	-0.949	0	0	-0.607	-0.532	0	0.476	0.486	0	0	0	0	-0.715	0	0	0.585	0	-0.425	-0.769	-0.927	-0.534
154	CK_Syn_WH7803_00405	CK_00000507	prfA	NA	peptide chain release factor 1	blue	greenyellow	NA	LLLT-HLLT	NA	NA	OP269	core	0.449	0.525	0.653	0.808	0	0	0	0.777	1.258	1.094	0.936	0.791	0	-0.441	-0.561	0	0	0	0	0.531	1.059	1.018	0.767	0.617	0	0	0	0	1.156	0.819	0	-0.477	1.56	1.656	0.763	1.173
155	CK_Syn_WH7803_02087	CK_00048762	NA	NA	uncharacterized conserved secreted protein	blue	greenyellow	TRUE	LLUV-LLLT-HLLT	NA	NA	NA	NA	0	0	0	0	0	0	-1.011	0.701	1.839	1.748	1.317	1.278	0	0	0	0	0	0	0	0	0	0.934	1.072	1.053	0	0	0	0	0	-0.395	0.637	2.12	1.919	1.042	0	-1.079
175	CK_Syn_WH7803_01675	CK_00048176	NA	NA	Hypothetical protein	blue	greenyellow	NA	LLHL-LLUV	blue_cyanoron_39	NA	NA	NA	-1.31	-1.345	-1.21	-0.895	-1.731	-1.693	0	0	0	0	0	0	0	0	-0.928	-0.75	0	0	0	0	0.869	0	0	0	0	0	0	0	0	0	1.71	1.806	0	0	0	-1.274
177	CK_Syn_WH7803_01357	CK_00001471	NA	NA	putative autoinducer 2 exporter YhhT family	blue	greenyellow	NA		NA	NA	OP878	NA	0	0	0	0	0	-0.652	-0.435	0	0.467	0	0	0	-0.662	-0.787	-0.953	-0.837	0	0	0	0	0.681	0	0	0	0	0	0	0	0	0	0	0.648	1.061	0.745	0	0
181	CK_Syn_WH7803_01469	CK_00000861	phnE	NA	phosphate/phosphonate ABC type transporter permease component	blue	greenyellow	NA		NA	NA	OP948	core	0	0	0	0	0	-0.536	0	0	0.841	0.857	0.802	0.843	0	0	-0.75	-0.771	0	0	0	0	0	0	0	0.47	0	0	0	0	0.658	0	0	0	1.157	1.286	0.806	1.403
183	CK_Syn_WH7803_01632	CK_00001504	NA	NA	ATP-dependent DNA helicase	blue	greenyellow	NA		NA	NA	NA	NA	-0.485	0	0	0	0	0	0	0	0.817	0.712	0.712	0.797	0	0	-0.584	-0.711	0	0	0	0	0	0	0	0	0	0	0	-0.665	0	0	0.888	2.532	2.07	0.882	0	0
187	CK_Syn_WH7803_01711	CK_00009005	NA	NA	ABC1 family protein	blue	greenyellow	NA		NA	NA	OP1095	NA	-0.762	-0.937	-0.909	-0.789	0	0	-0.889	0	0	0	0	0	0	-0.809	0	0	0	0	0	0	0	0	0	0	0	0	0	-0.557	0.379	0.601	0.982	2.729	1.382	0.47	0	0
189	CK_Syn_WH7803_01520	CK_00002400	NA	NA	conserved hypothetical protein	blue	greenyellow	NA	LLLT	NA	NA	OP978	NA	0.509	0	0	0	0	0	0	0.592	1.109	1.051	0.767	0.671	0	-0.571	-0.656	0	0	0	0	0	0.692	0.541	0.434	0.499	0	0	0	0	0.405	0	0.78	1.934	1.316	0.565	0	0
191	CK_Syn_WH7803_01356	CK_00000908	NA	NA	putative autoinducer 2 exporter YhhT family	blue	greenyellow	NA		NA	NA	OP878	core	0	0	0	0	0	0	0	0	0.594	0	0	0	-0.511	0	-0.503	-0.49	0	0	0	0	0	0	0	-0.434	0	0	0	0	0.551	0	0.268	0.543	0.884	0.737	0.343	0.345
194	CK_Syn_WH7803_00160	CK_00001656	NA	NA	putative proline/betaine transporter MFS family	blue	greenyellow	NA	LLHL-LLLT-HLUV	NA	NA	NA	NA	0	0	0.963	1.365	0	0	0	0	0.702	1.145	1.475	1.422	0	-0.759	-0.747	0	0	0.875	1.034	0.814	0	0	0	0	0	0	0	0	1.658	1.466	1.342	1.106	0	0	1.166	1.135
197	CK_Syn_WH7803_01053	CK_00006001	cdo	NA	cysteine dioxygenase type I	blue	greenyellow	NA	LLUV	NA	NA	OP678	NA	0	0	-0.636	-0.641	0	-1.234	-1.49	0	0	0	0	0	0	0	0	-0.671	0	0	0	0	0	0	0	0	0	0	0	-0.8	0.296	0	1.19	0.772	0	-0.45	-0.659	-0.712
200	CK_Syn_WH7803_00388	CK_00000500	cbiG-cobJ	NA	bifunctional cobalt-precorrin-5A hydrolase / precorrin-3B C17-methyltransferase	blue	greenyellow	NA	LLLT-HLLT	blue_cyanoron_142	NA	NA	core	0	0	0.424	0.68	0	0	0	0.703	1.355	1.261	1.081	1.074	0	0	0	0	0	0	0	0	1.155	1.26	1.132	1.035	0	0	0	0	0	-0.353	-0.908	-0.894	0	0.321	0.397	0.414
209	CK_Syn_WH7803_02204	CK_00000196	nadB	NA	L-aspartate oxidase	blue	greenyellow	NA		NA	NA	NA	core	-0.77	-0.848	-0.551	0	-0.906	-0.893	-0.548	0	0	0	0	0	-0.372	-0.577	-0.595	-0.661	0	0	0	0	0.332	0	0	0	0	0	0	0	0	0	1.288	0.693	0.597	0.704	0.369	0
215	CK_Syn_WH7803_01588	CK_00000086	crtL-b	NA	lycopene beta cyclase	blue	greenyellow	NA	LLLT-HLLT	NA	NA	OP1019	NA	0	0	0	0	0	-0.645	-0.783	0.741	1.553	1.321	1.056	0.917	-0.704	-0.81	-0.804	-0.765	0	0	0	0	1.228	1.15	0.943	0.8	0	0	0	0	0	0	0	0.86	1.708	1.387	0.939	0
220	CK_Syn_WH7803_00350	CK_00001198	NA	NA	conserved hypothetical protein	blue	greenyellow	NA		NA	NA	NA	NA	0	0	0	0	0	0	0	0	0	0	0	0	0	0	0	0	0	0	0	0	0	0	0	0	0	0	0	0	-0.697	-1.005	-1.424	-1.033	-0.764	0	0	0
221	CK_Syn_WH7803_01578	CK_00001724	NA	NA	conserved hypothetical protein	blue	greenyellow	NA	LLHL-LLUV-LLLT-HLUV-HLLT-HLHT	NA	NA	NA	NA	1.698	1.46	1.673	2.485	0	0	0	2.37	3.217	3.112	2.677	2.504	0	0	0	0	0	0	1.398	1.225	1.408	1.486	1.593	1.389	0	-1.087	-1.246	-0.908	0	0	0	0	-1.033	-0.78	0	-0.912
223	CK_Syn_WH7803_01921	CK_00001793	NA	NA	conserved hypothetical protein	blue	greenyellow	NA	LLLT	NA	NA	NA	NA	0	0	0	0	0	-0.55	-0.68	0	1.009	0.936	0.829	0.729	0	-0.635	0	0	0	0	0	0	0.554	0.569	0	0	0	0	0	0	-1.271	-1.774	-0.558	1.993	1.231	0.552	0	-1.654
226	CK_Syn_WH7803_00872	CK_00005964	NA	NA	conserved hypothetical protein	blue	greenyellow	NA	LLHT-HLHT	NA	NA	OP558	NA	0	0	0	0	0	0	0	0	0	0	0	0	-1.418	-1.336	-0.868	-1.56	0	0	0	0	0.655	0	0	0	-0.905	-1.314	0	-1.372	0.567	0	0	-2.335	-1.154	0	0	1.34
232	CK_Syn_WH7803_00305	CK_00000459	pncC	cinA	nicotinamide-nucleotide amidase	blue	greenyellow	NA		NA	NA	OP208	core	0	0	-0.649	-0.721	0	0	0	0.419	0.816	0.693	0.42	0	0	0	0	0	0	0	0	0	0.693	0.697	0.599	0.724	0.781	0.678	0.571	0.636	-0.9	-1.605	-1.062	1.008	1.086	0.492	0	-1.21
235	CK_Syn_WH7803_00002	CK_00000363	NA	NA	conserved hypothetical protein	blue	greenyellow	NA		NA	NA	NA	core	0	0	0	0.427	0	-0.561	0	0	0	0.709	0.772	0.893	0	0	0	-0.397	0	0	0	0	0	0	0	0	0.573	0	0	0	-0.476	-0.649	0	0	0.786	0.662	0	-0.384
237	CK_Syn_WH7803_00803	CK_00001814	NA	NA	uncharacterized TonB box-containing membrane protein	blue	greenyellow	TRUE	LLUV-LLLT-HLLT	NA	NA	OP507	NA	0.874	0	0	0.853	0	0.796	1.24	1.644	2.115	1.699	1.083	0.939	0	0	0	0	0	0	0	0	0	1.03	1.028	1.017	0	0	-0.945	0	0.518	0.54	0.695	0	0	0	0	-0.751
240	CK_Syn_WH7803_01139	CK_00001264	NA	NA	short-chain dehydrogenase/reductase family	blue	greenyellow	NA		NA	NA	NA	NA	0	0	0.303	0.464	0	0	0	0	0	0	0	0	-0.651	-0.536	-0.406	-0.447	0	0	0	0	0	0	0	0	0	-0.526	-0.448	0	0.897	0.816	0.533	0	0	0	0	0.943
241	CK_Syn_WH7803_02462	CK_00000388	queE	ygcF	7-carboxy-7-deazaguanine synthase	blue	greenyellow	NA	LLLT	NA	NA	OP1532	core	0	0	0	0	0	0	0	0	1.049	0.933	0.88	0.749	0	0	0	0	0	0	0	0	0	0.575	0.557	0.65	0	0	0	0	-0.864	-0.898	-0.971	0.957	1.204	0.654	0	-1.314
245	CK_Syn_WH7803_01629	CK_00001024	pntA1	NA	pyridine nucleotide transhydrogenase subunit alpha1 (A1)	blue	greenyellow	TRUE	LLHL-LLLT	NA	NA	OP1041	core	0.64	0.988	1.023	1.197	0	0	0	0.528	1.178	0.967	0.817	0.678	0	0.482	0.527	0	0	0	0	0	0.774	0.762	0.627	0	0	0	0	0	0	0	-0.85	-3.235	-0.764	0	0.33	1.345
246	CK_Syn_WH7803_02307	CK_00038643	NA	NA	putative dockerin type I repeat	blue	greenyellow	NA	LLHL-LLLT-HLLT	NA	NA	OP1449	NA	1.033	0.746	0.586	0.571	0	0	0	0.727	1.491	1.801	2.025	2.058	0	-0.601	-0.603	0	0	0	0	0	1.127	1.166	1.06	0.938	0	0	0	0	0.504	0.498	0.873	0.47	0	0	0	0
249	CK_Syn_WH7803_01052	CK_00006000	NA	NA	putative glutathione synthetase fused with a acetyltransferase domain protein	blue	greenyellow	NA		NA	NA	OP678	NA	0	0	0	0.555	0	0	-0.511	0	0.621	0.62	0.465	0.386	-0.678	-0.61	-0.842	-0.893	0	0	0	0	0	0	0	0	0	0	0	0	0	0	0	0.944	1.041	1.12	0.727	0
251	CK_Syn_WH7803_01507	CK_00000748	recC	NA	exodeoxyribonuclease V (RecBCD complex) gamma subunit	blue	greenyellow	NA	LLHL-LLUV-LLLT-LLHT	NA	NA	OP973	core	0	-1.031	-1.207	-0.826	-1.268	-1.68	-1.435	0	1.268	0.934	0.631	0	0	-0.835	-0.942	-1.326	0	0	0	-0.794	0.878	0	0	0	0	0	0	-0.796	0	0	1.787	2.724	1.551	0	0	-0.796
252	CK_Syn_WH7803_00213	CK_00000282	NA	NA	aldose 1-epimerase family protein	blue	greenyellow	NA		NA	NA	OP155	core	-0.535	-0.669	-0.749	-0.512	0	0	0	0	0	0.474	0	0	0	0	0	0	0	0	0	0	0	0	0	-0.472	0	0	0	0	0	0	1.333	3.259	1.738	0	0	-1.227
254	CK_Syn_WH7803_01986	CK_00001810	NA	NA	putative membrane protein	blue	greenyellow	NA		NA	NA	OP25	NA	0.372	0	0	0	0	0	0	0	0.565	0.603	0.523	0.487	0	-0.542	-0.442	0	0	0	0	0	0.477	0.329	0	0	0	0	0	0	-0.604	-0.885	0	1.334	0.561	0	0	-0.558
255	CK_Syn_WH7803_01509	CK_00000156	recD	NA	exodeoxyribonuclease V (RecBCD complex) alpha subunit	blue	greenyellow	NA		NA	NA	OP973	core	0	-0.437	-0.492	-0.418	-0.515	-0.716	-0.804	0	0.546	0.417	0	0	0	-0.516	-0.663	-0.759	0	0	-0.533	-0.718	0.52	0	0	0	0	0	0	-0.471	0	0	0.545	1.262	0.779	0.434	0.333	0.445
256	CK_Syn_WH7803_01421	CK_00033176	NA	NA	FAD domain-containing protein	blue	greenyellow	NA		NA	NA	OP916	NA	0	0	0	0	0	-0.41	-0.409	0	0	0	0	0.389	0	0	0	0	0	0	0	0	0	-0.307	-0.619	-0.672	0	0	0	0	0.896	0.78	1.012	1.446	0	0	0	1.486
258	CK_Syn_WH7803_01759	CK_00000705	ftsZ	NA	cell division protein FtsZ	blue	greenyellow	TRUE	LLUV	blue_cyanoron_49	NA	NA	core	0	0	0	0	-0.696	-1.099	-0.98	0	0	0	0	0	0	0	0	-0.573	0	0	0	0	0	0	0	0	0	-0.564	0	-0.648	1.015	1.195	1.666	0	-0.583	-0.372	0	1.146
261	CK_Syn_WH7803_01448	CK_00048496	NA	NA	EF-hand domain pair-containing protein	blue	greenyellow	TRUE	LLHL-LLUV-LLLT-HLUV-HLLT	NA	NA	NA	NA	1.22	0	0	0.901	0	0	0	1.19	1.861	1.387	0.957	0.872	0	0	0	0	0	0	1.078	1.15	1.202	1.407	1.303	1.218	0	0	0	0	0.541	0	0	-0.622	0	0	0	-1.557
262	CK_Syn_WH7803_02518	CK_00043451	NA	NA	conserved hypothetical protein	blue	greenyellow	NA		NA	NA	OP1568	NA	0	0	0	0.444	0	0	-0.819	0	0	0	0	0	0	0	0	0	0	0	0	0	0	0	0	0	0	0	0	0	0.511	0.413	0.277	1.839	1.303	0.628	0	0
264	CK_Syn_WH7803_01029	CK_00049418	NA	NA	conserved hypothetical protein	blue	greenyellow	TRUE	LLUV-LLLT-LLHT-HLLT	NA	NA	NA	NA	0	0	0	0	0	0	-1.793	0	0	0	1.063	1.509	0	-1.225	-1.174	-1.017	0	0	0	0	0	0	-1.23	-1.332	0	0	0	0	0	0.669	1.915	5.732	5.326	4.277	2.416	-1.371
265	CK_Syn_WH7803_00271	CK_00001664	NA	NA	uncharacterized conserved secreted protein (DUF541)	blue	greenyellow	TRUE	LLHL-LLUV-LLLT-HLUV-HLLT	blue_cyanoron_129	NA	OP186	NA	0.92	0	0	1.222	0	0	0.831	1.746	2.781	2.678	2.186	2.084	0	0	0	0	0	0	1.461	1.849	1.257	1.784	1.997	2.032	0	0	0	0	0	-0.762	-0.693	-0.814	0	0	0	-1.424
273	CK_Syn_WH7803_01548	CK_00001437	NA	NA	helix-turn-helix domain-containing protein	blue	greenyellow	NA	LLUV	NA	NA	OP991	core	0	0	-0.607	-0.734	0	-0.9	-1.052	0	0	0	0	0	-0.49	0	0	-0.692	0	0	0	-0.592	0	0	0	0	0	0	0	0	0	0	0.289	0.726	0	0	-0.319	-0.404
274	CK_Syn_WH7803_00554	CK_00046046	NA	NA	Uncharacterized conserved membrane protein	blue	greenyellow	TRUE	LLHL	NA	NA	OP351	NA	1.083	0	0	0	0	0	0	0	0.806	0	0	0	0	0	0	0	0	0	0	0	0.919	0	0	0	0	0	0	0	0.74	0	1.396	3.333	3.078	2.149	0.689	0
277	CK_Syn_WH7803_01016	CK_00055718	NA	NA	uncharacterized conserved secreted protein (DUF1254/DUF1214)	blue	greenyellow	TRUE	LLHL-LLHT-HLLT-HLHT	NA	NA	NA	NA	0	0	0	-1.37	0	0	0	0	0	0	0	0	-1.635	-2.214	-2.156	0	0	0	0	0	1.382	1.259	0	0	0	0	0	-1.281	0	0.592	1.145	2.742	1.856	0.866	0	0
282	CK_Syn_WH7803_01477	CK_00042322	NA	NA	uncharacterized conserved secreted protein	blue	greenyellow	TRUE	LLHL-LLUV	NA	NA	NA	NA	0	-1.7	-1.171	0	-1.182	-2.196	-2.077	0	0	0	0	0	0	0	0	0	0	0	0	0	0	0	0	0	0	0	0	0	0.684	-0.951	0	0	0	0	0	-1.207
286	CK_Syn_WH7803_02233	CK_00000214	dnaJ4	NA	DnaJ type III chaperone protein	blue	greenyellow	NA		blue_cyanoron_98	NA	OP1411	core	0	0	0	0	0	0	0	0	0.505	0	0	0	0	0	0	0	0	0	0	0	0	0	0	0	0	0	0	0	0	0	0	0	0	-0.454	-0.457	-0.497
288	CK_Syn_WH7803_00280	CK_00000256	ygfz	NA	tRNA-modifying protein	blue	greenyellow	NA		NA	NA	OP190	core	0	0	0	0	0	0	-0.683	0	0	0	0	0	0	0	0	-0.409	0	0	0	0	0	0	0	0	0	0	0	0	0.316	0	0	0	0	0.472	0	0.621
291	CK_Syn_WH7803_01419	CK_00002015	NA	NA	conserved hypothetical protein	blue	greenyellow	NA	LLHL-LLUV-LLLT-LLHT-HLLT	NA	NA	NA	NA	1.698	1.249	0.732	0	0	-0.847	-1.264	0	1.63	1.85	1.959	1.847	-0.72	-1.36	-1.418	-1.172	0	0	0	0	1.006	0.889	0	0	0	0	0	-0.868	1.573	1.453	2.312	1.426	0.787	0	0	0
298	CK_Syn_WH7803_02524	CK_00002442	chaA	cax	Ca2+:H+ antiporter	blue	greenyellow	NA		NA	NA	NA	NA	0.449	0	0	0	0	0	0	0	0.637	0.704	0.707	0.732	0	0	0	0	0	0	0	0	0	0	0	0	0.492	0	0	0	0	-0.455	0	1.591	0.911	0	0	-0.676
300	CK_Syn_WH7803_02038	CK_00001128	purB	NA	adenylosuccinate lyase	blue	greenyellow	NA	LLLT	blue_cyanoron_77	NA	OP1290	core	0	0.6	0.818	0.927	0	0	-0.528	0	1.137	1.163	1.161	1.097	0	0	0	0	0	0	0	0	0	0.497	0	0	0	0	0	0	0.358	0	-0.796	-0.674	0.629	1.178	0.655	0.435
303	CK_Syn_WH7803_01248	CK_00000820	NA	NA	conserved hypothetical protein	blue	greenyellow	NA		NA	NA	NA	core	0	0	0	0	0	-0.597	-0.943	0	0	0	0	0	0	0	0	-0.521	0	0	0	0	0	0	0	0	0	0	0	0	0.427	0.433	0.752	-0.75	-0.671	0	0	0.76
305	CK_Syn_WH7803_01414	CK_00008060	NA	NA	BgtA-like ABC-type uptake transporter for acidic and neutral polar amino acids (N-II) ATPase subunit	blue	greenyellow	NA	LLUV-LLHT	NA	NA	OP914	NA	0	0	0	0	-0.435	-1.045	-0.772	-0.391	0	0	0	0	-0.731	-1.218	-1.395	-1.246	0	0	0	-0.377	0	0	-0.465	-0.643	0	0	0	-0.58	0.861	0.663	1.47	0.774	0.561	0	0	1.042
325	CK_Syn_WH7803_01528	CK_00000753	gst	NA	glutathione S-transferase	blue	greenyellow	NA		blue_cyanoron_26	NA	OP983	core	0.585	0.479	0	0.469	0	0	0	0.543	0.962	0.835	0.761	0.812	0	0	-0.373	0	0	0	0	0	0.662	0.565	0.512	0.553	0	0	0	0	0	0	-0.589	-0.413	0.422	0.77	0.845	0.517
328	CK_Syn_WH7803_00530	CK_00000577	minC	NA	septum formation inhibitor	blue	greenyellow	NA		NA	NA	OP335	core	0	-0.311	0	0	0	-0.396	-0.283	0	0	0	0	0	0	0	0	0	0	0	0	0	0	0	0	0	0	0	0	0	0.278	0	0.766	1.444	0	-0.324	0	0
330	CK_Syn_WH7803_00193	CK_00006432	NA	NA	possible beta-glycosyltransferase family 2	blue	greenyellow	NA	LLHL-LLUV-LLHT-HLHT	NA	NA	OP142	NA	0	-0.981	-1.411	-1.419	-0.677	-1.138	-1.88	-1.459	0	-0.545	-0.593	-0.701	-1.263	-1.342	-1.259	-1.324	0	0	0	0	0.788	0.829	0.611	0	-0.946	-0.876	0	-1.398	0.528	0	0.805	-1.921	-1.484	-1.293	0	0.663
331	CK_Syn_WH7803_01412	CK_00001487	NA	NA	AEC transporter family	blue	greenyellow	NA	LLHT	NA	NA	NA	NA	0.685	0	0	0	0	-0.858	-0.991	0	0.65	0.587	0.596	0.496	-0.836	-0.797	-1.517	-0.842	0	0	0	-0.563	0.491	0	0	0	0	0	0	-0.92	0	0	0.648	0.509	0.805	0	0	1.34
335	CK_Syn_WH7803_00243	CK_00000275	hisS	NA	histidine--tRNA ligase	blue	greenyellow	NA		NA	NA	OP170	core	0	0	0.702	0.761	0	0	0	0	0.929	0.894	0.823	0.674	0	0	0	0	0	0	0	0	0.467	0.45	0	0	0	0	0	-0.723	0.71	0.384	-0.434	-1.475	-0.297	0	0	1.251
336	CK_Syn_WH7803_00208	CK_00000118	glgP	NA	glycogen phosphorylase	blue	greenyellow	TRUE	LLHL-LLLT	NA	NA	OP152	core	0.654	1.006	0.885	0.811	0	0	0.634	0.971	1.512	1.45	1.45	1.633	0	0	0	0.546	0	0	0	0	0	0	0	0	0	0	0	0	0	0.93	1.769	2.473	1.462	0	0	-0.546
337	CK_Syn_WH7803_01955	CK_00001079	lpxB	NA	lipid-A-disaccharide synthase	blue	greenyellow	NA	LLHL-LLLT	blue_cyanoron_72	greenyellow_cyanoron_16	OP1243	core	0.837	1.071	0.99	1.062	0	0	0	0.679	1.433	1.491	1.004	1.004	-0.98	-0.589	-0.742	0	0	0	0	0	0.544	0.551	0.627	0.792	0	0	0	0	1.506	1.289	1.212	-0.353	0	0.405	0.4	1.473
338	CK_Syn_WH7803_00276	CK_00001744	NA	NA	S-adenosyl-L-methionine-dependent methyltransferase	blue	greenyellow	TRUE	LLUV-LLHT	blue_cyanoron_129	greenyellow_cyanoron_29	OP187	NA	0	0	0	0	0	-0.76	-1.344	-0.694	0	0	0	-0.454	-1.135	-0.831	-1.055	-1.415	0	0	-0.76	-0.799	0	0	0	0	-0.825	-0.721	-0.966	-0.991	0.846	0.472	0	-0.859	-0.408	0	0.597	2.246
339	CK_Syn_WH7803_00882	CK_00005967	NA	NA	conserved hypothetical protein	blue	greenyellow	NA	LLUV-LLHT	NA	NA	NA	NA	-0.851	-0.944	-0.939	-0.905	-0.98	-1.177	0	0	0	0	0	0	-1.284	-1.27	-1.424	-0.912	0	0	0	-0.622	0	0	0	0	-0.725	-0.924	-0.878	-0.644	0	0.499	1.87	2.519	0.507	0	0	0
344	CK_Syn_WH7803_01470	CK_00008048	phnC	NA	phosphonate ABC type transporter ATPase component	blue	greenyellow	NA	LLLT	NA	NA	OP948	core	0	0.473	0.526	0.711	0	0	0	0.815	1.148	1.231	1.303	1.329	0	0	-0.737	0	0	0	0	0.537	0.49	0.515	0.615	0.693	0	0	0	0.435	0	0	-0.778	0	1.129	1.34	0	0
345	CK_Syn_WH7803_01350	CK_00001269	NA	NA	conserved hypothetical protein	blue	greenyellow	TRUE	LLLT	NA	NA	NA	NA	0	0	0	0	0	0	-0.758	0	0.993	1.053	1.413	1.48	0	0	0	0	0	0	0	0	0	0	0	0	0	0	0	-0.894	0	0	0.37	2.056	1.23	0.401	0	0
348	CK_Syn_WH7803_01037	CK_00000777	murI	NA	glutamate racemase	blue	greenyellow	NA	LLHL-LLLT	NA	NA	OP669	core	1.037	0.606	0	0.597	0	0	0	0.848	1.584	1.326	1.03	0.976	0	0	0	0	0	0	0	0	0.827	0.701	0	0	0	0	0	0	0	0	0.426	1.728	2.065	1.197	0.39	0
350	CK_Syn_WH7803_01532	CK_00000757	disA	dacA cdaA	diadenylate cyclase	blue	greenyellow	TRUE		blue_cyanoron_26	NA	OP983	core	0.626	0.426	0	0	0	0	0	0.683	0.77	0.567	0.383	0.432	0	0	-0.47	0	0	0	0	0	0	0	0	0	0	0	0	0	0.559	0.359	0.883	2.262	0.83	0.397	0	0
352	CK_Syn_WH7803_01874	CK_00008089	NA	NA	abrB-like transcriptional regulator family protein	blue	greenyellow	NA	LLUV	NA	NA	NA	NA	0	0	0	0	0	-0.628	-1.23	0	0	0	0	0	0	0	0	0	0	0	0	0	0	0	0	0	0	0	0	0	0	-0.543	0	1.794	1.308	0.57	0	-1.021
353	CK_Syn_WH7803_01746	CK_00000152	murA	NA	UDP-N-acetylglucosamine 1-carboxyvinyltransferase	blue	greenyellow	TRUE	LLHL-LLUV	NA	NA	NA	core	0	0	-1.013	-1.378	0	-0.621	-1.036	0	0	0	0	0	0	0	0	0	0	0	0	0	0	0.664	0	0	0	0	0	0	0.566	-0.705	0	0	1.284	0.773	0	0
356	CK_Syn_WH7803_01249	CK_00001254	murQ	NA	N-acetylmuramic acid 6-phosphate etherase	blue	greenyellow	NA		NA	NA	NA	NA	0	0	0	0	0	-0.725	-0.894	0	0	0	0	0	-0.516	0	-0.505	-0.818	0	0	-0.645	-0.647	0	0	0	0	0	0	0	0	0.661	0.597	0.897	0	0	0	0	0.852
358	CK_Syn_WH7803_01017	CK_00057383	NA	NA	uncharacterized conserved secreted protein (DUF1254/DUF1214)	blue	greenyellow	TRUE	LLHL-LLHT-HLLT-HLHT	NA	NA	NA	NA	0	0	-1.15	-1.617	0	0	0	0	0	0	0	0	-1.688	-2.196	-2.198	-1.134	0	0	0	0	1.282	1.07	0	0	-1.195	0	0	-1.242	0	0.626	1.026	2.871	2.077	1.132	0	0.729
359	CK_Syn_WH7803_01450	CK_00001737	envZ	NA	HKIII HAMP chk91 possible osmosensory histidine kinase	blue	greenyellow	NA	LLHL-LLUV-LLLT	NA	NA	OP938	NA	1.026	0	0.803	1.262	0	0	0	1.164	2.067	1.734	1.267	1.212	0	0	0	0	0	0	0	0	0	0.679	0.652	0.594	0	0	0	0	0.525	0	0	0	0.439	0.455	0	-0.715
362	CK_Syn_WH7803_02530	CK_00000366	recN	NA	ATP-dependent DNA repair protein RecN	blue	greenyellow	NA		NA	NA	OP1577	core	0	0	0	0	0	0	-0.333	0	0	0	0	0.336	0	0	0	0	0	0	-0.42	-0.731	-0.312	-0.347	-0.345	-0.34	0	0	0	-0.357	0	-0.383	0	1.379	0.655	0	0	0.514
363	CK_Syn_WH7803_01933	CK_00001070	NA	NA	conserved hypothetical protein	blue	greenyellow	NA		blue_cyanoron_67	NA	NA	NA	0	0	0	0	0	0	0	0	0.513	0.429	0	0	0	0	0	0	0	0	0	0	0	0	0	0	0	0	0	0	0.78	0.769	1.33	1.74	0.876	0	0	0.476
364	CK_Syn_WH7803_01709	CK_00001593	NA	NA	two-component system response regulator RR class II (RRII)-OmpR	blue	greenyellow	NA		NA	NA	OP1095	NA	-0.415	-0.464	-0.446	-0.593	-0.723	-0.826	-0.508	0	0.599	0.511	0.427	0.54	0	0	0	-0.429	0	0	0	-0.441	0	0	0	0	0	0	0	-0.432	0	0	1.015	1.447	0.806	0.762	0	-0.347
368	CK_Syn_WH7803_00104	CK_00042324	rfbD	NA	dTDP-4-dehydrorhamnose reductase	blue	greenyellow	NA	LLUV	NA	NA	OP96	NA	0	0	0	0	0	-0.936	-1.445	-0.614	0	0	0	0	0	0	0	-0.891	0	0	0	0	0	0	0	0	0	0	0	0	0	0	0	-1.167	-0.656	-0.658	0	0.734
370	CK_Syn_WH7803_00992	CK_00001601	NA	NA	uncharacterized conserved secreted protein	blue	greenyellow	NA	LLUV-LLLT	blue_cyanoron_186	NA	NA	NA	0	0.633	0	0.585	0	0	0	1.013	1.417	1.254	1.028	0.89	0	0	0	0	0	0	0	0	0	0	0	0	0	0	0	0	0.824	0	0.829	1.185	0.711	0	0	0
379	CK_Syn_WH7803_02346	CK_00056322	NA	NA	bacterial extracellular solute-binding s 3 family protein	blue	greenyellow	NA	LLHL-LLLT-HLHT	blue_cyanoron_107	greenyellow_cyanoron_23	NA	NA	1.123	0	0	0.989	0	0	0	0.977	1.76	1.361	0.775	0	0	0	0	0	0	0	0.981	0	0	0	0	0	0	0	-1.089	-1.2	0	-0.506	-0.695	-1.517	0	0	0	0
381	CK_Syn_WH7803_00766	CK_00000174	NA	NA	alpha/beta hydrolase fold family protein	blue	greenyellow	NA		NA	NA	OP482	core	0.371	0.471	0.731	0.807	0	0	0	0	0.601	0.646	0.893	0.914	0	0	0	0	0	0	0	0	0	-0.42	-0.322	-0.324	0	0	0	0	0	0.445	0.402	1.316	0.844	0.633	0	0.732
388	CK_Syn_WH7803_00207	CK_00002081	ackA	NA	acetate kinase	blue	greenyellow	NA	LLHL-LLUV-LLLT	blue_cyanoron_113	NA	OP152	NA	0.782	1.122	0.978	0.959	0	0	0	1.142	1.775	1.79	1.767	1.847	0	0	0	0	0	0	0	0	0	0	0	0	0	0	0	0	0	1.091	1.931	2.717	1.841	0.756	0	0
391	CK_Syn_WH7803_00993	CK_00002330	NA	NA	outer membrane porin	blue	greenyellow	NA	LLLT	blue_cyanoron_186	NA	NA	core	0	0	0	0.481	0	0	0	0.718	1.264	1.111	0.922	0.804	-0.742	-0.773	-0.536	-0.505	0	0	0	0	0.576	0.603	0.809	0.756	-0.979	-0.841	-0.583	-0.676	2.556	1.247	0.62	-0.595	0	0.36	0.56	2.168
395	CK_Syn_WH7803_00612	CK_00000644	priA	NA	primosomal protein N'	blue	greenyellow	NA	LLHL-LLUV	blue_cyanoron_152	NA	NA	core	-0.75	-0.901	-1.157	-1.096	-1.319	-1.516	-1.424	0	0	0	0	0	0	-0.703	0	-0.956	0	0	0	0	0	0	0	0	0	0	0	0	1.256	0.574	1.973	2.481	2.68	2.255	1.026	0
396	CK_Syn_WH7803_00921	CK_00057368	NA	NA	uncharacterized conserved secreted protein (DUF411)	blue	greenyellow	NA	LLHL-LLUV-LLLT	NA	NA	OP598	NA	1.778	2.112	2.395	2.318	0	0	0	1.059	1.927	2.235	2.843	2.829	0	0	0	0	0	0	0	0	0.61	0	0	0.585	0	0	0	0	0.458	0.753	-0.558	0.563	1.812	1.7	0	0
397	CK_Syn_WH7803_00710	CK_00050485	NA	NA	conserved hypothetical protein	blue	greenyellow	NA	LLHL-LLLT	NA	NA	OP446	NA	1.311	1.046	1.058	0.801	0	-0.823	-0.771	0.674	1.505	1.634	1.75	1.704	0	0	0	-0.703	0	0	0	0	0	0	0	0	0	0	0	0	1.663	2.146	2.891	1.784	1.183	0.555	0	0.772
399	CK_Syn_WH7803_01720	CK_00043662	NA	NA	conserved hypothetical protein	blue	greenyellow	NA		blue_cyanoron_44	NA	NA	NA	0	0	0	0	0	-0.579	0	0	0.499	0.688	0.647	0.565	0.644	0	0	0	0	0	0	0	0	0	0	0	0	0	0	0	0	0.549	1.88	2.515	2.918	2.113	0.687	-1.432
406	CK_Syn_WH7803_01781	CK_00045641	NA	NA	glycine zipper 2TM domain-containing protein	blue	greenyellow	TRUE	LLHL-LLLT-LLHT-HLHT	blue_cyanoron_52	NA	OP1136	NA	1.022	0	0.935	1.332	0	0	-0.765	0.816	2.093	1.77	1.051	0.938	0	-1.073	-1.14	0	0	0	0	0	0	0	0	0	0	0	-1.296	-1.474	1.224	0	1.625	0	0	-0.804	0	-0.82
407	CK_Syn_WH7803_01519	CK_00002401	NA	NA	conserved hypothetical protein	blue	greenyellow	NA		NA	NA	OP978	NA	0.598	0	0	0	0	0	0	0.411	0.745	0.685	0.547	0.577	0	-0.487	0	0	0	0	0	0	0.72	0.566	0	0.311	0	0	0	0	0	-0.407	0	1.744	0.864	0	0	-0.36
409	CK_Syn_WH7803_00920	CK_00048408	NA	NA	conserved hypothetical protein	blue	greenyellow	NA	LLHL-LLLT	NA	NA	OP598	NA	1.441	1.697	1.568	1.301	0	0	-0.893	0	1.404	1.52	2.076	2.04	0	0	0	0	0	0	0	0	0	0	0	0	0	0	0	0	0.426	0.737	-0.876	0	0.815	0.905	0	0
417	CK_Syn_WH7803_01676	CK_00048708	NA	NA	conserved hypothetical protein	blue	greenyellow	NA	LLUV	blue_cyanoron_40	NA	NA	NA	0	0	-0.66	-0.763	-0.706	-1.432	-1.073	0	0	0	0	0	0	-0.749	-0.819	-0.67	0	0	0	0	0.745	0.486	0.453	0	0	0	0	0	0	-1.365	-0.851	-0.571	0	0	0	-0.604
419	CK_Syn_WH7803_01943	CK_00002492	NA	NA	cupin domain protein	blue	greenyellow	NA	LLUV	NA	NA	NA	NA	0	0	-0.635	-0.582	-0.778	-1.462	-1.34	0	0	0	0	0	0	0	0	0	0	0	0	0	0	0	-0.629	-0.722	0	0	0	-0.747	0	-0.426	1.474	3.09	0.848	0	0	-0.828
421	CK_Syn_WH7803_02467	CK_00050161	NA	NA	type I secretion system ABC transporter HlyD family	blue	greenyellow	TRUE	LLHL-LLUV-LLLT	NA	NA	OP1534	NA	1.146	0	0	0.684	0	0	0	1.009	2.016	1.819	1.074	1.048	0	-0.772	0	0	0	0	0	0	0	0.747	0.652	0	0	0	0	0	0.824	0	0.798	2.043	1.153	0.386	0	0
866	CK_Syn_WH7803_00665	CK_00001902	NA	NA	conserved hypothetical protein	blue	greenyellow	NA	LLHL-LLUV-LLLT	NA	NA	OP417	NA	1.087	1.507	1.658	1.469	0	1.051	1.411	1.248	1.566	1.626	1.758	1.781	0	0	0	0.821	0	0	0	0	0	0	0	0	0	0	0	0	0	1.011	0.644	0.897	0	0	0	0
872	CK_Syn_WH7803_01473	CK_00001850	NA	NA	conserved hypothetical protein	blue	greenyellow	NA	LLHL-LLLT	NA	NA	OP949	NA	0.543	0.725	1.007	0.966	0	0	0	0	0.47	0.771	1.016	1.058	0.6	0.745	0.566	0	0	0	0	0	0	0	0	0	0	0	0	0	-0.628	-0.729	-1.99	-2.215	-0.786	0	0	-0.863
884	CK_Syn_WH7803_02234	CK_00000026	cysK	NA	O-acetylserine (thiol)-lyase A	blue	greenyellow	NA		blue_cyanoron_98	NA	OP1411	NA	0	0	0	0	0	0	0	0.458	0.783	0.519	0	0	0	0	0	0	0	0	0	0	0.57	0.52	0	0	0	0	0	0	0.339	0.457	0.951	0	0	-0.344	-0.391	0
886	CK_Syn_WH7803_00199	CK_00000288	glmS	NA	glutamine---fructose-6-phosphate transaminase (isomerizing)	blue	greenyellow	NA	LLUV	NA	NA	NA	core	-0.856	-0.976	-0.807	-0.693	-0.745	-1.305	-1.598	0	0	0	0	0	0	0	0	-0.748	0	0	0	0	0	-0.553	-0.703	-0.775	0	0	0	-0.919	0.704	0.844	1.712	1.045	0	-0.487	0	0.836
887	CK_Syn_WH7803_01958	CK_00001082	lpxC	NA	UDP-3-O-[3-hydroxymyristoyl] N-acetylglucosamine deacetylase	blue	greenyellow	NA	LLHL-LLLT	blue_cyanoron_72	greenyellow_cyanoron_16	OP1243	core	0.914	1.05	0.892	0.878	0	0	0	0.518	1.148	1.137	0.727	0.654	0	0	0	0	0	0	0	0	0	0.452	0.602	0.599	0	0	0	0	1.222	0.968	1.003	-1.656	-0.869	-0.422	0	1.288
888	CK_Syn_WH7803_02387	CK_00002505	glnN4	NA	glutamine synthetase type III	blue	greenyellow	NA		NA	NA	OP1493	NA	0.47	0.521	0.732	0.87	0	0	0	0	0.613	0.56	0.596	0.566	0	0.404	0	0	0	0	0	0	0	0	0	0	0	0	0	0	0	0	-0.416	0	0	0	0	0
892	CK_Syn_WH7803_00640	CK_00001770	NA	NA	conserved hypothetical protein	blue	greenyellow	NA	LLUV	NA	NA	NA	NA	0	0	0	-0.942	0	0	-1.877	0	0	0	0	0	0	0	0	0	0	0	0	-0.981	0	0	0	0	0	0	0	0	-0.888	-1.287	-0.846	1.079	0.772	0	0	-1.345
895	CK_Syn_WH7803_02455	CK_00040754	NA	NA	cyclic nucleotide-binding domain containing protein	blue	greenyellow	NA	LLUV	NA	NA	NA	NA	0	0	0	0	-0.944	-1.07	0	0	0	0	0	0	0	0	0	0	0	0	0	-0.66	0	0	0	-0.547	0	0	0	0	0.823	0.943	1.993	2.388	1.538	1.019	0	0
901	CK_Syn_WH7803_00063	CK_00001346	NA	NA	lecithin retinol acyltransferase family protein	blue	greenyellow	NA	LLHL-LLUV-LLLT	NA	NA	NA	NA	0	0	-1.063	-1.003	0	-1.039	-1.552	0	1.539	1.435	1.266	1.104	0	0	0	0	0	0	0	0	0	0	0	0	0	0	0	0	-0.968	-1.242	0.826	3.133	2.46	1.358	0	-1.738
909	CK_Syn_WH7803_00014	CK_00008100	NA	NA	RNA-binding domain RNP-1 (RNA recognition motif) containing protein	blue	greenyellow	TRUE	LLUV	NA	NA	NA	NA	0	0	-0.594	-0.515	0	-0.951	-1.437	0	0	0	0	0	0	0	0	0	0	0	0	0	0	0	0	0	0	0	0	0	-1.03	-1.242	-0.646	0.852	0	-0.527	-0.483	-1.542
914	CK_Syn_WH7803_01956	CK_00001080	lpxA	NA	acyl-[acyl-carrier-protein]-UDP-N- acetylglucosamine O-acyltransferase	blue	greenyellow	NA		blue_cyanoron_72	greenyellow_cyanoron_16	OP1243	core	0.643	0.717	0.716	0.678	0	0	0	0	0.724	0.764	0.4	0.431	0	0	0	0	0	0	0	0	0	0	0	0	0	0	0	0	1.039	0.807	0.635	0	0	0	0	0.958
915	CK_Syn_WH7803_00275	CK_00001539	leuDH	NA	leucine dehydrogenase	blue	greenyellow	TRUE	LLHT	blue_cyanoron_129	greenyellow_cyanoron_29	OP187	NA	0	0	0	0	0	-0.529	-0.908	0	0.675	0	0	0	-0.988	-0.618	-0.772	-1.132	0	0	0	-0.579	0	0.65	0.496	0	-0.63	0	-0.74	-0.753	0.806	0.354	0	-0.668	0	0.466	0.768	2.319
918	CK_Syn_WH7803_02122	CK_00044839	NA	NA	uncharacterized conserved inner membrane protein YqjD/ElaB family	blue	greenyellow	TRUE	LLUV	NA	NA	NA	core	0	0	0	0	0	0	-1.052	0	0.774	0.586	0	0.634	0	0	0	0	0	0	0	0	0.578	0	0	0	0	0	0	0	-0.549	0	1.108	3.154	1.459	0	0	-1.244
922	CK_Syn_WH7803_01783	CK_00054353	NA	NA	glutaredoxin family protein	blue	greenyellow	NA		blue_cyanoron_52	NA	OP1137	NA	0	0	0	0	0	-0.447	-0.616	0	0	0	0.511	0.552	0	-0.521	-0.506	0	0	0	0	0	0	0	-0.59	-0.808	0	-0.535	0	-0.856	0.918	1.141	2.003	3.283	1.877	0.921	0.478	0
933	CK_Syn_WH7803_02502	CK_00000382	VTE5	NA	phytol kinase	blue	greenyellow	NA	HLLT	NA	NA	OP1556	core	0	0	-0.694	-0.811	0	-0.54	0	0	0	0	0	0	0	0	0	0	0	0	0	0	0.926	1.051	0.685	0	0	0	0	0	-1.542	-1.525	-0.612	1.51	0.92	0.49	0	0
934	CK_Syn_WH7803_00138	CK_00002969	NA	NA	possible alpha-glycosyltransferase family 4	blue	greenyellow	NA	LLHT	blue_cyanoron_40	NA	OP113	NA	0	0	0	0	0	-0.705	-0.419	0	0.84	0.773	0.623	0.553	-1.209	-1.004	-1.089	-0.95	0	0	0	0	0.922	0.991	0.777	0.787	0	0	0	0	0.678	0.545	1.018	0	0	0	0	0.816
936	CK_Syn_WH7803_01449	CK_00008017	NA	NA	two-component system response regulator RR class II (RRII)-OmpR	blue	greenyellow	TRUE	LLHL-LLUV-LLLT-HLUV	NA	NA	OP938	NA	1.099	0	0.968	1.46	0	0	0	1.415	2.261	1.783	1.209	1.086	0	0	0	0	0	0	0.96	1.055	0	0.953	0.836	0.659	0	0	0	0	1.227	0.75	0.943	0.494	0.561	0	0	-0.768
940	CK_Syn_WH7803_00170	CK_00000302	dedA2	NA	dedA family protein	blue	greenyellow	NA		NA	NA	OP131	NA	0	0	0.468	0.508	0	0	-0.406	0	0.647	0.624	0.381	0	-0.914	-0.676	-0.599	-0.546	0	0	0	0	0	0	0	0	-0.62	-0.706	-0.594	-0.96	1.959	1.699	1.564	-1.385	-0.746	-0.367	0	1.27
944	CK_Syn_WH7803_01483	CK_00001786	sigF1	rpoF1	RNA polymerase sigma factor type III	blue	greenyellow	NA		NA	NA	NA	NA	0	0	0	0	0	0	-0.812	0	0	0	0	0	-0.681	0	-0.718	-0.677	0	0	0	0	0	0	0	0	0	0	-0.57	-0.762	0	0	-0.808	-0.564	-0.639	0	0	0.907
946	CK_Syn_WH7803_01323	CK_00048199	NA	NA	Hypothetical protein	blue	greenyellow	NA	LLHT	NA	NA	NA	NA	0	0	0	0	0	0	0	0	0	0	0	0	-1.199	-1.085	-1.555	0	0	0	0	0	0	0	0	0	0	0	0	0	0	0	-1.675	-1.53	-1.67	-1.056	0	0
947	CK_Syn_WH7803_00209	CK_00044700	xfp	xpk	bifunctional xylulose-5-phosphate/fructose-6-phosphate phosphoketolase	blue	greenyellow	TRUE	LLHL-LLLT	NA	NA	OP152	NA	0.878	1.096	0.897	0.744	0	0	0	0.652	1.19	1.219	1.359	1.589	0	0	0	0	0	0	0	0	0	0	-0.565	-0.631	0	-0.573	0	-0.535	0	1.335	2.246	2.761	1.468	0	0	-0.544
948	CK_Syn_WH7803_00994	CK_00000499	NA	NA	hydrogenase/urease accessory protein	blue	greenyellow	NA		blue_cyanoron_186	NA	NA	NA	0	0	0	0	0	-0.571	-0.786	0	0.511	0	0	0	0	0	0	0	0	0	0	0	0	0	0	0	0	0	0	-0.77	0.695	0	-0.471	-1.285	-0.405	0	0	1.018
950	CK_Syn_WH7803_00172	CK_00000300	mreB	NA	rod shape-determining protein MreB	blue	greenyellow	NA		NA	NA	OP133	core	0	-0.674	-0.82	-0.791	0	-0.743	-0.757	-0.44	0	0	0	0	0	0	0	0	0	0	0	0	0	0	0	0	0	0	0	-0.883	0	0	1.124	0	-0.909	-1.72	-1.081	0
953	CK_Syn_WH7803_01864	CK_00002196	NA	NA	uncharacterized conserved secreted protein	blue	greenyellow	NA	LLUV-LLLT	NA	NA	OP1188	NA	0	-0.87	-0.993	0	0	-1.188	0	0.739	1.168	1.198	1.21	0.919	0	0	0.714	0	0	0	0	0	0	0	0	0	0	0	0	0	-2.448	-2.719	-2.529	-0.753	0	0	0	-2.961
955	CK_Syn_WH7803_02207	CK_00001166	NA	NA	multidrug efflux transporter MFS family	blue	greenyellow	NA	LLHT	NA	NA	OP1394	NA	-0.742	0	0	0	0	0	0	0	0.871	0.768	0.751	0.663	-0.822	-1.004	-1.206	-0.845	0	0	0	0	0	0	0	0.532	0	0	0	-0.542	0	-0.74	-1.175	1.145	1.388	1.124	0.584	-0.919
966	CK_Syn_WH7803_01752	CK_00001428	NA	NA	uncharacterized conserved secreted protein (DUF4359)	blue	greenyellow	NA	LLLT	blue_cyanoron_48	NA	NA	NA	0	0	0	0	0	-0.692	-0.809	0	1.397	1.209	0.951	1.067	0	0	0	0	0	0	0	0	0	0	0	0	0	0	0	0	0	0	1.055	2.421	1.583	0	0	-0.814
967	CK_Syn_WH7803_02343	CK_00008059	ddpD	appD appF nikE	peptide/nickel ABC transport system ATP-binding component	blue	greenyellow	NA	LLUV-HLLT	blue_cyanoron_107	NA	OP1467	core	0	0	-0.906	-0.751	0	-0.755	-1.303	0	0.968	0.786	0.741	0.86	0	0	0	-0.932	0	0	0	0	1.408	1.585	1.432	1.308	0	0	0	0	0	0	0.312	-0.63	-1.358	-1.505	-0.762	0
973	CK_Syn_WH7803_02356	CK_00003047	NA	NA	uncharacterized conserved lipoprotein (DUF3604)	blue	greenyellow	TRUE	LLHL-LLHT	blue_cyanoron_108	greenyellow_cyanoron_24	OP1475	NA	0	-0.76	-1.113	-0.821	0	0	-0.686	0	0	0	0	0	-0.559	-1.212	-0.908	-0.668	0	0	0	0	0.524	0	0	0	0	0	0	-0.552	-0.408	-0.611	0.478	3.39	2.211	0.936	0	-1.176
975	CK_Syn_WH7803_00989	CK_00001244	NA	NA	ABC-type Mn2+/Zn2+ transport system permease component	blue	greenyellow	NA	LLLT	NA	NA	OP644	NA	0	0	0	0	0	0	-0.802	0.888	1.81	1.442	1.137	1.062	0	0	0	0	0	0	0	0	0	0	0	0	0	0	0	0	1.008	0	0.633	2.184	2.022	1.033	0	0.669
979	CK_Syn_WH7803_00817	CK_00001241	pdxH	NA	pyridoxamine 5'-phosphate oxidase	blue	greenyellow	NA		NA	NA	NA	NA	0	0	0.538	0.625	0	0	0	0	0.613	0.657	0.675	0.611	0	0	0	-0.549	0	0	0	0	0	0	0	0	0	0	0	0	0.661	0.819	1.381	2.403	1.75	0.957	0	0
980	CK_Syn_WH7803_00884	CK_00047948	NA	NA	Hypothetical protein	blue	greenyellow	NA	LLLT-LLHT-HLHT	NA	NA	NA	NA	0	0	0	0	0	0	0	0.876	0.785	0.738	1.066	1.085	0	0	-1.224	0	0	0	0	0	0	0	0	0	0	-1.101	-1.05	-1.286	0	0	1.462	2.297	1.06	0	0	0
984	CK_Syn_WH7803_01478	CK_00057590	NA	NA	uncharacterized conserved secreted protein	blue	greenyellow	TRUE	LLHL-LLUV-LLLT-LLHT	NA	NA	NA	NA	0	-1.187	0	0	0	-1.613	-1.574	0	1.43	0.898	0	0	0	-1.053	0	0	0	0	0	0	0	0	0	0	0	0	0	0	0.816	0	0	0	0	0	0	-0.968
988	CK_Syn_WH7803_00333	CK_00000474	NA	NA	conserved hypothetical protein	blue	greenyellow	NA		NA	NA	NA	NA	-0.637	-0.611	-0.465	-0.43	0	-0.548	-0.647	-0.608	0	0	0	0	-0.504	0	0	-0.532	0	0	0	0	0	0	0	0	0	0	0	-0.517	0	0.72	1.275	0	-0.519	-0.414	0	0
989	CK_Syn_WH7803_00346	CK_00000478	ycf20	NA	uncharacterised membrane protein Ycf20	blue	greenyellow	NA	LLUV-LLLT-HLLT-HLHT	NA	NA	NA	core	0	0	0	0.697	0	0	-1.256	0	0.66	0.702	0.92	1.072	-0.735	-0.888	0	0	0	0	0	0	0	-0.709	-0.957	-1.061	0	-0.996	0	-1.093	0.977	0.901	1.626	3.259	1.996	0.776	0	0.613
993	CK_Syn_WH7803_00173	CK_00000299	mreC	NA	rod shape-determining protein MreC	blue	greenyellow	NA	LLLT	blue_cyanoron_82	NA	OP133	core	0	0	0	0.537	0	-0.558	0	0.568	1.514	1.515	1.223	1.109	-0.66	-0.822	-0.878	0	0	0	0	0	0.544	0.631	0.687	0.629	0	0	0	-0.843	0.746	1.033	1.8	0.381	0	-0.408	0	0
994	CK_Syn_WH7803_00147	CK_00000309	gyrB	NA	DNA gyrase B subunit	blue	greenyellow	TRUE	LLLT	NA	NA	OP119	core	0	0	0	0.446	0	-0.722	-0.768	0	1.082	0.972	0.775	0.744	0	0	0	-0.638	0	0	0	0	0.814	0.762	0.608	0.547	0	0	0	0	0.779	0.529	0.865	0.652	0.494	0.747	0.517	0.906
998	CK_Syn_WH7803_02004	CK_00008011	chaA	cax	Ca2+:H+ antiporter	blue	greenyellow	NA		NA	NA	NA	NA	-0.558	-0.687	-0.752	-0.614	0	-0.442	0	0	0.426	0	0	0	0	0	0	0	0	0	0	0	0	0	0	-0.473	0	0	0	0	-0.68	0	1.476	3.958	1.896	0	0	-0.774
1000	CK_Syn_WH7803_01661	CK_00000868	NA	NA	drug/metabolite transporter (DMT) superfamily efflux protein	blue	greenyellow	NA	LLLT-LLHT	blue_cyanoron_38	NA	OP1063	NA	0	0	0	0	0	0	0	0.757	1.249	1.242	1.136	0.938	-1.536	-1.388	-1.16	0	0	0	0	0	0.751	0.722	0.682	0.721	0	0	0	-0.763	0	0	0	1.131	0.842	0	0	0
1003	CK_Syn_WH7803_01652	CK_00050179	NA	NA	mce related family protein	blue	greenyellow	NA		NA	NA	OP1059	NA	0.687	0	0	0	0	-0.727	-0.948	0	0.639	0.602	0.624	0.581	0	0	0	-0.647	0	0	0	0	0	0	0	0	0	0	0	0	0.456	0.655	1.558	1.377	0.471	0	0	0
1010	CK_Syn_WH7803_02047	CK_00002062	NA	NA	conserved hypothetical protein	blue	greenyellow	NA		NA	NA	NA	NA	0	0	0	0	0	0	0	0	0.566	0.585	0.583	0.595	0	0	0	0	0	0	0	0	0	0	-0.463	-0.745	0	0	0	0	-0.487	0	0.539	2.314	1.243	0.441	0	-0.625
1015	CK_Syn_WH7803_01340	CK_00000898	ispA	NA	signal peptidase II	blue	greenyellow	NA	LLUV-LLLT-HLLT-HLHT	NA	NA	OP864	core	0.723	0	0	0	0	-0.801	-1.1	0	1.112	0.735	0	0	0	0	-0.785	0	0	0	0	0	-0.939	-1.066	-1.344	-1.413	0	0	-0.93	-1.409	1.002	0	1.1	1.049	1.388	0.962	0	0.622
1017	CK_Syn_WH7803_00224	CK_00001543	NA	NA	conserved hypothetical protein distantly related to glycosyltransferases family 4	blue	greenyellow	NA	LLHL-LLLT-LLHT	blue_cyanoron_126	NA	OP163	NA	1.161	1.199	0.88	0.821	0.621	0	0	0	0.85	1.011	0.845	0.904	-0.622	-1.051	-1.231	-0.741	0	0	0	0	0	0	0.508	0.602	0	0	0	0	2.582	1.492	0.9	-0.704	1.394	1.894	1.095	1.801
1018	CK_Syn_WH7803_01339	CK_00035024	bioY	NA	biotin ECF transporter substrate component	blue	greenyellow	NA	LLUV-LLLT-HLLT-HLHT	NA	NA	OP864	core	0.96	0	0	0	0	-0.627	-1.163	0	1.46	0.91	0	0	0	0	0	0	0	0	0	0	0	0	-0.932	-1.098	0	0	-0.932	-1.078	1.327	0.735	1.522	0.937	1.344	0.914	0	0.907
1026	CK_Syn_WH7803_00553	CK_00046046	NA	NA	Uncharacterized conserved membrane protein	blue	greenyellow	TRUE	LLHL-HLLT	NA	NA	OP351	NA	1.132	0	0	0	0	0	0	0	0.885	0	0	0	0	0	0	0	0	0	0	0	1.039	0.863	0	0	0	0	0	0	0.628	0	1.437	3.43	3.108	2.173	0.678	0
1031	CK_Syn_WH7803_02344	CK_00002844	NA	NA	two-component system response regulator RR class II (RRII)-LuxR	blue	greenyellow	NA		blue_cyanoron_107	greenyellow_cyanoron_23	OP1467	NA	0	-0.491	-0.689	-0.959	0	-0.706	-0.762	0	0	0	0	0	0	0	0	-0.532	0	0	0	0	0	0.407	0.464	0.466	0	0	0	0	0	-0.562	0	-0.572	-0.869	-0.817	0	0
1036	CK_Syn_WH7803_02582	CK_00051645	NA	NA	Conserved hypothetical protein	blue	greenyellow	NA		NA	NA	NA	NA	0	-0.497	-0.716	-0.765	-0.504	-0.534	-0.785	-0.483	-0.464	0	0	0	0	-0.827	-0.666	-0.846	0	0	0	0	0	0	0	0	0	0	0	0	0	0	0.692	0	0	0	0.496	-1.037
1040	CK_Syn_WH7803_02157	CK_00000188	NA	NA	conserved hypothetical protein	blue	greenyellow	TRUE	LLHL-LLLT-HLLT	NA	NA	OP1362	core	1.81	1.666	1.357	1.038	0	0	0	0.553	1.359	1.259	0.997	0.841	0	0	0	0	0	0	0	0	1.02	1.118	0.98	0.906	-0.769	-0.685	0	0	1.933	2.447	2.114	0	-0.781	-1.273	-0.859	0.474
1043	CK_Syn_WH7803_01957	CK_00001081	fabZ	NA	beta-hydroxy-acyl-(acyl-carrier-protein) dehydratase (DH)	blue	greenyellow	NA		blue_cyanoron_72	greenyellow_cyanoron_16	OP1243	core	0.534	0.685	0.701	0.696	0	0	0	0	0.849	0.854	0.509	0.526	0	0	0	0	0	0	0	0	0	0	0.402	0.456	0	0	0	0	0.973	0.671	0.546	-1.439	-0.632	0	0	1.3
1045	CK_Syn_WH7803_01474	CK_00000859	NA	NA	uracil-DNA glycosylase	blue	greenyellow	NA	LLLT	NA	NA	OP949	core	0.537	0.57	0.694	0.823	0	0	0	0	0.79	0.986	1.195	1.164	0	0	0	0	0	0	0	0	0	0	0.443	0.501	0	0	0	0	-0.644	-0.95	-1.793	-1.271	-0.42	0	0	-0.936
1049	CK_Syn_WH7803_01036	CK_00000776	amiC	NA	N-acetylmuramoyl-L-alanine amidase	blue	greenyellow	NA	LLHL-LLUV-LLLT-HLLT	NA	NA	OP669	core	1.003	0	0	0.796	0	0	0	1.239	2.217	2.043	1.656	1.526	0	0	0	0	0	0	0	0	1.09	1.101	0.872	0.701	0	0	0	0	0	0	0.512	2.065	1.99	1.07	0	0
1050	CK_Syn_WH7803_00149	CK_00038486	crcB1	NA	fluoride exporter	blue	greenyellow	NA	LLHL-LLUV-LLLT-HLLT	NA	NA	OP119	NA	0.805	0.704	0.966	1.148	0	0	0	1.74	2.889	2.496	2.177	2.098	0	0	0	0	0	0	0	0	1.818	1.732	1.544	1.418	0	0	0	0	0.848	0.606	0.757	0.65	1.251	1.329	1.058	0.618
1052	CK_Syn_WH7803_00148	CK_00001345	NA	NA	conserved hypothetical protein	blue	greenyellow	NA	LLHL-LLUV-LLLT-HLLT	blue_cyanoron_54	NA	OP119	NA	0.663	0.684	0.799	1.186	0	0	-0.606	1.184	2.182	1.967	1.675	1.402	-0.875	0	0	0	0	0	0	0	1.694	1.59	1.327	1.175	0	0	0	0	0.527	0	0.78	0.694	0.798	1.184	0.666	0.486
1053	CK_Syn_WH7803_02121	CK_00001130	NA	NA	uncharacterized conserved membrane protein phage holin family	blue	greenyellow	NA	LLLT	NA	NA	NA	core	0	0	0	0	0	-0.56	-0.825	0	1.217	0.895	0.773	0.768	0	0	0	0	0	0	0	0	0	0	0	0	0	0	0	0	-0.652	-0.43	0.726	3.353	1.792	0	-0.47	-1.365
1055	CK_Syn_WH7803_01341	CK_00008122	pbp2	mrcA2	penicillin-binding-like protein PBP2	blue	greenyellow	TRUE	LLUV-HLLT	NA	NA	OP864	NA	0	0	0	0	0	-0.682	-1.098	0	0.684	0	0	0	0	0	0	0	0	0	0	0	-1.029	-1.162	-1.416	-1.704	0	0	0	-0.823	1.254	0.528	1.29	1.032	1.687	1.267	0	1.077
1057	CK_Syn_WH7803_01294	CK_00000872	NA	NA	conserved hypothetical protein	blue	greenyellow	NA	LLLT-HLLT	blue_cyanoron_8	NA	NA	core	0	0	0	0	0	0	0	0.872	1.646	1.821	1.498	1.435	0	0	-0.776	0	0	0	0	0	1.001	0.931	0.905	0.798	0	0	0	0	0	-0.522	0	1.355	0.814	0.882	0	-0.599
1058	CK_Syn_WH7803_01476	CK_00000033	ctpA	NA	photosystem II D1 protein carboxyl-terminal processing peptidase	blue	greenyellow	TRUE	LLLT-HLLT	NA	NA	OP949	core	0.62	0.623	0.433	0.761	0.498	0.72	0.404	0.796	1.444	1.171	0.637	0.484	0	0	0	0	0	0	0	0.617	0	1.051	0.964	0.808	0	0	0	0	0.315	0.284	0.499	0.814	0.409	0	0	-0.793
1068	CK_Syn_WH7803_01508	CK_00000749	recB	NA	exodeoxyribonuclease V (RecBCD complex) beta subunit	blue	greenyellow	NA	LLUV-LLHT	NA	NA	OP973	core	0	-0.582	-0.714	-0.619	-0.809	-1.3	-1.113	0	0.541	0	0	0	0	-0.634	-0.805	-1.016	0	0	-0.621	-0.877	0	0	0	0	0	0	0	0	0.429	0	1.388	2.013	1.294	0.586	0.535	0
1071	CK_Syn_WH7803_00952	CK_00001963	NA	NA	metallo-beta-lactamase domain-containing protein	blue	greenyellow	NA	LLHL	NA	NA	OP623	NA	-0.63	-0.974	-1.04	-0.905	0	-0.652	-0.729	0	0	0.518	0	0.556	0	0	0	0	0	0	0	-0.607	0	0	0	0	0	0	0	0	-0.484	-0.837	0	3.108	2.644	2.263	0.705	-2.195
1074	CK_Syn_WH7803_00143	CK_00000312	NA	NA	transcriptional regulator GntR family	blue	greenyellow	NA		NA	NA	OP116	core	0	-0.551	-0.722	-0.544	0	-0.504	0	0	0.95	0.684	0	0	0	0	0	0	0	0	0	0	0.537	0.575	0.467	0.461	0	0	0	0	-0.957	-0.849	0	1.71	0	-1.032	-0.758	-0.993
1075	CK_Syn_WH7803_00175	CK_00001342	NA	NA	putative ABC transporter sugar binding component	blue	greenyellow	NA	LLLT	NA	NA	OP135	NA	0	0	0	0	0	-0.523	0	0	1.201	1.249	0.852	0.786	0	0	0	0	0	0	0	0	0	0	0.542	0.61	0	0	0	0	0.915	0.995	1.584	0	0	0	0	1.01
1076	CK_Syn_WH7803_00997	CK_00001782	NA	NA	RNA methyltransferase RsmE family protein	blue	greenyellow	NA	LLUV-LLLT	blue_cyanoron_186	NA	OP650	NA	0	0	0	0	0	0	0	1.156	2.145	2.047	1.801	1.647	0	0	0	0	0	0	0	0	0.815	0.97	0.932	0.932	0	0	0	0	-0.437	-1.182	-0.888	-0.592	0	0	0	-0.848
1077	CK_Syn_WH7803_02353	CK_00002504	NA	NA	nickel transporter HupE/UreJ family	blue	greenyellow	NA		blue_cyanoron_108	greenyellow_cyanoron_24	OP1473	NA	0	0	0	0	0	0	0	0	0.533	0	0	0	0	0	0	0	0	0	0	0	0	0	0	-0.577	0	0	0	0	0	0	0	1.363	1.17	0.781	0	0.485
1079	CK_Syn_WH7803_01394	CK_00009020	NA	NA	conserved hypothetical protein	blue	greenyellow	NA		NA	NA	NA	NA	0	0	0	0	0	0	0	0	0	0.545	0.692	0.682	0	-0.548	-0.625	0	0	0	0	0	0	0	0	0	0	0	0	0	0	0	0	0.675	0	0	0	-0.454
1084	CK_Syn_WH7803_01567	CK_00001296	NA	NA	P-loop containing nucleoside triphosphate hydrolase related to UvrD	blue	greenyellow	NA		NA	NA	OP1003	NA	0	0	0	0	0	0	-0.467	0	0.777	0.776	0.708	0.708	-0.744	0	-0.633	-0.711	0	0	0	0	0.516	0.413	0	0	0	0	0	-0.707	0	0	-0.686	0	0	0.609	0.706	1.28
1087	CK_Syn_WH7803_00802	CK_00001497	NA	NA	serine peptidase rhomboid family	blue	greenyellow	NA	LLHL-LLUV-LLLT-LLHT-HLLT	NA	NA	OP507	NA	1.271	0	0.967	1.513	0	0	1.739	2.295	3.167	2.949	2.415	2.355	0	-0.967	-1.203	0	0	0	0	0	0.994	1.41	1.542	1.563	0	0	0	0	0	0	0	0	0.58	0	0	-1.472
1094	CK_Syn_WH7803_02544	CK_00050592	ndhQ	NA	NADH dehydrogenase subunit NdhQ	blue	greenyellow	NA	LLUV-LLLT	NA	NA	NA	NA	0	0	0	0	0	-0.761	-1.101	0	1.275	1.262	1.455	1.452	0	0	-0.73	-0.667	0	0	0	0	0.852	0.864	0.639	0.606	0	0	0	-0.724	0.366	0.457	0.964	1.132	0.708	0	0	0
1098	CK_Syn_WH7803_02101	CK_00051271	NA	NA	conserved hypothetical protein	blue	greenyellow	NA	LLLT	NA	NA	OP1330	NA	0.668	0.691	0.632	0.497	0	0	0	0.301	0.739	0.645	0.899	1.007	0.547	0.337	0.338	0.397	0	0	0.386	0.497	0	0	-0.403	-0.556	0	0	0	0	0	0.37	0.699	1.33	0.443	0	0	0
1107	CK_Syn_WH7803_00626	CK_00001227	arsC	NA	putative arsenate reductase	blue	greenyellow	NA	LLHL-LLUV	NA	NA	OP396	NA	-1.021	-0.9	-0.457	0	-1.007	-1.001	-0.578	-0.517	0	0	0	0	-0.917	-0.654	-0.763	-0.599	0	0	0	0	0	0	0	0	-0.705	-0.568	0	-0.688	0.602	0.92	1.475	-1.489	-0.898	-0.696	0	0.453
1108	CK_Syn_WH7803_00757	CK_00001479	NA	NA	uncharacterized conserved secreted protein	blue	greenyellow	NA		NA	NA	OP477	NA	0	0	0	0	0	0	0	0	0.773	0.763	0	0	-0.763	0	0	0	0	0	0	0.589	0	0.528	0.555	0	0	-0.697	0	-0.528	0.828	1.133	1.528	0	-0.663	-0.9	0	0
1109	CK_Syn_WH7803_02499	CK_00000124	NA	NA	multidrug efflux transporter MFS family	blue	greenyellow	NA	LLHT	NA	NA	NA	core	0	0	0	0	-0.467	-0.446	-0.97	-0.504	0	0	0	0	-0.7	-0.636	-1.027	-1.336	0	0	0	0	0	0	0	0	-0.443	-0.554	-0.763	-0.77	0	0	0	-1.571	-0.582	0	0	1.216
1117	CK_Syn_WH7803_01176	CK_00051874	NA	NA	uncharacterized conserved membrane protein	blue	greenyellow	NA	LLHL	NA	NA	OP760	NA	0.746	0	0.837	1.11	0	0	0	0	0.541	0.981	0.755	0.877	-0.865	0	0	0	0	0	0	0	0	0	0.56	0	0	0	0	0	0.81	0.709	0	-0.982	0	0	0	0.655
1125	CK_Syn_WH7803_00074	CK_00000322	rnjA	NA	ribonuclease J	blue	greenyellow	TRUE	LLLT-HLLT	NA	NA	OP81	core	0	0.409	0	0.387	0	0	0.447	0.883	1.319	0.968	0.648	0.612	0	0	0	0	0	0	0.558	0.732	1.458	1.423	1.254	1.223	0	0	0	0.449	-0.376	-0.643	-0.846	0.431	0.322	0.455	0	-0.701
1126	CK_Syn_WH7803_01060	CK_00000782	trpD	NA	anthranilate phosphoribosyltransferase	blue	greenyellow	NA	LLLT	NA	NA	OP684	core	0	0	0	0	0	0	0	0.802	1.314	0.827	0	0	0	0	0	0	0	0	0	0	0	0	0	0	0	0	0	0	1.158	1.115	1.467	2.221	1.99	1.315	0.492	0.965
1127	CK_Syn_WH7803_02102	CK_00056721	sul3	NA	sulfate transporter family protein	blue	greenyellow	NA	LLLT	NA	NA	OP1330	NA	0.665	0.768	0.622	0.736	0	0	0.462	0.908	1.495	1.524	1.484	1.54	0.652	0.482	0.491	0.411	0	0	0.633	0.779	0.702	0.66	0.529	0.461	0	0	0	0	0	0	0.607	1.562	1.064	0.334	0	-0.767
1129	CK_Syn_WH7803_00698	CK_00000953	ycf52	NA	uncharacterized acyl-CoA N-acetyltransferase	blue	greenyellow	NA	LLLT-HLLT	NA	NA	NA	core	0	0	0	0	0	0	0.649	0.824	1.232	1.29	1.349	1.388	-0.78	-0.465	-0.472	0	0	0	0	0	1.161	1.098	0.966	0.993	-0.517	-0.553	0	0	0	0	0.313	0.493	0	0	0	0
1131	CK_Syn_WH7803_01839	CK_00001580	NA	NA	conserved hypothetical protein	blue	greenyellow	NA		NA	NA	OP1171	NA	0	0	0	0	0	-0.63	-0.82	0	0.856	0.738	0.629	0.766	0	0	0	0	0	0	0	0	0.623	0	0	0	0	0	0	0	-0.352	-0.435	0.53	1.192	0.994	0	0	-0.493
1137	CK_Syn_WH7803_02167	CK_00035460	mdtA	NA	multidrug efflux pump membrane fusion protein	blue	greenyellow	TRUE	LLHT-HLHT	NA	NA	OP1367	NA	0	0	0	0	0	-0.551	0	0	0.451	0	0	0	-1.427	-1.35	-1.2	-0.791	0	0	0	0	0	0	0	-0.464	-0.985	-1.099	-0.85	-1.412	2.005	2.381	3.057	2.013	0.751	-0.362	0	1.691
1138	CK_Syn_WH7803_01969	CK_00048180	NA	NA	conserved hypothetical protein	blue	greenyellow	NA	LLLT	NA	NA	OP1249	NA	0.567	0.552	0.575	0.564	0	0	0	0	0.663	0.811	1.167	1.236	0	0	-0.457	0	0	0	0	0	0	0	0	-0.531	-0.564	-0.661	-0.603	-0.975	0	0.502	0.625	1.031	0	0	0	0.988
1142	CK_Syn_WH7803_02323	CK_00045802	NA	NA	uncharacterized conserved membrane protein	blue	greenyellow	NA		NA	NA	OP1457	NA	0	0	0	0	0	0	0.467	0	0	0.473	0.43	0.622	0	0	0	0	0	0	0	0	0	0	0	0	0	0	0	0	0.644	0.602	0.711	0.623	0.473	0	0	0.794
1151	CK_Syn_WH7803_02247	CK_00000111	radA	sms	DNA repair protein Sms/RadA	blue	greenyellow	NA		NA	NA	NA	core	0.344	0.381	0.413	0.691	0.307	0.335	0	0	0.576	0.714	0.86	0.843	0	0	0	0	0	0	0	0	0	0	0	0.267	0	0	0	-0.408	1.323	1.031	0.677	0.999	0.741	0.589	0.435	0.911
1154	CK_Syn_WH7803_01415	CK_00001488	natH	NA	ABC-type uptake transporter for acidic and neutral polar amino acids (N-II) membrane protein	blue	greenyellow	NA		NA	NA	OP914	NA	0.482	0	0	0	0	-0.693	-0.511	0	0.498	0.476	0	0	-0.95	-0.667	-0.893	-0.791	0	0	0	0	0	0	0	-0.529	0	0	0	-0.857	0.45	0.437	1.434	0.741	0	0	-0.376	0.509
1158	CK_Syn_WH7803_00210	CK_00000283	nhaS	NA	Na+/H+ antiporter CPA2 family	blue	greenyellow	NA		NA	NA	NA	core	0	0	0	0	0	0	0	0	0.553	0.556	0.549	0.592	0	0	0	0	0	0	0	0	0	0	0	0	0	0	0	0	0.706	0.953	1.3	1.371	0	-0.47	0	0.752
1159	CK_Syn_WH7803_01750	CK_00000709	glcD2	NA	alternative glycolate dehydrogenase GlcD2	blue	greenyellow	NA	LLLT	blue_cyanoron_48	NA	OP1118	core	0	0	0	0	0	0	0	0.669	1.59	1.486	1.165	1.03	0	0	0	0	0	0	0	0	0.967	0.943	0.969	0.993	0	0	0	0	-1.039	-1.183	-0.988	-0.326	0	0	0	-1.168
1160	CK_Syn_WH7803_00394	CK_00002977	NA	NA	possible uncharacterized conserved secreted protein	blue	greenyellow	TRUE	LLHL-LLUV-LLLT-LLHT-HLUV-HLLT-HLHT	NA	NA	NA	NA	1.56	0	1.175	1.779	0	0	0	1.759	2.988	2.871	2.274	2.074	0	-1.481	-1.543	0	0	0	1.646	1.893	1.282	1.938	2.05	1.965	0	0	-1.438	-1.132	0.793	0	0	-0.999	0	0	0	-0.844
1162	CK_Syn_WH7803_01351	CK_00001470	NA	NA	conserved hypothetical protein	blue	greenyellow	NA	LLLT	NA	NA	NA	NA	0	0	0	0	0	0	0	0.973	1.743	1.952	1.986	1.933	0	0	0	0	0	0	0	0	0.748	0.854	0.774	0.627	0	-0.587	-0.633	-0.542	0	0	0.489	1.869	0.989	0.439	0	-0.658
1163	CK_Syn_WH7803_02417	CK_00008117	desC4	NA	delta-9 fatty-acid desaturase DesC4	blue	greenyellow	TRUE	LLHL-LLUV-LLLT-LLHT-HLUV-HLLT	blue_cyanoron_114	NA	OP1511	NA	3.723	3.299	2.639	2.655	0	0	0	3.656	4.589	3.824	3.175	2.941	0	0	1.511	1.328	0	0	0	1.889	3.65	3.678	3.2	2.853	0	0	0	0	0	0	0	-1.18	0	0	0	0
1164	CK_Syn_WH7803_00274	CK_00001662	solA	soxA	sarcosine oxidase	blue	greenyellow	TRUE	LLUV	blue_cyanoron_129	greenyellow_cyanoron_29	OP187	NA	0	0	0	0	0	-1.025	-1.241	0	0.556	0	0	0	0	0	0	-0.925	0	0	-0.747	-0.954	0	0	0	0	0	0	0	-0.835	0.758	0.429	1.288	1.426	0	0.374	0.692	1.615
1167	CK_Syn_WH7803_00155	CK_00000025	NA	NA	alpha/beta hydrolase fold family protein	blue	greenyellow	NA	LLUV	NA	NA	OP122	NA	0	0	0	0	-0.708	-1.191	-0.706	0	0.681	0.723	0.708	0.718	0	-0.705	0	-0.553	0	0	0	0	0	0	-0.518	-0.504	0	0	0	0	0	0	1.817	2.835	1.349	0	0	-0.485
1170	CK_Syn_WH7803_00412	CK_00000514	rpsK	NA	30S ribosomal protein S11	blue	greenyellow	TRUE		NA	NA	OP269	core	0	0	0	0	0	0	0	0.651	0.753	0.473	0	0	0	0	0	0	0	0	0.834	0.971	0	0.418	0.615	0.552	0	0	0	0.498	0.595	0	0	-0.764	1.224	1.161	0.687	0
1177	CK_Syn_WH7803_00996	CK_00057588	NA	NA	uncharacterized conserved secreted protein	blue	greenyellow	TRUE	LLHL-LLUV-LLLT	blue_cyanoron_186	NA	OP650	NA	0	-0.828	-1.082	-0.934	0	-1.071	-1.622	0	1.106	0	0	0	0	0	0	0	0	0	0	0	0	0	0	0	0	0	0	0	0	-1.848	-0.515	0.696	0.496	0	0	-0.487
1184	CK_Syn_WH7803_02058	CK_00001057	rlmN	yfgB	23S rRNA (adenine2503-C2)-methyltransferase	blue	greenyellow	NA	LLLT	NA	NA	OP1303	core	0.548	0.784	0.768	0.881	0	0	0	0.691	1.125	0.88	0.718	0.735	0	-0.516	0	0	0	0	0	0	0.593	0	0	0	0	0	0	0	0.823	0.522	0	0	2.391	2.239	1.139	0.604
1203	CK_Syn_WH7803_01777	CK_00000054	pbp1	mrcA1	penicillin-binding-like protein 1A (PBP1A)(transpeptidase)	blue	greenyellow	NA		NA	NA	OP1133	NA	0	0	0	0	0	-0.626	-0.432	0	0.527	0.452	0	0	0	-0.633	-0.838	-0.524	0	0	0	0	0	0	0	0	0	0	0	-0.553	0.549	0	0.52	-0.519	0.273	0.288	0	0.389
1210	CK_Syn_WH7803_01605	CK_00001012	sufE	ynhA	sulfur acceptor for SufS cysteine desulfurase	blue	greenyellow	NA	LLUV-LLLT	NA	NA	OP1025	core	0	0	0	0	0	0	0	1.266	1.849	1.607	1.259	1.133	0	0	0	0	0	0	0	0	0	0	0	0	0	0	0	0	0	0	0.609	2.359	2.272	1.116	0	-0.651
1212	CK_Syn_WH7803_01018	CK_00000765	NA	NA	conserved hypothetical protein (DUF4336)	blue	greenyellow	NA	HLLT	NA	NA	NA	core	0.558	0	0	0	0	0	0	0.598	0.955	0	0	0	0	0	0	0	0	0	0	0	1.002	0.727	0	0	0	0	0	0	0	0	-0.426	0	0	0	0	0
1215	CK_Syn_WH7803_00150	CK_00001344	crcB2	NA	fluoride exporter	blue	greenyellow	NA	LLHL-LLUV-LLLT-LLHT-HLLT	NA	NA	OP119	NA	0	0	0.766	1.021	0	0	0	1.574	2.626	2.534	2.142	2.024	-1.397	-1.036	-1.072	0	0	0	0	0	2.101	1.84	1.651	1.626	0	0	0	0	0.9	0.768	1.1	0.677	1.601	1.607	0.947	0.801
1231	CK_Syn_WH7803_00152	CK_00000307	mgtE	NA	magnesium transporter	blue	greenyellow	NA	LLUV	NA	NA	OP121	core	-0.605	-0.723	-0.869	-0.891	0	-0.763	-1.045	0	0.455	0	0	0	-0.508	-0.461	0	-0.525	0	0	0	0	0.545	0.475	0.453	0.453	0	0	0	0	-0.611	-0.647	0	1.205	0.463	0	0	-0.567
1234	CK_Syn_WH7803_00990	CK_00001600	NA	NA	ABC-type Mn2+/Zn2+ transport system periplasmic component	blue	greenyellow	NA	LLUV-LLLT-LLHT	NA	NA	OP644	NA	0	0	0	0	0	0	0	1.482	1.938	1.709	1.168	1.12	-1.065	0	0	0	0	0	0	0	0	0	0	0	0	0	0	0	1.666	1.68	2.197	1.983	1.548	1.007	0	0
1238	CK_Syn_WH7803_02358	CK_00002542	NA	NA	uncharacterized conserved secreted protein	blue	greenyellow	NA	LLHL-LLLT-LLHT-HLUV	NA	NA	NA	NA	0	0	0	1.224	0	0	0	0	1.79	1.819	1.385	1.211	0	-1.117	-1.455	0	0	0	1.266	1.652	0	0	0	0	0	0	0	0	0	0	0	0	0	0	0	0
1240	CK_Syn_WH7803_01558	CK_00000993	sasA	hik8	adaptive-response sensory kinase	blue	greenyellow	TRUE	LLHT-HLHT	NA	NA	NA	core	-0.594	-0.635	-0.468	0	-0.786	-0.817	0	0	0.796	0.761	0.691	0.675	-0.841	-1.066	-1.267	-0.865	0	0	0	-0.562	0.739	0.796	0.637	0.521	0	-0.734	-0.915	-1.353	0.567	0.881	1.872	0.498	-1.026	-1.386	-0.801	0.665
1242	CK_Syn_WH7803_02345	CK_00002229	NA	NA	carbohydrate-binding module family 2-containing protein	blue	greenyellow	TRUE	LLHL-LLLT-LLHT-HLUV-HLHT	blue_cyanoron_107	greenyellow_cyanoron_23	NA	NA	1.202	0	0	1.135	0	0	0	0	1.418	0.885	0	0	0	-1.056	0	0	0	0	1.224	1.136	0	0	0	-0.894	0	0	-1.166	-0.99	0.99	0	0	0	0	0	0	0
1243	CK_Syn_WH7803_02352	CK_00043238	NA	NA	nickel transporter HupE/UreJ family	blue	greenyellow	NA		blue_cyanoron_108	greenyellow_cyanoron_24	OP1473	NA	0	0	-0.571	0	-0.937	-0.903	-0.702	0	0	0	0	0	0	0	0	-0.744	0	0	0	0	0	0	0	0	0	0	0	0	1.022	0.889	1.152	2.362	2.065	1.269	0.795	0
1245	CK_Syn_WH7803_00273	CK_00001663	betP	betT betS	glycine betaine transporter BCCT family	blue	greenyellow	TRUE	LLLT	blue_cyanoron_129	greenyellow_cyanoron_29	OP187	NA	0	0	0	0	0	-0.784	-0.899	0	1.172	0.878	0.546	0.551	-0.594	-0.544	-0.682	-0.885	0	0	0	-0.645	0.561	0.593	0	0	0	0	0	-0.732	0.849	0.471	1.213	1.923	0.781	0.681	0.784	1.511
1253	CK_Syn_WH7803_00222	CK_00001334	NA	NA	conserved hypothetical protein distantly related to alpha-glycosyltransferases family 4	blue	greenyellow	NA	LLHL-LLUV	NA	NA	OP162	NA	-2.16	-1.871	-1.015	-0.634	-2.398	-2.328	0	0	0.977	0.685	0	0	-0.884	-0.75	-0.687	-0.885	0	0	0	0	0	0	0	-0.683	0	0	0	0	0	0.512	2.075	0	-0.403	-0.59	0	-0.817
1257	CK_Syn_WH7803_00599	CK_00000076	urtA	NA	ABC-type urea transporter substrate binding component	blue	greenyellow	NA	LLLT	NA	NA	OP376	NA	0	0	0	0	0	0	0.565	0.718	1.175	1.239	1.072	1.05	0	0	0	0	0	0	0	0	0.841	0.703	0.61	0.598	0	0	0	0	0	0	0	1.492	1.031	0.573	0	0
1276	CK_Syn_WH7803_01626	CK_00001021	NA	NA	alpha/beta hydrolase	blue	greenyellow	NA	LLHL-LLLT	NA	NA	OP1041	core	0.685	0.8	0.974	1.159	0	0	0	0.703	1.483	1.449	1.242	0.975	0	0	0	-0.461	0	0	0	0	0.864	0.841	0.693	0.556	0	0	0	0	0	0	0	-2.238	0	0.591	0.788	1.621
1282	CK_Syn_WH7803_02158	CK_00001729	NA	NA	uncharacterized conserved membrane protein	blue	greenyellow	NA	LLHL-LLUV-LLLT-HLLT	NA	NA	OP1362	core	2.546	2.306	2.186	2.059	0.766	0	0	1.084	2.102	2.202	1.829	1.903	0	-0.764	-0.9	0	0	0	0	0	1.103	1.091	1.101	1.051	0	0	0	0	2.02	2.486	2.441	0	0	-0.725	0	0
1284	CK_Syn_WH7803_00257	CK_00000264	NA	NA	ABC-type transport system periplasmic component	blue	greenyellow	NA		NA	NA	OP176	core	-0.361	-0.55	-0.47	-0.549	0	-0.707	-0.468	0	0	0	0	0	-0.359	-0.379	0	0	0	0	0	0	0	-0.338	-0.337	0	0	0	0	-0.41	0.472	0	1.219	1.405	0	-0.307	0	0
1285	CK_Syn_WH7803_02329	CK_00000441	pabC	NA	4-amino-4-deoxychorismate lyase	blue	greenyellow	NA		blue_cyanoron_104	NA	OP1458	core	0	0	0	0	0	0	0	0	0.636	0.74	0.527	0.523	0	0	0	0	0	0	0	0	0	0	0.389	0.409	0	0	0	0	0	0	0.393	1.43	0.956	0.243	0	0
1290	CK_Syn_WH7803_01487	CK_00000863	NA	NA	RNA methyltransferase RsmE family protein	blue	greenyellow	NA	LLLT	NA	NA	NA	core	0	0	0	0	0	0	0	0.713	1.625	1.604	1.236	1.258	0	0	0	0	0	0	0	0	0.674	0.789	0.781	0.776	0	0	0	0	-0.76	-1.039	0	1.315	0.729	0	0	-1.314
1291	CK_Syn_WH7803_01780	CK_00001425	ybaZ	NA	6-O-alkylguanine DNA alkyltransferase-like protein	blue	greenyellow	NA	LLHL-LLUV-LLLT-LLHT-HLHT	blue_cyanoron_52	NA	OP1136	NA	1.765	0.961	1.751	2.351	0	0	0	1.691	3.026	2.833	2.189	2.067	0	-1.099	-1.303	0	0	0	0	0	0	0	0	0	0	0	-1.616	-1.406	1.074	0	1.656	0	0	0	0	-1.121
1293	CK_Syn_WH7803_00822	CK_00001679	mmsB	NA	3-hydroxyisobutyrate dehydrogenase	blue	greenyellow	NA	HLHT	NA	NA	OP521	NA	0	0	0.565	0.675	0	0	0	0	0	0	0.479	0.412	-0.853	-0.543	-0.654	-0.653	0	0	0.478	0.418	0	0	0	0	-0.773	-0.675	-1.005	-0.892	0.943	0.436	-0.849	-1.375	-0.338	0	0	1.628
1296	CK_Syn_WH7803_00174	CK_00049952	NA	NA	putative membrane protein	blue	greenyellow	NA	LLLT	NA	NA	NA	NA	0	0	0	0.63	0	0	0	0	1.464	1.45	1.151	1.13	-0.884	0	-0.915	0	0	0	0	0	0.955	0.796	0.748	0.944	0	0	0	-0.687	0	0	1.076	0	0	0	0	0
1302	CK_Syn_WH7803_01063	CK_00000784	NA	NA	ribonuclease III domain protein	blue	greenyellow	NA	LLHL-LLUV-LLLT-LLHT	NA	NA	OP685	core	1.076	0.91	1.246	1.744	0	0	0	1.239	2.326	2.607	2.46	2.266	-0.962	-0.961	-1.295	0	0	0	0	0	0	0	0	0	0	0	0	-0.926	0	0.675	2.162	2.484	1.488	0.616	0	-0.915
1306	CK_Syn_WH7803_02347	CK_00044806	NA	NA	Hypothetical protein	blue	greenyellow	NA	LLLT-HLLT	blue_cyanoron_107	greenyellow_cyanoron_23	NA	NA	0	0	0	0	0	0	0	0.722	1.893	1.993	1.704	1.732	0	0	0	0	0	0	0	0	0.938	1.099	1.118	1.036	0	0	0	0	0	0	0	0	0	0	0	-1.284
1308	CK_Syn_WH7803_01735	CK_00001697	NA	NA	histone deacetylase domain protein	blue	greenyellow	NA	LLLT-HLLT	NA	NA	OP1110	NA	0	0	0	0	0	-0.741	0	0.648	1.252	1.436	1.503	1.5	0	-0.744	0	0	0	0	0	0	1.223	1.17	0.872	0.696	0	0	0	0	-1.759	-1.409	1.1	0.594	0	0	-1.043	-1.903
1314	CK_Syn_WH7803_00105	CK_00001954	wcaJ	NA	undecaprenyl-phosphate glucose phosphotransferase	blue	greenyellow	NA	LLUV	NA	NA	OP96	NA	0	0	0	0	0	-1.089	-1.387	-0.681	0	0	0	0	-0.714	0	0	-0.984	0	0	0	-0.634	0	0	0	0	0	0	0	0	0	0	0	-1.513	-0.918	-0.568	0	0.809
1322	CK_Syn_WH7803_00510	CK_00001399	NA	NA	phosphoribosyltransferase superfamily protein	blue	greenyellow	NA	LLUV-LLLT	NA	NA	OP328	NA	0	0	0	0	0	-1.462	-0.745	0	1.047	1.226	1.082	1.105	0	0	0	0	0	0	-0.779	-0.857	0	0	0	0	0	0	0	0	0	0	2.219	0	0	0	0	-1.938
1324	CK_Syn_WH7803_01417	CK_00001624	natG	NA	ABC-type uptake transporter for acidic and neutral polar amino acids (N-II) membrane protein	blue	greenyellow	NA	LLLT-HLLT	NA	NA	OP914	NA	0	0	0	0	0	-0.846	-0.58	0	1.545	1.831	1.641	1.482	0	0	-0.835	-0.739	0	0	0	0	1.204	1.149	0.872	0.754	0	0	0	0	0.411	0	1.052	0.542	0	0	0	0.675
1327	CK_Syn_WH7803_02409	CK_00006075	NA	NA	eamA-like transporter family protein	blue	greenyellow	NA		blue_cyanoron_113	NA	OP1505	NA	0	0	0	0	-0.439	-0.621	0	0	0.363	0	0	0	0	-0.636	-0.722	0	0	0	0	-0.548	0	-0.364	-0.389	-0.404	0	0	0	0	0	0.511	1.308	2.126	1.519	0.564	0	0
1328	CK_Syn_WH7803_01418	CK_00001489	natF	NA	ABC-type uptake transporter for acidic and neutral polar amino acids (N-II) substrate binding protein	blue	greenyellow	TRUE	LLLT-HLLT	NA	NA	OP914	NA	0.929	0.613	0	0	0	-0.875	-0.697	0	1.486	1.774	1.751	1.68	-0.668	0	-0.684	-0.773	0	0	0	0	1.211	1.04	0.79	0.591	0	0	-0.702	-0.933	0.866	0.73	1.726	0.738	-0.517	-0.765	-0.376	0.856
1329	CK_Syn_WH7803_00309	CK_00000462	NA	NA	protein of unknown function DUF3769	blue	greenyellow	TRUE	LLLT	NA	NA	NA	NA	0.594	0.845	0.856	0.932	0	0	0	0.783	1.274	1.284	1.068	1.047	-0.726	-0.81	-0.736	0	0	0	0	0	0.576	0.485	0.431	0	-0.578	-0.655	-0.642	-0.743	2.201	1.878	1.766	0	0	0.277	0.331	1.427
1332	CK_Syn_WH7803_01930	CK_00034984	glgX	treX	isoamylase	blue	greenyellow	TRUE	LLUV-LLLT	blue_cyanoron_67	NA	NA	core	0.776	0.724	0.589	0.495	0	0	0	1.063	1.876	1.829	1.752	1.755	0	0	0	0	0	0	0	0	0.749	0.661	0.576	0.52	0	0	0	0	0.319	0.869	1.53	2.892	1.736	1.036	0.338	-0.632
1334	CK_Syn_WH7803_02392	CK_00055310	NA	NA	polypeptide-transport-associated protein ShlB-type	blue	greenyellow	TRUE	LLHL-LLHT	blue_cyanoron_111	NA	NA	NA	1.187	0	0	0	0	-0.691	-0.545	0	0	0	0	0	0	-1.551	-1.589	-1.128	0	0	0	0	0.657	0.594	0	0	0	0	0	0	1.715	0.67	1.095	0	0.579	0.691	0	0.706
1336	CK_Syn_WH7803_00988	CK_00000022	NA	NA	ABC-type Mn2+/Zn2+ transport system ATP-binding component	blue	greenyellow	NA	LLUV-LLLT	NA	NA	OP644	NA	0	0.846	0	0	0	0	0	1.21	1.928	1.634	1.339	1.243	0	0	0	0	0	0	0	0	0	0	0	0	0	0	0	0	1.383	0.915	0.798	2.537	2.338	1.483	0.881	0
1337	CK_Syn_WH7803_01751	CK_00001238	codA	NA	cytosine deaminase	blue	greenyellow	NA	LLUV-LLLT	blue_cyanoron_48	NA	OP1118	NA	0	0	0	0	0	-0.738	-1.168	0.751	1.796	1.585	1.239	1.208	0	0	0	0	0	0	0	0	0.768	0.735	0	0	0	0	0	0	0	-0.357	0.772	2.459	1.804	0.57	0	0
1341	CK_Syn_WH7803_00815	CK_00002072	yjgB	NA	uncharacterized zinc-type alcohol dehydrogenase-like protein	grey	grey	NA		NA	NA	NA	NA	0	-1.165	-1.081	-0.65	0	0	0	0	0	0	0	0	0	0	0	0	0	0.84	1.33	1.495	0	0	0	0.591	0	0	0	0	0	0	0	2.337	2.344	1.573	0	-2.362
1342	CK_Syn_WH7803_01680	CK_00000738	lexA	NA	SOS-response transcriptional repressor	grey	grey	NA		NA	NA	OP1078	core	0	0	0	0.525	0	0.88	0.73	1.256	0.92	0.621	0.644	0.814	0	0	0	0	0	1.815	2.305	2.145	0	0	0	0	0	0	0	0	0	0	0.582	1.982	1.171	0	0	-1.142
1343	CK_Syn_WH7803_00751	CK_00002299	NA	NA	nif11-like leader peptide domain protein	grey	grey	NA		NA	NA	OP475	NA	0	0	0.599	1.136	0	0	0.909	1.075	1.191	1.186	1.099	1.175	0	0	0	0	0	0	0	0	0	0	0	0	0	0	0	0	0	0	1.27	2.545	1.105	0	0	-0.928
1344	CK_Syn_WH7803_00359	CK_00044138	NA	NA	conserved hypothetical protein DUF985	grey	grey	NA		NA	NA	OP240	NA	-0.905	-1.438	-1.529	-1.323	0	-0.623	-0.537	0	0	0	0	0	0	-1.266	-1.185	-0.839	0	0	0	-0.749	0	0	-0.64	-0.625	0	0	0	0	-1.029	-1.24	0	4.729	3.551	2.274	0.581	-1.781
1345	CK_Syn_WH7803_00552	CK_00046046	NA	NA	Uncharacterized conserved membrane protein	grey	grey	NA		NA	NA	OP351	NA	0.9	0	0	0	0	0	0	0	0	0	0	0	0.923	0	0	0	0	0	0	0	0.951	0.836	0	0	0	0	0	0	0.679	0	1.245	3.404	3.035	2.134	0.81	0
1346	CK_Syn_WH7803_02069	CK_00057421	NA	NA	carbohydrate-binding protein (CBM2)	grey	grey	NA		NA	NA	NA	NA	0	0	2.048	3.147	0	0	0	0	1.534	1.493	0	0	0	-1.218	-1.269	0	0	0	0	0	-1.439	-1.439	-1.834	-2.204	0	0	-1.274	-1.268	2.62	1.388	1.432	0	0	0	0	0
1347	CK_Syn_WH7803_00535	CK_00005950	arsB2	NA	arsenate efflux pump	grey	grey	NA		NA	NA	NA	NA	-0.975	-1.004	-0.599	0	-1.047	-1.128	0	0	0	0	0	0	0	0	-0.606	0	0	0	0	0	0	0	-0.509	-0.714	0	0	0	-0.611	0.573	0.707	1.908	1.088	0	0.391	0.555	1.181
1348	CK_Syn_WH7803_02324	CK_00006070	NA	NA	fusaric acid resistance family protein	grey	grey	NA		NA	NA	OP1457	NA	0	0.441	0.493	0	0	0	0.635	0.486	0	0	0.417	0	0	0	0.498	0	0	0	0	0	-0.561	0	-0.663	-0.477	0	0	0	0	0.96	0.847	0.808	1.168	1.341	0.85	0	1.5
1349	CK_Syn_WH7803_00446	CK_00000544	NA	NA	cyanobacterial aminoacyl-tRNA synthetase domain (CAAD) containing protein	grey	grey	NA		NA	NA	NA	core	0	0	0	0	0	0	-1.229	-0.703	0	0	0	0	0	0	0	0	0	0	0	0	0	0	0	-0.954	0	0	0	0	1.441	1.579	2.153	1.458	0.657	0	0	1.066
1350	CK_Syn_WH7803_02477	CK_00040007	NA	NA	RmlC-like cupin domain-containing protein	grey	grey	NA		NA	NA	NA	NA	0	0	0	0	0	0	0	0	0	0	0	0	0	0	0	0	0	0	0	0	0	0	0	0	0	0	0	0	1.024	0.983	1.865	2.071	1.117	1.299	0	0
1351	CK_Syn_WH7803_01171	CK_00001494	NA	NA	metallophosphoesterase DNA ligase-associated	grey	grey	NA		NA	NA	OP756	NA	-0.617	-0.503	-0.662	-0.788	0	0	0	0	0	0	-0.382	0	0	0	0	0	0	0	0	-0.629	-0.483	-0.664	-0.817	-0.899	0	0	0	-0.778	-0.556	0	0.683	2.346	0.477	-0.646	-0.641	0
1352	CK_Syn_WH7803_00256	CK_00008067	NA	NA	ABC transporter family protein	grey	grey	NA		NA	NA	OP176	core	0	0	-0.365	-0.626	0	0	0	0	0	0	0	0	0	0	0	0	0	0	0	-0.404	-0.515	-0.622	-0.552	-0.466	-0.486	-0.452	-0.467	-0.45	0.82	1.056	1.419	0.704	0	-0.506	-0.537	0
1353	CK_Syn_WH7803_00403	CK_00000505	alr	NA	alanine racemase	grey	grey	NA		NA	NA	NA	core	0	0	0	0	0	-0.471	-0.733	0	0	0	0	0	0	0	0	0	0	0	0	0	-0.583	-0.618	-0.728	-0.737	0	0	0	0	1.165	0.768	1.473	2.119	1.002	0	0	0
1354	CK_Syn_WH7803_00866	CK_00001625	ggt	NA	gamma-glutamyltranspeptidase	grey	grey	NA		NA	NA	NA	NA	0	0	0	0	0	0	0.567	0	0.522	0	0	0	0	0	0	0	0	0	0	0	0	-0.759	-0.857	-0.682	0	0	0	0	0	0	0.856	1.101	1.004	0	-0.545	-0.714
1355	CK_Syn_WH7803_00519	CK_00000571	petF	NA	2Fe-2S ferredoxin	grey	grey	NA		NA	NA	OP332	NA	1.885	1.727	1.84	1.424	2.287	1.947	0.641	0	0	0	0	0	-0.777	0	0	0	0	0	0	0	0	0	0	0	0	-0.875	0	0	1.093	1.126	-0.642	-1.757	-0.864	0	0	2.16
1356	CK_Syn_WH7803_00965	CK_00051795	NA	NA	conserved hypothetical protein	grey	grey	NA		NA	NA	NA	NA	2.445	1.787	1.538	1.06	1.455	1.305	0	0	0	0	0.999	1.186	0	0	0	1.171	0	0	0	0	0	0.74	1.222	1.363	0	0	0	0	0.942	0	0	0.809	0	0	0	0
1357	CK_Syn_WH7803_01762	CK_00000702	yacL	NA	uncharacterized conserved membrane TRAM and PIN domains containing protein	grey	grey	NA		NA	NA	OP1127	core	0.553	0.586	0	0	0.973	1.284	0	0	0.845	0.801	0.721	0.686	0	0	0	0	0	0	0	0	0	0.7	0.548	0.464	0	0	0	0	0.614	0.613	0.345	1.793	1.027	0.676	0	0.469
1358	CK_Syn_WH7803_01802	CK_00006036	phoD	NA	phosphodiesterase/alkaline phosphatase D	grey	grey	NA		NA	NA	NA	NA	0.55	0.906	1.06	0.962	0	0.504	0.763	0.381	0	0.463	0.765	0.799	0	0	0	0	0	0	0	0	-0.456	0	-0.371	-0.383	0	0	0	0	0.633	1.192	1.348	1.956	0.492	0	0	0.512
1359	CK_Syn_WH7803_02537	CK_00001915	NA	NA	uncharacterized conserved membrane protein	grey	grey	NA		NA	NA	NA	NA	0	-0.634	-0.751	-1.097	0	0	-0.937	-0.779	0	0	0	0	0	0	0	0	0	0	0	0	0.616	0.638	0.607	0.532	0	0	0	0	-0.812	-1.477	-1.147	0	0	-0.504	0	-0.678
1360	CK_Syn_WH7803_01940	CK_00002948	NA	NA	TPR repeat family protein	grey	grey	NA		NA	NA	OP1233	NA	0	-1.063	-1.398	-1.377	0	0	-0.517	-0.556	-0.833	-0.776	-0.85	-0.897	0	-0.706	-0.663	0	0	0	0	0	0.518	0.64	0.696	0.967	0	0	0	0	-0.701	-0.961	-0.422	0.484	-1.049	-1.475	-0.961	-1.062
1361	CK_Syn_WH7803_02516	CK_00000375	NA	NA	uncharacterized membrane protein	grey	grey	NA		NA	NA	NA	NA	0	0	0	0	0	0	0	0	0	0	0	0	-0.725	-0.435	0	0	0	0	0	0	0	0	0	0	-0.69	-0.662	-0.709	-0.815	0	0.764	0.816	0	-1.127	-1.094	0	0.558
1362	CK_Syn_WH7803_01939	CK_00057377	NA	NA	tetratricopeptide repeat family protein	grey	grey	NA		NA	NA	NA	NA	0	-0.59	-0.728	-0.875	0	0	0	0	0	0	-0.454	-0.534	-0.697	-0.751	-0.671	-0.462	0	0	0	0	0	0	0	0	-0.468	-0.493	0	0	0.57	0.453	1.289	0	-0.273	-0.356	-0.601	0
1363	CK_Syn_WH7803_01065	CK_00000786	NA	NA	uncharacterized conserved secreted protein (DUF1816)	grey	grey	NA		NA	NA	NA	core	0	-0.498	-0.723	-1.001	0	0	-0.427	0	0	0	-0.438	-0.412	-0.746	-1.032	-0.948	0	0	0	0	0	0	0	0	0	0	0	0	0	-0.342	-0.382	0	0.66	-0.248	-0.63	-0.365	0
1364	CK_Syn_WH7803_01592	CK_00008028	trxA	NA	m-type thioredoxin	grey	grey	NA		NA	NA	OP1021	core	0	-0.652	-0.744	-0.739	-0.54	-0.617	0	0	0	0	-0.303	-0.373	0	-0.431	-0.354	0	0	0	0	0	0	0	0	0	0	0	0	0	-1.025	-0.71	0.243	0.36	-0.65	-0.606	-0.333	-1.081
1365	CK_Syn_WH7803_50047	CK_00056637	23S rRNA	large subunit ribosomal RNA	NA	grey	grey	NA		NA	NA	NA	NA	0	0	0	-1.637	0	0	0	0	-1.905	-1.463	0	0	-1.63	0	0	-1.868	0	0	0	0	0	-1.54	0	0	0	0	0	-1.731	0	0	0	0	0	2.142	0	0
1366	CK_Syn_WH7803_01007	CK_00001848	NA	NA	conserved hypothetical protein	grey	grey	NA		NA	NA	OP654	NA	0	-0.639	0	-0.64	0	0	-1.059	-0.97	-0.926	0	0	0	0	0	0	-0.867	0	0	0	0	0	0	0	0	0	0	0	0	0.597	0	0.532	-1.255	-0.762	0	0	0
1367	CK_Syn_WH7803_00801	CK_00001711	NA	NA	uncharacterized conserved membrane protein	grey	grey	NA		NA	NA	NA	NA	-0.571	-0.802	-0.76	-1.027	0	-0.458	-0.983	-1.22	-1.583	-0.89	-0.655	-0.604	-0.708	-0.744	-0.649	-0.874	0	0	0	-0.556	0	0	0	0	0	0	0	-0.465	0	0	0.444	-1.2	-0.694	-0.322	0	0
1368	CK_Syn_WH7803_01696	CK_00001432	NA	NA	conserved hypothetical protein	grey	grey	NA		NA	NA	OP1086	NA	0	-0.74	-0.88	-0.714	0	-0.821	-1.148	-1.109	-0.992	-0.713	-0.535	-0.556	0	0	0	-0.724	0	0	0	0	0	0	0	0	0	0	0	0	0	0	0	-0.981	0	0	0	0
1369	CK_Syn_WH7803_00879	CK_00005966	NA	NA	conserved hypothetical protein	grey	grey	NA		NA	NA	NA	NA	0	0	-0.409	-0.622	0	-0.581	-1.204	-0.645	-0.452	-0.618	-0.432	-0.484	0	0	-0.488	-0.819	0	0	0	-0.523	0	0	0	-0.39	0	0	0	0	0	0	-0.817	-0.433	-0.42	0	0	0
1370	CK_Syn_WH7803_01234	CK_00001455	ggtB	NA	ABC-type sugar transport system periplasmic component	grey	grey	NA		NA	NA	OP801	NA	0	-0.97	-1.219	-1.063	-1.207	-2.094	-1.853	-1.051	-0.6	-0.792	-1.005	-1.151	-0.705	-1.227	-1.497	-1.441	0	0	0	0	0	0	0	0	0	0	0	0	0	-0.765	0	0	0	0	0	0
1371	CK_Syn_WH7803_00906	CK_00034736	NA	NA	uncharacterized conserved secreted protein	grey	grey	NA		NA	NA	NA	NA	0	-1.281	0	-1.135	0	0	-1.192	-1.748	-1.697	-1.595	-1.814	-1.919	0	0	0	0	0	0	0	0	0	0	0	0	0	0	0	0	0	0	0	0	0	0	0	0
1372	CK_Syn_WH7803_02547	CK_00045806	NA	NA	Conserved hypothetical protein	grey	grey	NA		NA	NA	NA	NA	0	0	0	0	0	0	-1.403	0	-1.457	-1.598	0	-1.766	0	-1.627	-2.121	0	0	0	0	0	0	0	0	0	0	0	0	0	0	0	0	0	0	0	0	0
1373	CK_Syn_WH7803_00352	CK_00001739	NA	NA	conserved hypothetical protein	grey	grey	NA		NA	NA	NA	NA	-0.732	-0.585	0	0	-1.168	-1.085	0	0	0	0	0	0	-1.067	-1.342	-1.092	-0.565	0	0	0	0	0	0	0	-0.642	-0.698	-0.738	0	-0.897	0.985	1.032	1.974	0	-1.356	-1.326	-0.508	1.145
1374	CK_Syn_WH7803_01264	CK_00000830	NA	NA	conserved hypothetical protein	grey	grey	NA		NA	NA	NA	NA	-0.693	-0.622	-0.65	-0.7	0	-0.995	-1.123	-1.303	-1.081	-0.578	-0.652	-0.545	-0.948	0	-0.689	-0.709	0	0	0	0	-0.559	0	-0.551	-0.56	-0.686	0	-0.828	-1.4	1.189	1.388	1.231	-1.642	-0.753	0	0	1.101
1375	CK_Syn_WH7803_00081	CK_00042375	NA	NA	aspartate kinase monofunctional class	grey	grey	NA		NA	NA	OP84	core	0	0	0	0	-0.914	-1.352	-1.628	-0.808	0	0	0	-0.591	0	0	0	-0.871	0	0	0	0	0	0	0	0	0	0	0	0	1.107	1.069	1.489	-0.922	0	0	0	1.511
1376	CK_Syn_WH7803_00299	CK_00000242	murJ	mviN	peptidoglycan lipid II flippase	grey	grey	NA		NA	NA	NA	core	0	0	0	0	0.448	0	0	0	0	0	0	0	0	0	0	0	0	0	0	0	0	0	0	0	0	0	0	0.397	0.688	0.522	0.724	0	-0.36	0	-0.425	0
1377	CK_Syn_WH7803_00862	CK_00042284	NA	NA	cupin domain-containing protein	grey	grey	NA		NA	NA	NA	NA	0	0	0	0	0	0	0	-0.552	-0.488	0	0	0	0	0	-0.482	0	0	0	0	0	-0.358	0	0	0	0	0	-0.443	-0.642	0.782	0.753	0	-0.895	-0.585	0	0.417	0.432
1378	CK_Syn_WH7803_01440	CK_00000968	NA	NA	conserved hypothetical protein	grey	grey	NA		NA	NA	NA	core	0	0	0.575	0.7	0	0	0	0	0	0	0	0	0	0	0	0	0	0	0	0	-0.349	0	0	0	0	0	0	0	0.773	0.928	0.662	0.332	0	0.596	0	0.973
1379	CK_Syn_WH7803_01178	CK_00002330	NA	NA	outer membrane porin	grey	grey	NA		NA	NA	NA	core	0	0	0	0	0	0	0	0	0	0	0	0	0	0	0	0	0	0	0	0	-0.668	-0.649	0	0	0	0	0	-0.579	1.071	1.019	0.708	0	0	0	0	0.904
1380	CK_Syn_WH7803_01717	CK_00001939	thiS	NA	thiamine biosynthesis protein ThiS	grey	grey	NA		NA	NA	OP1099	core	0	0	0	0	0	0	0	0	0	0	0	0	0	0	0	0	0	0	0	0	0	0	0	0	0	0	0	0	0	0	0	0	0	0	0	1.115
1381	CK_Syn_WH7803_00116	CK_00042257	NA	NA	TPR repeat family protein	grey	grey	NA		NA	NA	OP101	NA	-0.307	-0.359	-0.324	-0.395	-0.328	-0.352	-0.324	-0.519	-0.479	-0.598	-0.528	-0.494	-0.321	0	-0.46	-0.309	0	0	0	0	0	0	0	0	0	0	0	0	0.487	0.305	0.372	-0.378	-0.692	-0.29	0	0.754
1382	CK_Syn_WH7803_00233	CK_00048376	kdsB	NA	3-deoxy-D-manno-octulosonate cytidylyltransferase	grey	grey	NA		NA	NA	OP165	NA	0	0	0	0	0	0	-0.86	-0.68	0	0	0	0	0	0	0	0	0	0	0	0	0	0	0	0	0	0	0	0	0.748	0.52	0	-0.609	-0.435	0	0	1.015
1383	CK_Syn_WH7803_00821	CK_00041814	NA	NA	DnaJ type IV chaperone protein	grey	grey	NA		NA	NA	OP521	NA	-0.689	0	0	0	0	0	0	0	0	-0.598	0	0	-1.091	0	0	0	0	0	0	0.677	0	0	0	0	0	0	0	-0.817	0.946	0	-1.264	-2.108	-1.155	-0.731	0	1.53
1384	CK_Syn_WH7803_00878	CK_00001910	NA	NA	conserved hypothetical protein	grey	grey	NA		NA	NA	NA	NA	0	0	0	0	0	0	0	0	-0.529	0	0	0	0	0	0	0	0	0	0	0	0	-0.68	-0.715	-0.797	0	0	0	0	0.422	0	-0.495	-0.846	-0.522	0	0.716	0
1385	CK_Syn_WH7803_01335	CK_00000894	pcyA	NA	phycocyanobilin:ferredoxin oxidoreductase	grey	grey	NA		NA	NA	NA	core	0.525	0.561	0.416	0.502	0.638	0.697	0	0	0	0	0	0	-0.711	0	0	0	0	0	0	0	0	0	0	0	0	0	-0.552	-0.41	0.818	0.324	-0.545	-1.585	-0.714	0	0	1.037
1386	CK_Syn_WH7803_01618	CK_00055130	cysS	NA	cysteinyl-tRNA synthetase	grey	grey	NA		NA	NA	OP1033	core	0	0	0	0	0	0	0	-0.382	0	0	0	0	0	0	0	0	0	0	0	0	0	0	0	0	0	0	0	0	0	0	-0.731	-1.793	-0.792	0	0	0.935
1387	CK_Syn_WH7803_02498	CK_00001551	NA	NA	acetyltransferase family protein	grey	grey	NA		NA	NA	NA	NA	0	0	0	0	0	0	-0.599	-0.969	-0.639	0	0.552	0.57	0	0	0	-0.902	0	0	0	0	0	-0.564	0	0	0	0	0	-0.906	0	0	0	0	-1.184	0	0	0.759
1388	CK_Syn_WH7803_01997	CK_00041811	mscL	NA	large-conductance mechanosensitive ion channel MscL family	grey	grey	NA		NA	NA	NA	NA	0	0	-0.436	-0.548	0	-0.489	-0.683	-0.732	-0.43	-0.432	-0.461	-0.489	0	0	0	-0.354	0	0	0	0	0	0.537	0.421	0	-0.455	-0.486	0	0	0	0	-0.485	-0.827	0	0.66	0.649	1.176
1389	CK_Syn_WH7803_00126	CK_00049716	NA	NA	tetratricopeptide repeat family protein	grey	grey	NA		NA	NA	NA	NA	0	0	0	0	-0.461	-0.552	-0.299	0	0	-0.381	0	0	-0.388	-0.373	-0.498	-0.567	0	0	0	0	0	0	0	0	0	0	0	0	0	0	-0.412	-0.566	0	0.628	0.549	0.873
1390	CK_Syn_WH7803_02286	CK_00000235	NA	NA	CYTH domain protein	grey	grey	NA		NA	NA	OP1440	core	0	0	0.445	0.514	0	0	0.571	0	0	0.498	0	0	0	0	0	0	0	0	0	0	0	0	0	0	0.681	0.613	0.517	0.425	0	0	0	0.606	0.543	0.49	0	0
1391	CK_Syn_WH7803_02171	CK_00051353	NA	NA	putative 4'-phosphopantetheinyl transferase family domain protein	grey	grey	NA		NA	NA	OP1370	NA	0	0.487	0.606	0.87	0	0	0	0	0	0	0.523	0.712	0	0	0	0	0	0	0	0	0	0	0	0	0	0	0	0.617	0	0	0	0	0	0.336	0	0
1392	CK_Syn_WH7803_00604	CK_00050087	NA	NA	small Multidrug Resistance family protein	grey	grey	NA		NA	NA	NA	NA	0	0	0	0	0	0	0	0	0	0	0	0	0	0	0	0	0	0	0	0	0	0	0	0	0	0	0	0	0	0	0	0	0	0	0	0
1393	CK_Syn_WH7803_50019	CK_00056637	23S rRNA	large subunit ribosomal RNA	NA	grey	grey	NA		NA	NA	NA	NA	0	0	0	0	0	0	0	0	0	0	0	0	0	0	0	0	0	0	0	0	0	0	0	0	0	0	0	0	0	0	0	0	0	0	0	0
1394	CK_Syn_WH7803_50049	CK_00056650	tRNA-Ile-GAT	NA	NA	grey	grey	NA		NA	NA	NA	NA	0	0	0	0	0	0	0	0	0	0	0	0	0	0	0	0	0	0	0	0	0	0	0	0	0	0	0	0	0	0	0	0	0	0	0	0
1395	CK_Syn_WH7803_00375	CK_00000490	pheA	NA	prephenate dehydratase	grey	grey	NA		NA	NA	NA	core	0	0	0	0	0	0	0	-0.514	-0.591	0	0	0	-0.522	0	0	0	0	0	0	0	0	0	0	0	0	0	0	0	0	0	0	0	-0.394	0	0	0
1396	CK_Syn_WH7803_01917	CK_00048166	NA	NA	Hypothetical protein	grey	grey	NA		NA	NA	OP1212	NA	0	0	0	0	0	0	0	0	0	0	0	0	-1.371	0	0	0	0	0	0	0	0	0	0	0	0	0	0	0	0	0	0	0	0	0	0	0
1397	CK_Syn_WH7803_01221	CK_00000807	scpB	NA	segregation and condensation protein B	grey	grey	NA		NA	NA	OP794	core	0	0	0	0	0	0	-0.479	0	0	0	0	0	0	0	0	0	0	0	0	0	0	0	0	0	0	0	0	0	-0.37	-0.652	-0.727	1.498	1.241	0.552	0	0
1398	CK_Syn_WH7803_00401	CK_00000503	NA	NA	NLP/P60	grey	grey	NA		NA	NA	OP265	core	0	0	0	0.36	0	0	0.353	0	0	0.501	0.722	0.911	0	0	0	0	0	0	0	0	0	-0.428	0	0	0	0	0	0	0	0	0	0.995	0	0	0	0.618
1399	CK_Syn_WH7803_00205	CK_00000284	NA	NA	Conserved hypothetical protein	grey	grey	NA		NA	NA	OP151	core	0	0	0	-0.529	0	0	0	0	0	-0.418	0	0	0	0	0	0	0	0	0	0	0	0	0	0	0	0	0	0	-0.508	0	0.617	1.197	0.406	0	0	0
1400	CK_Syn_WH7803_01915	CK_00006039	NA	NA	conserved hypothetical protein	grey	grey	NA		NA	NA	NA	NA	0	0	0	0	0	0	0	0	0	0	0	0	0	0	0	0	0	0	0	0	0	0	0	0	0	0	0	0	0	-0.433	0	0.43	0	0	0	0
1401	CK_Syn_WH7803_02550	CK_00046527	NA	NA	conserved hypothetical protein	grey	grey	NA		NA	NA	NA	NA	0	0	0	0	0	0	0	0	0	0	0	0	0	0	0	0	0	0	0	0	0	0	0	0	0	0	0	0	0	0	0	0	0	0	0	0
1402	CK_Syn_WH7803_02376	CK_00000424	secE	NA	Preprotein translocase SecE subunit	grey	grey	NA		NA	NA	OP1486	core	0	0.898	0.824	0.811	0	0.975	1.183	1.219	0.643	0	0	0	0	0	0	0	0	0	0	0	0	0	0	0	0	0	0	0	0	0	-0.756	-1.387	0.557	0.79	0	0
1403	CK_Syn_WH7803_00406	CK_00000508	rpmE	NA	50S ribosomal protein L31	grey	grey	NA		NA	NA	OP269	core	0	0.515	0.665	0.645	0	0.624	0.527	0.645	0.341	0	0	0	0	0	0	0	0	0.575	1.031	1.225	0.434	0.405	0.348	0	0	0	0	0.384	0.689	0.395	-0.598	-0.948	0.806	0.956	0.516	0.718
1404	CK_Syn_WH7803_01468	CK_00000171	NA	NA	SGNH hydrolase superfamily protein	grey	grey	NA		NA	NA	OP948	core	0	0	0	0	0	0	0	0	0	0	0.683	0.644	0	0.677	0	0	0	0	0	0	0	0	0	0	0	0	0	0	0.493	0	-0.926	-1.505	0	0	0.729	0.664
1405	CK_Syn_WH7803_01952	CK_00001639	NA	NA	uncharacterized conserved membrane protein	grey	grey	NA		NA	NA	OP1241	NA	0	0	0.813	0.656	0	0.54	0.605	0	0	0	0.449	0	0	0	0.89	0.75	0	0	0.61	0.495	0	0	0	0	0	0	0	0	0.508	0	-1.092	-1.513	0	0	0	0.759
1406	CK_Syn_WH7803_00259	CK_00000263	folK	NA	2-amino-4-hydroxy-6- hydroxymethyldihydropteridine diphosphokinase	grey	grey	NA		NA	NA	NA	NA	0	0	0.863	0.674	0	0	0.638	0	0	0.578	0.983	0.836	0	0	0	0	0	0	0	0	0	0	0	0	0	0	0	0	0	0	-0.726	-0.717	0	0	0.774	0
1407	CK_Syn_WH7803_01061	CK_00000783	carA	NA	carbamoyl-phosphate synthase small subunit	grey	grey	NA		NA	NA	OP684	core	0	0.333	0.53	0.553	0	0	0	0.413	0.481	0.354	0.341	0.357	0.627	0.704	0.613	0	0	0	0	0.317	0	0	0	0	0	0	0	0.554	0	0	-1.019	-0.822	0	0.43	0.35	0
1408	CK_Syn_WH7803_00562	CK_00000058	NA	NA	uncharacterized conserved membrane protein	grey	grey	NA		NA	NA	OP355	NA	0	0	0	0.506	0	0	0	0	0	0.445	0.569	0.437	0.627	0.762	0.615	0	0	0	0	0	0	0	0	0	0	0	0	0	0	0	-0.704	-0.732	0	0.389	0	0.794
1409	CK_Syn_WH7803_02013	CK_00049482	NA	NA	conserved hypothetical protein	grey	grey	NA		NA	NA	OP1277	NA	0	0	0	0	0	0	0	0	0	0	0	0	0	0	0	0	0	0	0	0	0	0	0	0	0	0	0	0	0	0	0	-1.983	0	0	0	0
1410	CK_Syn_WH7803_01916	CK_00047366	NA	NA	protein of unknown function DUF1651	grey	grey	NA		NA	NA	OP1212	NA	0	-0.561	-0.887	-1.16	0	-0.63	0	0	-0.527	-0.5	0	0	0	-0.63	-1.177	0	0	0	0	0	0	0	0	0.552	0	0	0	0	0	-0.999	-0.629	-0.753	-0.806	-0.775	0	0
1411	CK_Syn_WH7803_02503	CK_00001823	NA	NA	conserved hypothetical protein	grey	grey	NA		NA	NA	NA	NA	0	0	0	0	0	0	0	0	0	0	0	0	0	0	0	0	0	0	0	0	0	0	0	0	0	0	0	0	0	0	0	-0.834	-0.641	0	0	0
1412	CK_Syn_WH7803_00112	CK_00047961	NA	NA	Hypothetical protein	grey	grey	NA		NA	NA	NA	NA	0	0	0	-0.792	0	0	0	0	-0.529	0	0	0	0	0	0	0	0	0	0	0	0	0	0.642	0.543	0	0	0	0	0	-1.046	-0.978	-0.693	-0.935	0	0	0
1413	CK_Syn_WH7803_01324	CK_00006010	NA	NA	Uncharacterized secreted protein	grey	grey	NA		NA	NA	NA	NA	0.662	0.537	0	0	0	0	0	0	0	0	0	0	0	0	0	0	0	0	0	0	0.995	0.867	0.571	0	0	0	0	0	0	0	0	0	-1.077	-0.768	0	0
1414	CK_Syn_WH7803_00090	CK_00039162	NA	NA	conserved hypothetical protein	grey	grey	NA		NA	NA	OP91	NA	0	0	-0.696	0	0	-0.839	0	0	0	0	0	-0.798	0	-0.907	-0.712	0	0	0	0	0	0.907	0.633	0	0	0	0	0	0	0	0	0	-1.273	-0.726	0	0	0
1415	CK_Syn_WH7803_02112	CK_00044809	NA	NA	Hypothetical protein	grey	grey	NA		NA	NA	OP1338	NA	0	0	0	0	0	0	0	0	0	0	0	0	0	0	0	0.881	0	0	0	0	0.727	0	0	0	0	0	0.931	0	0	-1.153	-1.067	-1.605	-1.585	-0.828	0	-0.763
1416	CK_Syn_WH7803_50007	CK_00056616	tRNA-Ala-CGC	NA	NA	grey	grey	NA		NA	NA	NA	NA	0	0	0	0	0	0	0	0	0	0	1.336	0	0	0	0	0	0	0	0	0	0	0	0	0	0	0	0	0	0	-1.511	0	0	-1.84	0	0	0
1417	CK_Syn_WH7803_00647	CK_00054860	NA	NA	putative membrane protein	grey	grey	NA		NA	NA	OP405	NA	0	0	0	0.64	0	0	0	0.738	0.613	0	0	0	0	0	0	0	0	0	0	0	0	0	0	0	0	0	0	0	-1.019	-1.114	-1.299	-0.669	0	0.685	0	-0.783
1418	CK_Syn_WH7803_02219	CK_00000205	NA	NA	N-Acetyl-D-glucosamine (anhydrous) N-Acetylmuramyl-tripeptide beta -1 4-N-acetylglucosaminidase	grey	grey	NA		NA	NA	OP1404	NA	0	0	0	0	0	0	0	0	-0.319	0	0	0	0	0	0	0	0	0	0	0	0	0	0	0.356	0.533	0.461	0	0	-0.337	-0.562	-0.456	-0.502	-0.35	0	0	-0.304
1419	CK_Syn_WH7803_01322	CK_00048201	NA	NA	Conserved hypothetical protein	grey	grey	NA		NA	NA	NA	NA	0	0	0	0	0	0	0	0	0	0	0	0	0	0	0	0	0	0	0	0	0	0	0	0	0	0	0	0	0	-0.988	-1.177	0	0	0	0	0
1420	CK_Syn_WH7803_01897	CK_00053268	NA	NA	uncharacterized conserved lipoprotein (DUF2808)	grey	grey	NA		NA	NA	NA	core	0.697	0	0	0	0.659	0	0	0	0	0	-0.653	-0.734	0	0	0	0	0	0	0.69	0.931	0	0	0	0	0	0	0	0	1.388	0	0	-1.651	0	0	0	0
1421	CK_Syn_WH7803_00042	CK_00001177	NA	NA	conserved membrane protein ArbrB family	grey	grey	NA		NA	NA	NA	NA	0	0	0	0	0	-0.644	-1.255	-0.884	-0.508	0	0	0.351	0	0	0	-0.856	0	0	0	0	0	0	0	0	0	0	0	0	0	0	-0.535	-1.392	0	0	0	-0.293
1422	CK_Syn_WH7803_00912	CK_00034736	NA	NA	uncharacterized conserved secreted protein	grey	grey	NA		NA	NA	NA	NA	0	0	0	0	0	-1.035	-0.811	-0.902	-1.3	0	0	0	0	0	0	0	0	0	0	0	0	0	0	0	0	0	0	0	0	0	-1.154	0	0.642	0	0	-1.164
1423	CK_Syn_WH7803_01465	CK_00044011	NA	NA	conserved hypothetical protein	grey	grey	NA		NA	NA	OP947	NA	0	0	0	0	0	0	0	0	-0.73	-0.507	0	0	0	0	0	0	0	0	0	0	0	0	0	-0.58	0	0	0	0.721	-0.623	-1.144	-0.707	1.018	1.023	0	-0.425	-1.56
1424	CK_Syn_WH7803_00100	CK_00048011	NA	NA	Conserved hypothetical protein	grey	grey	NA		NA	NA	OP96	NA	0	0	0	0	0	0	0	-0.961	0	0	0	0	0	0	0	0	0	0	0	0	0	0	0	0	0	0	0	0	-0.861	0	-1.156	0	-1.22	-1.054	0	-1.82
1425	CK_Syn_WH7803_02349	CK_00000435	rbgA	ylqF	ribosome biogenesis GTPase A	grey	grey	NA		NA	NA	OP1471	core	0	0	0	0	0	0	0	0	0	0	0	0	0	0	0	0	0	0	0	0	0	0	0	0	0.645	0	0	1.012	-0.372	-0.554	-0.858	-0.833	0	0.351	0	-1.75
1426	CK_Syn_WH7803_01284	CK_00001785	sigF2	rpoF	RNA polymerase sigma factor type III	grey	grey	NA		NA	NA	OP828	NA	0	0	0	0	0	0	0	0	0	0	0	0	0	0	0	0	0	0	0	0	0	0	0	0	0	0	0	0	-0.453	-0.677	-0.702	0	0	0	0	-1.654
1427	CK_Syn_WH7803_02338	CK_00002445	NA	NA	conserved hypothetical protein	grey	grey	NA		NA	NA	OP1462	NA	0	-0.396	0	-0.325	0	0	0	0	0	0	0	0	0	0.267	0.365	0	0	0	0	0	0	0.224	0	0.302	0	0	0	0	-0.359	0	0	0	-0.336	-0.373	0	-0.883
1428	CK_Syn_WH7803_02450	CK_00001881	NA	NA	dienelactone hydrolase family protein	grey	grey	NA		NA	NA	NA	NA	0	0	0.425	0.546	0	0	0.836	0.68	0.479	0.577	0.786	0.894	0	-0.443	0	0.393	0	0	0	0	-0.465	-0.441	0	0	0	0	0	0	-1.476	-1.863	-1.295	0.947	-0.376	-0.561	0	-2.152
1429	CK_Syn_WH7803_50011	CK_00056659	tRNA-Gln-TTG	NA	NA	grey	grey	NA		NA	NA	NA	NA	0	0	0	0	0	0	0	0	0	0	0	0	0	0	0	0	0	0	0	0	0	0	0	0	0	0	0	0	0	-1.37	-1.631	0	0	0	0	-1.51
1430	CK_Syn_WH7803_50023	CK_00056662	tRNA-Leu-TAA	NA	NA	grey	grey	NA		NA	NA	NA	NA	0	0	0	-1.078	0	0	0	0	0	0	0	0	0	0	0	0	0	0	0	0	0	0	0	0	0	0	0	0	0	-1.294	-1.56	0	0	0	0	-1.462
1431	CK_Syn_WH7803_50021	CK_00056638	tRNA-Thr-GGT	NA	NA	grey	grey	NA		NA	NA	NA	NA	0	0	0	0	0	0	0	0	0	0	0	0	0	0	0	0	0	0	0	0	0	0	0	0	0	0	0	0	0	0	0	0	0	0	0	-2.49
1432	CK_Syn_WH7803_50051	CK_00056649	tRNA-Asn-GTT	NA	NA	grey	grey	NA		NA	NA	NA	NA	0	0	0	0	0	0	0	0	0	0	0	0	0	0	0	0	0	0	0	0	0	0	0	0	0	0	0	0	0	0	-1.479	0	0	0	0	-2.273
1433	CK_Syn_WH7803_50014	CK_00056687	tRNA-Phe-GAA	NA	NA	grey	grey	NA		NA	NA	NA	NA	0	0	0	0	0	0	-1.681	0	0	0	0	0	0	0	0	0	0	0	0	0	0	0	0	0	0	0	0	0	0	-1.818	-2.445	-1.688	0	0	0	-2.438
1434	CK_Syn_WH7803_50044	CK_00056688	tRNA-Thr-CGT	NA	NA	grey	grey	NA		NA	NA	NA	NA	0	0	-0.883	0	0	0	-1.124	-1.006	0	0	0	0	0	0	0	0	0	0	0	0	0	0	0	0	0	0	0	0	-1.005	-1.294	-2.515	-1.929	0	0	0	-1.65
1435	CK_Syn_WH7803_50035	CK_00056620	tRNA-Leu-CAA	NA	NA	grey	grey	NA		NA	NA	NA	NA	0	0	0	0	0	0	0	0	0	0	0	0	0	0	0	0	0	0	0	0	0	0	0	0	0	0	0	0	0	-0.962	-1.816	-1.545	0	0	0	-1.346
1436	CK_Syn_WH7803_00083	CK_00000320	cobH	NA	precorrin-8X methylmutase	grey	grey	NA		NA	NA	NA	core	0	0	0	0	0	0	-0.87	0	0	0	0	0	0	0	0	0	0	0	0	0	0	0	0	0	0	0	0	0	-0.918	-0.635	-1.276	-1.619	0	0	0	-0.986
1437	CK_Syn_WH7803_00206	CK_00001175	NA	NA	conserved hypothetical protein	grey	grey	NA		NA	NA	OP151	NA	0	0	0	0	0	0	0	0	0	-0.294	0	0	0	0	0	-0.24	0	0	0	0	0	0	0	0	0	0	0	0	-0.674	-0.832	-1.161	-1.143	0	0.4	0	-1.214
1438	CK_Syn_WH7803_01942	CK_00001073	pyrF	NA	orotidine 5-phosphate decarboxylase	grey	grey	NA		NA	NA	NA	core	0	0	0	0	0	0	0	0	0	0.421	0.886	0.882	0	0.572	0.641	0	0	0	0	0	0	0	0	0	0	0	0	0	-0.98	-1.015	-1.629	-2.036	-0.669	0	0	-1.108
1439	CK_Syn_WH7803_50002	CK_00056670	tRNA-Gly-CCC	NA	NA	grey	grey	NA		NA	NA	NA	NA	0	0	0	0	0	0	-1.073	0	0	0	0	0	0	0	0	0	0	0	0	0	0	0	0	0	0	0	0	0	-0.765	-1.338	-1.683	-2.533	-1.237	-0.627	0	-1.099
1440	CK_Syn_WH7803_01624	CK_00001299	NA	NA	thioredoxin-like superfamily	grey	grey	NA		NA	NA	NA	NA	0	0	0	0	-0.586	-1.839	-1.556	-0.696	0	-0.631	0	-0.898	0	0	-0.596	-0.952	0	0	-1.258	-1.1	0	0	0	0	0	0	0	0	-1.623	-2.42	-2.231	-2.651	-0.956	0	0	0
1441	CK_Syn_WH7803_01190	CK_00006005	NA	NA	conserved hypothetical protein	grey	grey	NA		NA	NA	OP771	NA	0	0	0	0	0	0	-0.854	-0.854	-0.698	-0.663	-0.497	-0.608	0	0	0	-0.478	0	0	0	0	0	0	0	0	0	0	0	0	0	-1.179	-2.061	-1.723	-0.437	0.619	0.512	0.579
1442	CK_Syn_WH7803_50013	CK_00056652	tRNA-Cys-GCA	NA	NA	grey	grey	NA		NA	NA	NA	NA	0	0	0.658	0.886	0	0	0	0	0	0	0.812	0	0	0	0	0	0	0	0.876	0.813	0	0.536	0.535	0.57	0	0	0	0.826	0	-0.563	-1.486	-2.44	-0.771	0	0	0
1443	CK_Syn_WH7803_50001	CK_00056619	tRNA-Gly-CCC	NA	NA	grey	grey	NA		NA	NA	NA	NA	0.604	0	0	0	0	0	-0.684	0	0	0	0	0	-0.72	-0.877	-0.826	0	0	0	0	0	0	0.563	0.622	0.995	0	0	0	0	-0.405	-1.06	-1.457	-1.889	0	0	0	-0.398
1444	CK_Syn_WH7803_01326	CK_00000083	proA	NA	glutamate-5-semialdehyde dehydrogenase	grey	grey	NA		NA	NA	OP857	core	0	0	0	0	0	0.89	0	0	0	0	0	0	0	0	0	0	0	0	0	0	0	0	0	0	0	0	0	0	0	-1.296	-2.143	-1.185	0	0	0	0
1445	CK_Syn_WH7803_01237	CK_00000813	rpmB	NA	50S ribosomal protein L28	grey	grey	NA		NA	NA	OP801	core	0.53	0.595	0	0	0	0	0	0	0	0	0	0	0	0	0	0	0	0	0	0.453	0	0	0	0	0	0	0	0	0	-0.63	-1.686	-2.073	0	0.439	0	-0.508
1446	CK_Syn_WH7803_01493	CK_00000865	prfC	NA	peptide chain release factor 3	grey	grey	NA		NA	NA	OP963	core	0	0	0.426	0	0	0	0	0	0	0	0	0	0	0	0	0	0	0	0	0	0	0	0	0	0	0	0	0	0	-0.488	-1.793	-1.819	-0.439	0.357	0	0.551
1447	CK_Syn_WH7803_00928	CK_00001791	crtW	NA	beta-carotene ketolase	grey	grey	NA		NA	NA	NA	NA	6.13	5.963	4.619	3.956	5.371	5.061	3.504	2.313	1.223	1.632	1.415	1.463	0	0	0	2.899	0	0	0	0	0	2.069	2.906	3.187	0	0	0	0	2.214	2.003	0	-1.213	-0.81	-0.847	0	1.346
1448	CK_Syn_WH7803_00037	CK_00038270	NA	NA	uncharacterized conserved membrane protein	grey	grey	NA		NA	NA	NA	NA	0	0	0	0	1.61	3.13	3.296	2.761	-1.251	0	0	0	0	0	0	1.834	0	3.064	3.901	3.895	0	0	0	0	0	0	0	0	-1.64	-0.535	0.728	1.619	0.927	0	-0.597	-4.112
1449	CK_Syn_WH7803_00814	CK_00046403	NA	NA	conserved hypothetical protein (DUF1651)	grey	grey	NA		NA	NA	NA	NA	0	0	0	0	1.584	2.961	3.566	3.408	0	0	0	0	0	0	0	2.219	0	2.923	3.748	3.858	0	0.98	1.02	1.036	0	0	0	0	-1.714	-0.921	0	1.322	0.512	0	-0.696	-4.706
1450	CK_Syn_WH7803_00907	CK_00045806	NA	NA	Conserved hypothetical protein	grey	grey	NA		NA	NA	OP589	NA	1.585	0	0	0	0	0	1.394	0	0	1.336	0	0	0	0	0	0	0	0	0	0	1.828	0	1.523	0	0	0	1.71	0	0	0	0	0	0	0	0	-3.638
1451	CK_Syn_WH7803_00908	CK_00047910	NA	NA	Uncharacterized membrane protein	grey	grey	NA		NA	NA	OP589	NA	0	0	0	0	0	0	0	0	0	0	0	0	0	0	0	0	0	0	0	0	0	1.376	0	1.403	0	0	1.665	0	0	0	0	0	0	0	0	-4.194
1452	CK_Syn_WH7803_01577	CK_00001859	NA	NA	conserved hypothetical protein	grey	grey	NA		NA	NA	NA	NA	0	0	-1.078	-1.203	0	0.808	0	0	0	0	0	0	0.899	1.07	1.207	0.968	0	0	0	0	0	1.041	1.38	1.6	0	0	0	0	-4.285	-3.963	-3.661	0.697	-1.421	-2.125	-0.991	-4.598
1453	CK_Syn_WH7803_00093	CK_00048019	NA	NA	Hypothetical protein	grey	grey	NA		NA	NA	OP91	NA	0	-0.957	-1.519	-1.613	0	-1.193	-1.028	-0.781	0	-0.728	-1.458	-1.705	0	-0.981	0	0	0	0	0	0	1.787	1.722	1.25	1.013	0	0	0	0	-0.867	-1.955	-1.464	-1.866	-2.146	-1.707	0	-1.573
1454	CK_Syn_WH7803_02493	CK_00001669	focA	NA	nitrite transporter FNT family	magenta	magenta	NA	LLHL-LLUV-LLHT-HLLT-HLHT	magenta_cyanoron_18	magenta_cyanoron_13	OP1550	NA	0	1.752	2.887	2.197	1.2	-1.306	-1.339	-1.247	-0.877	0	0	0	0	0	1.105	1.024	0	0	0	0	-1.353	-1.503	-1.621	-1.549	1.363	1.222	1.441	1.14	4.248	3.145	3.452	3.591	1.555	1.251	0	2.545
1455	CK_Syn_WH7803_02572	CK_00004313	NA	NA	conserved hypothetical protein	magenta	magenta	NA	LLHL-LLUV-LLHT-HLLT-HLHT	magenta_cyanoron_18	magenta_cyanoron_13	NA	NA	1.374	2.463	3.38	2.729	1.492	-1.377	-1.087	0	0	0	0	0	0	0	1.531	1.622	0	0	0	0	-1.699	-1.988	-1.881	-2.094	0	0	1.423	0	4.022	3.049	3.247	3.337	1.547	1.149	0	2.248
1456	CK_Syn_WH7803_02023	CK_00001123	atp1	atpI	ATP synthase protein I	magenta	magenta	NA	LLHL-LLHT-HLHT	magenta_cyanoron_7	magenta_cyanoron_6	NA	core	1.197	0.953	0.709	0.634	0	0	0	0	0.566	0	0	0	-1.24	-0.689	-0.832	-0.816	0	0	0	0	0	0	0	0	-0.988	-1.281	-1.107	-1.531	1.875	1.702	1.62	-1.541	-1.616	-0.856	0	2.916
1457	CK_Syn_WH7803_02282	CK_00000088	NA	NA	mannose-1-phosphate guanylyltransferase	magenta	magenta	NA	LLUV-LLHT	NA	NA	OP1436	core	0	0	-0.425	-0.696	0	-0.55	-1.073	-0.691	0	0	-0.472	-0.481	-0.97	-1.254	-1.453	-1.359	0	0	0	0	-0.442	-0.424	-0.54	-0.693	0	0	0	-0.628	1.905	1.355	1.564	-0.574	0.413	0	-0.384	1.354
1459	CK_Syn_WH7803_02496	CK_00003051	cynH	NA	cyanate hydratase	magenta	magenta	NA	LLHL-LLUV	magenta_cyanoron_18	magenta_cyanoron_13	NA	NA	1.637	1.551	1.725	1.559	0	-1.505	-1.014	-1.04	-0.985	0	0	0	0	0	0	0	0	0	0	0	0	0	0	0	0	0	0	0	3.467	3.613	3.489	3.779	1.32	0	0	2.053
1461	CK_Syn_WH7803_01607	CK_00036391	NA	NA	conserved hypothetical protein	magenta	magenta	NA	LLHL-LLUV-LLHT	NA	NA	NA	NA	3.324	2.995	2.295	1.542	2.891	2.455	1.49	0.835	0	0	0	0.762	1.087	0.79	0.836	1.581	0	0	0	0.807	0	0	0	0	0	0.86	0.831	0.993	0	-0.475	-2.928	-0.616	0.682	0.701	0	-0.524
1463	CK_Syn_WH7803_00378	CK_00000493	rpsJ	NA	30S ribosomal protein S10	magenta	magenta	NA		NA	NA	OP249	core	0.369	0.756	0.772	0.724	0	0	0	0	0	0	0	0	0	0	0.439	0.332	0	0	0	0	0	0	0	-0.293	0	0	0	0	-0.427	-0.848	-1.45	-2.065	0	0	0	0
1466	CK_Syn_WH7803_01278	CK_00000839	NA	NA	conserved hypothetical protein	magenta	magenta	NA	LLHT-HLHT	NA	NA	NA	core	0	0	0	0	0	0	0	0	-0.506	-0.566	0	0	-1.112	-0.846	-0.783	0	0	0	0	0	0	0	-0.466	-0.623	-0.881	-0.944	-0.816	-1.251	1.382	0.93	0	0	0	0.338	0.733	2.371
1468	CK_Syn_WH7803_02492	CK_00001355	nirA	NA	ferredoxin--nitrite reductase	magenta	magenta	NA		NA	NA	NA	NA	2.296	2.609	2.682	2.214	0	-2.874	-2.543	-1.831	-1.437	0	0	0	0	0	0	0	0	0	-1.459	-1.923	-2.688	-2.825	-2.815	-2.731	0	0	1.458	1.333	4.352	4.057	4.073	3.293	1.114	0.617	-0.796	3.286
1469	CK_Syn_WH7803_01959	CK_00001083	bamA	SAM50 TOB55	outer membrane protein insertion porin family	magenta	magenta	NA		NA	NA	OP1243	core	0.595	0.646	0.463	0	0	0	0	0	0	0	0	0	-0.528	-0.594	-0.604	-0.468	0	0	0	0	0	0	0	0	0	-0.458	0	0	2.441	2.219	2.198	-1.21	-0.514	0	0	2.154
1470	CK_Syn_WH7803_00684	CK_00000037	csoS1E	NA	carboxysome shell peptide	magenta	magenta	NA	LLHL-LLUV-HLLT	magenta_cyanoron_24	magenta_cyanoron_14	OP429	NA	1.663	1.684	1.564	1.47	0	-1.539	-1.632	-0.914	0	0	0	-0.775	0	0	0	-0.942	0	0	0	0	0	0	-0.751	-1.199	0	0	0	0	1.757	1.6	0.961	-1.452	-1.207	-0.484	0.434	3.142
1474	CK_Syn_WH7803_50032	CK_00056672	tRNA-Glu-TTC	NA	NA	magenta	magenta	NA	LLHL-LLUV	NA	NA	NA	NA	0.851	0.968	1.058	1.226	0	0	-1.017	0	0	0	0.771	0	-0.801	-0.818	0	0	0	0	0	0	0.741	0	0	0	-0.987	-0.948	-0.933	0	0	-0.795	-2.44	-2.965	0	0	0	0
1475	CK_Syn_WH7803_00395	CK_00000018	NA	NA	RND family multidrug efflux transporter	magenta	magenta	NA		NA	NA	NA	NA	0.899	0.737	0.614	0.479	0.56	0	0	0	0	0	0	0	-0.56	-0.475	-0.54	0	0	0	0	-0.362	0	0	0	0	0	0	0	0	0.635	0.557	0.365	-0.87	-0.66	-0.445	0	1.073
1476	CK_Syn_WH7803_00771	CK_00000932	prlC	opdA	oligopeptidase A	magenta	magenta	NA	LLHL-LLUV	NA	NA	OP485	core	1.008	1.109	0.95	0.709	1.142	1.04	0.425	0	-0.549	0	0	0	0	0	0	0	0	0	0	0	0	0	0	0	0	0	0	0	1.584	1.486	0.344	-1.325	0.368	0.827	0	1.582
1477	CK_Syn_WH7803_01314	CK_00000883	typA	NA	GTP-binding protein TypA/BipA	magenta	magenta	NA	LLHT-HLHT	NA	NA	OP848	core	0	0	0.613	0	0	0	0	0	0	-0.577	-0.535	-0.67	-1.373	-1.03	-1.204	-0.689	0	0	0	0	-0.55	0	-0.647	-0.886	-1.215	-0.927	-0.89	-0.943	2.019	1.375	0	-2.602	-0.914	0	0	3.279
1479	CK_Syn_WH7803_01429	CK_00000962	carB	NA	carbamoyl-phosphate synthase large subunit	magenta	magenta	NA		NA	NA	NA	core	0.405	0	0	0	0	-0.401	-0.758	-0.402	0	-0.419	-0.305	-0.459	0	0	-0.302	-0.675	0	0	0	0	0.569	0.478	0	0	0	0	0	0	0	0	-1.327	-2.547	0	0.863	0.61	0.968
1480	CK_Syn_WH7803_01362	CK_00000910	secD	NA	preprotein translocase SecD subunit	magenta	magenta	NA		NA	NA	OP881	core	0	0	0	0	0	0	0	0	0	0	-0.475	-0.582	-0.469	0	-0.398	-0.446	0	0	0	0	0	0	0	0	0	0	0	0	0.679	0.393	0	-1.985	-0.493	0	0	1.679
1482	CK_Syn_WH7803_02475	CK_00001368	gpgS	NA	glucosyl-3-phosphoglycerate synthase	magenta	magenta	NA	LLHL-LLUV-HLLT	NA	NA	NA	NA	1.893	1.943	1.675	1.598	0	-0.846	-1.019	-1.071	-0.876	0	0	0	0	0	0	0	0	0	-0.787	-0.884	-1.02	-0.953	-1.021	-0.936	0	0	0.83	0.854	2.903	3.325	3.536	3.169	0.805	0	0	1.711
1483	CK_Syn_WH7803_01887	CK_00000605	NA	NA	peptidase M23 family protein	magenta	magenta	NA		NA	NA	OP1197	NA	0.881	0	0	-0.657	0	-0.926	-0.969	-0.698	0	0	0	0	0	-0.685	0	-0.546	0	0	0	0	0	0	0	0	0	0	0	0	1.748	0.442	0.728	-0.535	0	-0.569	-0.442	0.917
1484	CK_Syn_WH7803_02018	CK_00001118	atpD	NA	ATP synthase delta chain	magenta	magenta	NA	LLHT-HLHT	magenta_cyanoron_7	magenta_cyanoron_6	OP1278	core	0.827	0.688	0	0	0	-0.617	-0.626	0	0	0	0	0	-1.109	0	-0.722	-0.962	0	0	0	0	0	0	0	-0.639	0	-0.667	-0.717	-1.154	2.175	2.008	1.906	-0.794	-0.483	0	0.826	2.744
1488	CK_Syn_WH7803_02481	CK_00001675	narB	NA	nitrate reductase	magenta	magenta	NA	LLHL	NA	NA	OP1542	NA	0	0.978	1.925	1.239	0	0	0	0	0	0	0	0	0	-0.599	0	0	0	0	0	0	0	0	0	0	0	0	0	0	3.342	2.622	2.729	2.2	1.185	1.359	0	2.853
1493	CK_Syn_WH7803_00018	CK_00047416	NA	NA	CalX-like and tryptophan-rich domains containing protein	magenta	magenta	NA	LLHL-LLLT-HLUV	NA	NA	NA	NA	1.964	0.703	0	0.564	0	0	0.706	0	-0.701	-0.545	-0.902	-1.049	0	0	0	0	0	0	1.333	1.777	0	0	0	0	0	0	0	0	1.268	-0.878	-0.75	-2.102	-1.529	-0.907	0	1.599
1494	CK_Syn_WH7803_01172	CK_00049172	NA	NA	conserved hypothetical protein	magenta	magenta	NA	LLUV-LLHT	NA	NA	NA	NA	0	0	0	0	0	-1.005	0	0	0	0	0	0	0	-1.046	0	0	0	0	0	0	0	0	0	0	0	0	0	0	2.946	3.211	2.944	0	0	0	0	2.686
1495	CK_Syn_WH7803_02016	CK_00001116	atpC	NA	ATP synthase gamma chain	magenta	magenta	NA	LLLT-HLLT	magenta_cyanoron_7	magenta_cyanoron_6	OP1278	core	0.579	0.514	0	0	0	0	-0.657	-0.449	-0.552	-0.883	-1.026	-0.951	-0.955	-0.62	-0.742	-0.923	0	0	0	0	-0.629	-0.88	-1.173	-1.405	0	0	0	-0.874	1.941	1.701	1.548	0	0	0	0.771	3.453
1498	CK_Syn_WH7803_01347	CK_00000103	glnA	NA	glutamine synthetase type I	magenta	magenta	NA	LLUV-LLLT-HLLT-HLHT	NA	NA	NA	core	0	0	0	0	-1.151	-2.347	-1.951	-1.441	-1.285	-1.118	-0.82	-0.798	0	0	0	0	0	0	0	-0.801	-1.043	-1.062	-1.105	-1.133	0	0	1.082	0	1.785	1.916	2.228	1.476	0.52	0.816	0	2.293
1499	CK_Syn_WH7803_00122	CK_00039995	NA	NA	serralysin-like metalloprotease C-terminal domain-containing protein	magenta	magenta	TRUE	LLHL-LLLT-HLLT	NA	NA	OP103	NA	1.089	0.698	0	0	0	0	-0.954	-0.813	-0.796	-1.018	-1.276	-1.318	0	0	0	0	0	0	0	0	-0.663	-0.813	-1.258	-1.603	0	0	0	0	1.623	1.321	1.53	0.505	0.812	0	0	2.309
1501	CK_Syn_WH7803_00297	CK_00000244	amt1	NA	ammonium transporter	magenta	magenta	NA	LLHL-LLUV-HLUV-HLLT	NA	NA	OP202	core	0	0	1.14	0.727	0	-1.817	-2.281	-1.644	-0.896	0	0	0	0	0	0	0	0	0	-1.041	-1.137	-2.135	-2.264	-2.335	-2.356	0	0	0.97	0	2.127	2.088	2.927	4.557	3.139	2.401	0	1.372
1502	CK_Syn_WH7803_02199	CK_00052564	NA	NA	TolC-like outer membrane efflux protein RND family	magenta	magenta	NA	HLHT	NA	NA	OP1388	core	0.38	0.334	0	0	0	-0.342	-0.55	-0.46	0	0	0	0	-0.683	-0.692	-0.694	-0.533	0	0	0	0	-0.696	-0.663	-0.848	-0.987	-0.787	-0.841	-0.57	-1.094	2.055	1.984	2.058	0.549	0	-0.479	-0.426	1.782
1503	CK_Syn_WH7803_02497	CK_00001181	NA	NA	glycosyl transferase family helical bundle domain protein	magenta	magenta	NA	LLUV-LLLT-HLUV-HLLT	magenta_cyanoron_18	magenta_cyanoron_13	NA	NA	0	0	0	0	-1.165	-2.236	-2.01	-1.87	-1.405	-1.409	-1.124	-0.853	0	0	0	0	0	0	0	-1.21	-1.623	-1.896	-1.965	-1.656	0	0	0.988	0	1.726	1.992	2.174	3.692	1.54	0.72	0	1.532
1504	CK_Syn_WH7803_02351	CK_00000127	pgk	NA	phosphoglycerate kinase	magenta	magenta	NA	LLLT-HLLT	NA	NA	NA	core	0.598	0	0.552	0	0	0	-0.594	-0.884	-1.127	-1.126	-1.318	-1.32	-0.835	-0.677	0	0	0	0	0	0	-0.92	-0.738	-0.728	-1.157	-0.775	0	0	0	2.043	2.402	2.467	-1.123	-1.028	-1.239	-0.597	1.697
1506	CK_Syn_WH7803_00675	CK_00000680	csoS1D	NA	carboxysome shell component	magenta	magenta	NA	LLUV	magenta_cyanoron_24	NA	NA	core	0	0	0	0	-0.562	-1.074	-1.247	-0.997	0	0	0	0	-0.799	0	0	-0.572	0	0	0	0	0	0	0	0	-0.732	-0.66	0	0	0.938	0.903	0.894	-0.746	-1.114	-0.857	-0.561	1.277
1509	CK_Syn_WH7803_02491	CK_00041258	NA	NA	conserved hypothetical protein	magenta	magenta	NA	LLHL-LLUV	NA	NA	NA	NA	1.124	1.025	1.164	0	-1.856	-2.207	-2.126	-1.603	0	0	0	0	0	0	0	0	0	0	0	0	0	0	0	0	0	0	0	0	3.337	3.412	3.785	2.3	0.812	0.833	0	2.65
1510	CK_Syn_WH7803_02476	CK_00001751	NA	NA	conserved hypothetical protein (DUF1830)	magenta	magenta	NA		NA	NA	NA	NA	1.751	1.629	1.183	0	-1.421	-2.396	-2.151	-2.035	-1.4	-1.389	-0.796	-0.853	0	-1.037	-1.092	-0.867	0	0	-1.263	-1.295	-1.921	-1.582	-1.665	-1.694	0	0	0	0	2.699	4.399	4.443	3.951	2.087	1.517	0	0
1511	CK_Syn_WH7803_00677	CK_00008056	csoS1A	NA	carboxysome shell protein CsoS1A	magenta	magenta	NA	LLHL-LLUV-LLLT-HLLT	magenta_cyanoron_24	magenta_cyanoron_14	OP426	core	1.182	0.929	0.87	0	0	-1.854	-2.174	-1.587	-0.814	-1.168	-1.715	-1.807	0	0	0	0	0	0	0	0	0	0	-0.901	-1.783	0	0	0	0	2.078	1.849	0.901	-2.684	-2.115	-1.096	0	2.516
1512	CK_Syn_WH7803_02000	CK_00001107	atpB	NA	ATP synthase beta chain	magenta	magenta	NA	LLUV-LLHT-HLHT	NA	NA	OP1269	core	0	0	0	0	0	-0.517	-1.098	-0.761	0	0	-0.672	-0.682	-1.325	-0.908	-1.116	-1.187	0	0	0	0	0	0	0	0	-0.808	-0.787	-0.733	-1.213	1.556	1.645	1.656	-1.493	-1.139	-0.6	0	2.395
1513	CK_Syn_WH7803_00236	CK_00001666	NA	NA	P-loop containing nucleoside triphosphate hydrolase	magenta	magenta	NA		NA	NA	NA	NA	0	0	0	0	0	0	-0.663	-0.666	0	0	0	0	0	0	0	0	0	0	0	0	0	0	0	0	0	0	0	0	0	0	0	-1.985	-0.511	0	0.574	1.014
1514	CK_Syn_WH7803_02261	CK_00009134	NA	NA	ABC exporter ATP-binding subunit DevA type	magenta	magenta	NA		NA	NA	OP1428	NA	0	0.485	0.576	0.451	0	0	0	0	0	0	0	0	-0.582	-0.422	-0.749	0	0	0	0	0	0	0	-0.6	-0.751	0	-0.518	0	-0.513	1.306	1.542	1.594	-0.496	-0.623	-0.377	0	2.208
1516	CK_Syn_WH7803_00354	CK_00000481	sat	met3	sulfate adenylyltransferase	magenta	magenta	NA		NA	NA	OP239	core	0.493	0.544	0.45	0.425	0	0	0	-0.444	-0.387	0	0	0	0	0	0	0	0	0	0	0	0	0	0	0	0	0	0	0	1.661	1.516	0.447	-1.547	0	0	0	1.696
1519	CK_Syn_WH7803_01354	CK_00000906	selU	NA	tRNA 2-selenouridine synthase	magenta	magenta	NA		NA	NA	NA	core	0	0	0.397	0	0	0	-0.798	-0.783	-0.493	-0.359	0	0	0	0	0	-0.428	0	0	0	0	0	0	0	0	0	0	0	0	0.35	-0.234	-1.315	-1.458	-0.506	0	0.371	0.492
1524	CK_Syn_WH7803_00513	CK_00000567	metK	NA	methionine adenosyltransferase	magenta	magenta	NA		NA	NA	OP329	core	0	0	0	0	0	0	-0.57	-0.92	-0.634	-0.766	-0.518	-0.712	0	0	0	-0.638	0	0	0	0	0	0	-0.52	-0.811	-0.706	0	-0.584	-0.752	0.498	0	-1.207	-3.236	-1.021	0	0	1.716
1525	CK_Syn_WH7803_01026	CK_00000771	glgA	NA	glycogen synthase	magenta	magenta	NA	LLUV-LLLT-LLHT-HLHT	NA	NA	OP666	core	0	-0.617	-0.683	-0.749	0	-1.255	-1.736	-1.358	-0.968	-1.05	-1.229	-1.253	-1.602	-1.137	-1.338	-1.402	0	0	0	-0.788	-0.826	-0.801	-0.934	-0.996	-1.206	-1.103	-1.116	-1.657	1.409	1.542	2.038	-1.593	-1.767	-1.561	-0.879	1.599
1526	CK_Syn_WH7803_01300	CK_00000878	fbp-sbp	glpX cbbF	bifunctional fructose-1 6-biphosphatase/sedoheptulose1 7-biphosphate phosphatase	magenta	magenta	NA		NA	NA	OP838	core	0	0	0	-0.779	0	-1.287	-1.749	-0.96	-0.687	-1.093	-1.289	-1.243	-1.289	-1.012	-1.197	-1.479	0	0	0	0	-0.894	-1.048	-1.268	-1.607	-1.11	-0.929	-0.986	-1.802	2.421	2.392	2.419	-0.711	-0.882	-0.633	0	2.716
1527	CK_Syn_WH7803_00466	CK_00001888	NA	NA	conserved hypothetical protein	magenta	magenta	NA		NA	NA	NA	core	0	0	0.44	0.392	0	0	-0.378	-0.499	0	0	0	0	-0.499	0	0	0	0	0	0	0	0.369	0	0	0	0	0	0	-0.504	0	0	-1.048	-2.113	-0.641	0	0.536	0.379
1529	CK_Syn_WH7803_01556	CK_00001653	NA	NA	putative cAMP phosphodiesterase class-II	magenta	magenta	NA		NA	NA	NA	NA	0.469	0.331	0.619	0.527	0.415	0	-0.298	0	0	0	0	0	-0.946	-0.949	-0.87	-0.493	0	0	0	0	-0.478	0	0	-0.447	-0.442	-0.698	-0.667	-0.899	2.085	2.245	2.495	0.635	0.595	0	0	1.074
1530	CK_Syn_WH7803_01388	CK_00001594	NA	NA	conserved hypothetical protein	magenta	magenta	NA	LLHL-LLUV	NA	NA	NA	NA	1.009	0	0	0	-0.911	-1.453	-1.356	-1.133	0	0	0	0.792	0	0	0	0	0	0	0	0	-0.733	-0.704	0	0	0	0	0	0	2.718	2.928	3.566	2.756	0.817	0	0	0
1531	CK_Syn_WH7803_01310	CK_00000881	lptG	yjgQ	lipopolysaccharide export system permease component	magenta	magenta	NA	LLUV-LLHT	NA	NA	OP847	core	0.934	0.751	0.573	0	0	-1.017	-0.645	0	0	0	-0.385	-0.471	-0.626	-0.875	-1.502	-1.129	0	0	0	0	0	-0.359	-0.678	-0.76	0	0	0	0	2.299	1.429	0.752	-0.928	0.758	1.188	0	2.297
1532	CK_Syn_WH7803_02437	CK_00001558	evrC	NA	ATP-binding cassette-type viologen exporter	magenta	magenta	NA		NA	NA	OP1521	NA	0	0	0.87	0.557	0	0	0	0	0	0	0	0	0	0	0	0	0	0	0	0	0	0	-0.606	0	0	0	0	0	0.615	0	-0.831	-1.576	0	0	0.721	1.602
1533	CK_Syn_WH7803_01299	CK_00000877	hemA	NA	glutamyl-tRNA reductase	magenta	magenta	NA	LLUV-LLHT-HLLT	NA	NA	OP838	core	0	0	0	-0.433	-0.817	-1.341	-1.401	-0.71	0	-0.591	-0.791	-0.857	-0.907	-0.948	-1.306	-1.236	0	0	0	-0.634	-0.868	-0.975	-1.036	-1.254	-0.533	-0.521	-0.681	-0.993	1.667	1.412	1.798	0	0	0	0	2.339
1536	CK_Syn_WH7803_00223	CK_00008077	NA	NA	ABC transporter family protein	magenta	magenta	NA	LLHL-LLHT	NA	NA	OP163	NA	1.33	1.091	0.741	0.516	0.563	0	0	0	0	0	0	0	0	-1.143	-1.457	-0.744	0	0	0	0	-0.679	-0.604	-0.544	-0.607	0	0	0	0	2.389	1.177	0.523	-1.019	1.094	1.573	0.67	1.399
1538	CK_Syn_WH7803_01343	CK_00000900	NA	NA	pyridoxal phosphate-dependent decarboxylase	magenta	magenta	NA		NA	NA	NA	core	0.685	0.724	0.418	0	0	0.372	0	0	-0.47	-0.663	0	-0.424	0	0	0	0	0	0	0	0.467	0.825	0.557	0	0	0	0	0	0.708	0	-0.673	-1.999	-2.217	0	0.512	0	0
1539	CK_Syn_WH7803_01302	CK_00049117	NA	NA	conserved hypothetical protein	magenta	magenta	NA	LLHT	NA	NA	NA	NA	0	0	0	0	0	0	-0.741	-0.739	0	0	0	0	-1.192	-1.557	-1.314	0	0	0	0	0	-0.661	0	0	0	0	0	0	0	1.122	0	0	0.79	0	0	0	0
1540	CK_Syn_WH7803_01313	CK_00000882	NA	NA	conserved hypothetical protein (DUF309)	magenta	magenta	NA	LLHL-LLHT	NA	NA	OP848	NA	0.784	1.101	1.424	1.372	0	0	0.584	0.581	0	0	0	0	-1.355	-1.3	-1.754	0	0	0	0	0	-0.799	-0.629	-0.788	-0.729	-0.812	-0.752	0	-0.952	2.303	1.629	0	-1.071	0	0	0.908	3.199
1541	CK_Syn_WH7803_00056	CK_00001347	NA	NA	conserved hypothetical protein	magenta	magenta	NA		NA	NA	NA	NA	0	0	0	0	0	0	0	-0.56	-0.341	0	-0.299	-0.286	0	-0.498	-0.365	0	0	0	0	0	-0.473	-0.377	-0.512	-0.567	0	-0.405	0	-0.443	0.848	1.068	1.55	0.774	0	-0.724	0	0
1546	CK_Syn_WH7803_02236	CK_00002330	NA	NA	outer membrane porin	magenta	magenta	TRUE	LLHL-LLUV	NA	NA	NA	core	1.165	1.65	1.475	0.713	0.977	-0.922	-1.303	0	0	0	0	0	0	0	0	0	0	0	0	0	0	0	0	0	0	0	0	0	3.282	3.324	3.086	2.255	3.557	2.643	0	0.882
1549	CK_Syn_WH7803_00124	CK_00053701	NA	NA	glycosyl transferase 41 family protein	magenta	magenta	NA	LLHL	NA	NA	NA	NA	1.919	1.529	0.728	1.041	0	0	0	0.56	0.945	0.819	0.583	0.538	0	0	0	0	0	0	0	0	0.747	0	0	0	0	0	0	0	1.361	0.77	0.738	1.173	0.73	0	0	0
1550	CK_Syn_WH7803_02019	CK_00001119	atpF	NA	ATP synthase subunit B	magenta	magenta	NA	HLHT	magenta_cyanoron_7	magenta_cyanoron_6	OP1278	core	0.942	0.875	0	0	0	-0.609	-0.567	0	0	0	0	0	-0.961	0	0	-0.676	0	0	0	0	0	0	0	-0.615	0	-0.721	0	-1.038	2.082	1.945	1.934	-0.749	-0.48	0	0.832	2.463
1551	CK_Syn_WH7803_02258	CK_00006059	NA	NA	cyclic nucleotide-binding domain protein	magenta	magenta	NA		NA	NA	NA	NA	0	0	0	0	0	0	0	-0.701	-0.731	-0.47	0	-0.408	0	0	0	0	0	0	0	0	0	0	0	-0.444	-0.618	-0.538	0	0	0	0.325	0.836	-0.368	-0.944	-0.652	-0.406	0.863
1554	CK_Syn_WH7803_02479	CK_00001677	mobA	NA	molybdenum cofactor guanylyltransferase	magenta	magenta	NA	LLHL	NA	NA	OP1541	NA	0.784	0.947	1.047	0.941	0	0	0	0	0	0	0	0	0	0	0	0	0	0	0	0	0	0	0	0	0	0	0	0	1.213	1.075	0.895	0	0	0	0	0
1555	CK_Syn_WH7803_01402	CK_00001484	NA	NA	aminoglycoside phosphotransferase	magenta	magenta	NA	LLUV-HLLT	NA	NA	NA	NA	0.904	0.544	0	0	0	-0.586	-1.478	-0.784	0	0	0	0	0	0	0	-0.541	0	0	0	0	-1.489	-1.402	-1.441	-1.58	0	0	0	0.604	2.366	0.84	0.956	0.942	2.061	1.485	0	1.424
1556	CK_Syn_WH7803_02020	CK_00001120	atpG	NA	ATP synthase B'	magenta	magenta	NA	LLHT-HLHT	magenta_cyanoron_7	magenta_cyanoron_6	OP1278	core	0.851	0.742	0.512	0	0	0	-0.515	0	0	0	0	0	-1.128	-0.599	-0.749	-0.905	0	0	0	0	0	0	-0.593	-0.832	0	-0.816	-0.786	-1.261	2.155	2.089	2.078	-0.566	-0.46	0	0.843	2.785
1558	CK_Syn_WH7803_02088	CK_00000588	aspA	NA	aspartoacylase	magenta	magenta	NA		NA	NA	NA	core	0	0	-0.357	-0.611	0	0	-0.677	-0.492	-0.381	-0.375	-0.255	-0.304	-0.725	-0.821	-0.677	-0.658	0	0	0	-0.296	0	0	0	0	0	-0.292	0	-0.386	0	0	0.554	0.291	-0.4	-0.528	0	0.493
1560	CK_Syn_WH7803_00123	CK_00039995	NA	NA	serralysin-like metalloprotease C-terminal domain-containing protein	magenta	magenta	TRUE	LLHL-LLLT-HLLT	NA	NA	NA	NA	2.558	2.135	1.16	1.153	0	0	0	0.644	1.24	1.061	0.705	0.615	0	0	0	0	0	0	0	0	1.067	0.7	0	0	0	0	0	0	2.177	1.446	1.632	0.899	1.011	0	0	1.907
1561	CK_Syn_WH7803_00681	CK_00000684	csoSCA	NA	carboxysomal carbonic anhydrase	magenta	magenta	NA	LLHL-LLUV-LLLT-LLHT-HLLT	magenta_cyanoron_24	magenta_cyanoron_14	NA	core	1.565	1.501	1.417	1.391	-0.925	-2.106	-2.113	-1.292	0	0	-0.827	-1.008	0	0	0	-1.23	0	0	0	0	0	0	-1.075	-1.521	0	0	0	0.928	2.118	1.814	0.763	-2.051	-1.684	-0.699	0	3.288
1562	CK_Syn_WH7803_00319	CK_00000468	ntcA	NA	global nitrogen regulatory protein	magenta	magenta	NA	LLHL-LLUV-LLLT-HLLT	NA	NA	OP216	core	1.207	1.01	0.927	0	-0.897	-1.658	-1.637	-1.59	-1.518	-1.456	-0.99	-0.961	0	0	0	0	0	0	0	0	-1.544	-1.744	-1.75	-1.947	0	0	0	0	2.231	2.714	2.682	2.032	0.883	0.634	0	2.341
1563	CK_Syn_WH7803_02495	CK_00001552	cynS	NA	cyanate hydratase	magenta	magenta	NA	LLHL-LLUV-LLLT-HLLT-HLHT	magenta_cyanoron_18	magenta_cyanoron_13	NA	NA	1.509	1.542	2.102	1.826	0	-1.355	-1.657	-1.871	-1.268	-1.102	-0.946	0	0	0	0	0	0	0	0	0	-1.438	-1.248	-1.714	-1.206	0	0	1.064	0	4.61	3.726	4.022	3.749	1.745	0.837	0	2.758
1564	CK_Syn_WH7803_00888	CK_00045148	NA	NA	conserved hypothetical protein	magenta	magenta	NA	LLUV	NA	NA	OP571	NA	0.846	0	0	0	-1.15	-1.581	-1.655	-1.406	0	0	0	0	0	0	0	0	0	0	0	0	0	0	0	0	0	0	0	0	1.609	1.351	2.381	2.214	0	0	0	0
1565	CK_Syn_WH7803_00678	CK_00000681	rbcL	cbbL	ribulose bisphosphate carboxylase large subunit	magenta	magenta	TRUE	LLHL-LLUV-LLLT-HLLT	magenta_cyanoron_24	magenta_cyanoron_14	OP426	core	1.303	1.159	1.007	0.821	0	-1.526	-2.028	-1.518	-0.882	-1.322	-1.946	-2.054	0	0	0	-0.847	0	0	0	0	0	0	-1.535	-2.26	0	0	0	0	2.239	2.287	1.073	-2.118	-1.804	-0.933	0	2.934
1566	CK_Syn_WH7803_00191	CK_00005942	NA	NA	putative membrane protein	magenta	magenta	NA	LLUV-LLLT	NA	NA	OP142	NA	0	0	-0.454	-0.456	0	-0.839	-1.119	-0.912	-0.705	-0.818	-0.933	-1.101	-0.539	-0.563	-0.753	-0.905	0	0	0	0	0	0	0	0	0	0	0	-0.493	0.821	0	0.364	-2.265	-1.002	-0.45	0	1.631
1568	CK_Syn_WH7803_01581	CK_00036222	NA	NA	conserved hypothetical protein	magenta	magenta	NA	LLUV-LLLT-HLLT	NA	NA	NA	NA	0	0	0	0	0	-1.598	-1.737	-1.376	-2.01	0	0	0	0	0	0	0	0	0	0	0	0	-0.926	-1.111	0	0	0	0	0	2.345	2.342	1.787	0	0.912	1.19	0	0.867
1569	CK_Syn_WH7803_01360	CK_00048243	NA	NA	uncharacterized conserved membrane protein	magenta	magenta	NA		NA	NA	OP881	NA	0	0	0.563	0.71	0	0	0	0	0	0	0	0	0	0	0	0	0	0	0	0	-0.977	-0.731	-0.697	-0.525	0	0	0	0	0	0	0	-1.759	0	0	0	1.52
1570	CK_Syn_WH7803_02260	CK_00008029	NA	NA	ABC transporter membrane component DevC protein family	magenta	magenta	NA	LLHT	NA	NA	OP1428	NA	0	0	0	0	-0.441	0	0	0	-0.402	0	-0.5	-0.582	-1.384	-1.216	-1.455	-0.419	0	0	0	0	0	0	0	-0.474	-0.737	-0.825	-0.487	-0.705	1.073	1.019	1.374	-0.546	-0.861	-0.568	-0.634	1.661
1571	CK_Syn_WH7803_00682	CK_00000685	csoS4A	NA	pentameric carboxysome shell protein Csos4A (peptide A)	magenta	magenta	NA	LLHL-LLUV-LLLT-LLHT-HLLT	magenta_cyanoron_24	magenta_cyanoron_14	OP429	core	1.43	1.247	1.19	1.033	-0.943	-2.198	-2.368	-1.54	0	-0.86	-1.304	-1.363	0	0	0	-1.116	0	0	0	0	0	0	-1.494	-1.913	0	0	0	0	1.921	1.759	0.722	-1.763	-1.285	-0.894	0.505	3.258
1572	CK_Syn_WH7803_02021	CK_00001121	atpH	NA	ATP synthase C chain	magenta	magenta	NA	LLUV-LLHT-HLLT-HLHT	magenta_cyanoron_7	magenta_cyanoron_6	OP1278	NA	0.673	0	0	0	0	-0.952	-1.021	0	0	-0.738	-0.778	-0.714	-1.235	-0.731	-0.938	-1.308	0	0	0	0	0	-0.708	-1.061	-1.255	0	0	-0.838	-1.308	2.238	2.303	2.042	-0.331	-0.42	0	0.799	3.218
1573	CK_Syn_WH7803_02022	CK_00001122	atpI	NA	ATP synthase A chain	magenta	magenta	NA	LLHT-HLHT	magenta_cyanoron_7	magenta_cyanoron_6	OP1278	core	0.838	0.761	0.55	0.602	0	0	0	0	0.498	0	0	0	-1.236	-0.827	-0.959	-0.887	0	0	0	0	0	0	0	0	-1.031	-1.156	-1.015	-1.27	1.777	1.687	1.701	-0.549	-0.727	-0.367	0	2.577
1574	CK_Syn_WH7803_02001	CK_00001108	atpE	NA	ATP synthase epsilon chain	magenta	magenta	NA	LLHT-HLHT	NA	NA	OP1269	core	0	0	0	0	0	0	-0.901	-0.628	0	0	-0.515	-0.583	-1.139	-0.924	-1.278	-0.93	0	0	0	0	-0.763	-0.518	-0.508	-0.698	0	-0.664	0	-1.104	1.663	1.734	1.717	-0.991	-0.549	0	0.422	2.561
1575	CK_Syn_WH7803_00691	CK_00002086	NA	NA	conserved hypothetical protein	magenta	magenta	NA		NA	NA	NA	NA	0.646	0.697	0.805	0.706	0	0	0	0	0	0	0.595	0.584	0	0	0	0	0	0	0	0	0	0	0	0	0	0	0	0	0.826	0.636	0	-1.209	0	0.986	0.971	1.376
1576	CK_Syn_WH7803_01175	CK_00051584	NA	NA	glutaredoxin family protein	magenta	magenta	NA		NA	NA	OP760	NA	0.532	0	0	0	0	0	-0.487	-0.542	0	0	0	0	-0.63	0	0	0	0	0	0	0	0	0	0	0	-0.605	0	0	-0.459	1.283	1.219	0.909	-1.236	-0.918	-0.476	0	1.577
1578	CK_Syn_WH7803_00300	CK_00001380	NA	NA	conserved hypothetical protein	magenta	magenta	NA	LLHT	NA	NA	NA	NA	0	-0.424	0	0	0	-0.687	-0.697	-0.948	-0.6	0	0	0	-1.052	-1.094	-0.923	-0.945	0	0	0	0	0	0	0	0	-0.52	0	0	-0.515	0.982	0.994	1.392	0	0	0	0	0.616
1579	CK_Syn_WH7803_00169	CK_00000303	ahcY	NA	adenosylhomocysteinase	magenta	magenta	NA	LLHL-LLUV	NA	NA	OP131	core	1.223	1.548	1.469	1.355	0.749	1.139	1.067	0.902	0.832	0	0	0	-0.986	0	-0.59	0	0	0	0	0	0	0	0	0	-0.921	-0.8	0	-0.667	2.358	2.321	1.196	-0.562	0	0.459	0.658	3.27
1581	CK_Syn_WH7803_01137	CK_00050081	NA	NA	uncharacterized conserved secreted protein	magenta	magenta	NA		NA	NA	OP734	NA	0.478	0	0	0	0	0	-0.524	-0.544	0	0	0	0	0	0	0	0	0	0	0	0	0	0	0	0	0	0	0	0.521	2.714	1.553	1.719	1.161	0.709	0.546	0	1.314
1584	CK_Syn_WH7803_02480	CK_00001676	nrtP	NA	nitrate transporter	magenta	magenta	NA	LLHL-HLLT	NA	NA	OP1542	NA	2.622	3.303	3.885	3.288	0	-0.985	-0.758	0	0	0.791	0.868	0	0	0	0	0	0	0	0	0	-0.79	-1.052	-1.129	-1.172	0	0	0	0	4.344	3.766	3.842	2.277	0.981	1.121	0	3.4
1585	CK_Syn_WH7803_00926	CK_00051307	NA	NA	conserved hypothetical protein	magenta	magenta	NA	LLHL-HLLT	NA	NA	OP601	NA	1.869	1.75	1.278	0	0	0	0	0	0	0	0	0	0	0	0	0	0	0	0	0	-0.834	0	0.818	1.179	0	0	0	0	1.475	2.28	3.365	5.43	2.881	1.074	0	-0.837
1586	CK_Syn_WH7803_02166	CK_00007997	NA	NA	RND transporter hydrophobe/amphiphile efflux-1 family protein	magenta	magenta	NA	HLLT	NA	NA	OP1367	NA	0	0.418	0	0	0	-0.763	-0.634	-0.43	0	0	0	-0.407	-0.616	-0.705	-0.741	-0.619	0	0	0	-0.774	-0.648	-0.797	-1.112	-1.39	0	0	0	-0.699	1.842	1.941	2.753	1.878	1.06	0	0	2.297
1588	CK_Syn_WH7803_02235	CK_00002330	NA	NA	outer membrane porin	magenta	magenta	TRUE	LLHL-LLLT-HLLT	NA	NA	NA	core	1.24	1.484	0	0	0	0	-0.717	0	0	-1.047	-1.471	-1.393	0	0	0	0	0	0	0	0	0	0	-0.907	-1.591	0	0	0	0	2.737	3.252	2.884	1.258	3.116	2.265	0.628	1.465
1590	CK_Syn_WH7803_02573	CK_00007608	NA	NA	uncharacterized conserved secreted protein	magenta	magenta	NA	LLHL-LLUV-LLLT-LLHT	NA	NA	NA	NA	2.179	1.547	1.401	1.167	-2.083	-2.858	-3.034	-2.239	-1.078	0	0	0	-1.458	-1.663	-1.419	0	0	0	0	0	0	0	0	0	0	0	0	0	4.92	5.477	5.288	3.242	1.47	0	0	3.119
1594	CK_Syn_WH7803_00679	CK_00000682	rbcS	cbbS	ribulose bisphosphate carboxylase small subunit	magenta	magenta	NA	LLHL-LLUV-LLLT-HLLT	magenta_cyanoron_24	magenta_cyanoron_14	OP426	core	1.193	1.067	0.986	0.804	0	-1.627	-2.364	-1.802	-1.221	-1.555	-2.089	-2.175	0	0	0	-0.811	0	0	0	0	0	-0.707	-1.624	-2.415	0	0	0	0	2.186	2.251	1.087	-1.58	-1.775	-0.903	0.412	3.164
1597	CK_Syn_WH7803_00680	CK_00000683	csoS2	NA	carboxysome shell protein CsoS2	magenta	magenta	NA	LLHL-LLUV-LLLT-HLLT-HLHT	magenta_cyanoron_24	magenta_cyanoron_14	NA	core	1.388	1.38	1.313	1.22	0	-1.825	-2.066	-1.159	0	0	-1.109	-1.284	0	0	0	0	0	0	0	0	0	0	-0.884	-1.49	0	0	0	1.239	1.989	1.879	0.725	-2.086	-1.713	-0.961	0	2.932
1598	CK_Syn_WH7803_01201	CK_00043900	NA	NA	putative endolysin	magenta	magenta	NA	LLHL-LLUV-LLLT-HLLT	NA	NA	NA	NA	1.143	0	0	0	0	-1.113	-1.566	-1.129	0	0	-1.057	-1.205	-0.99	0	0	0	0	0	0	0	0	0	-0.8	-1.144	0	0	0	0	2.964	2.226	1.849	1.075	1.592	1.023	0	2.943
1599	CK_Syn_WH7803_02165	CK_00001872	NA	NA	uncharacterized conserved membrane protein	magenta	magenta	NA	LLHT	NA	NA	OP1367	NA	0	0	0	0	0	0	0	0	0	0	0	0	-0.779	-1.078	-1.18	-0.6	0	0	0	-0.771	0	-0.518	-0.77	-0.814	0	0	0	-0.575	1.127	1.203	1.894	1.521	0.722	0	0	1.474
1600	CK_Syn_WH7803_00683	CK_00000686	csos4B	NA	pentameric carboxysome shell protein Csos4B (peptide B)	magenta	magenta	NA	LLHL-LLUV-LLLT-LLHT-HLLT	magenta_cyanoron_24	magenta_cyanoron_14	OP429	core	1.698	1.629	1.634	1.478	0	-1.935	-2.114	-1.032	0	0	0	-1.112	0	0	0	-1.025	0	0	0	0	0	0	-1.186	-1.79	0	0	0	0	2.038	1.871	0.872	-1.853	-0.922	0	0	3.384
1601	CK_Syn_WH7803_01151	CK_00000979	prkB	NA	phosphoribulokinase	magenta	magenta	NA	HLHT	NA	NA	NA	core	0	0	0	0	0	0	0	0	0	0	-0.515	-0.607	-0.831	0	0	0	0	0	0	0	0	0	-0.409	-0.598	-0.687	-0.654	-0.766	-1.145	1.529	1.398	1.003	-1.749	-0.715	0	0	2.28
1603	CK_Syn_WH7803_01403	CK_00001623	NA	NA	conserved hypothetical protein	magenta	magenta	NA	LLHL-HLLT	NA	NA	NA	NA	1.295	0.996	0	0	0.679	0	-0.971	0	0	0	0	0	0	-0.631	-0.675	-0.601	0	0	0	0	-1.485	-1.44	-1.443	-1.395	0	0	0	0.725	1.663	0	0	0.664	2.04	1.531	0	1.303
1604	CK_Syn_WH7803_01436	CK_00000966	folP	NA	dihydropteroate synthase	magenta	magenta	NA	LLUV-LLHT	NA	NA	OP928	core	0	-0.408	0	0	-0.764	-0.976	-1.167	-0.908	-0.554	0	0	0	-0.755	-0.844	-1.06	-1.289	0	0	-0.465	-0.49	-0.675	-0.637	-0.542	-0.528	0	0	0	-0.549	0.783	0	0	-1.149	0	0.481	0	1.038
1606	CK_Syn_WH7803_02017	CK_00001117	atpA	NA	ATP synthase alpha chain	magenta	magenta	NA	LLHT-HLLT-HLHT	magenta_cyanoron_7	magenta_cyanoron_6	OP1278	core	0.529	0	0	0	0	-0.822	-0.962	-0.53	0	-0.688	-0.942	-0.904	-1.148	-0.741	-0.875	-1.237	0	0	0	-0.71	-0.532	-0.651	-0.89	-1.102	0	0	-0.623	-1.086	2.059	1.871	1.642	-0.609	-0.415	0	0.847	3.382
1607	CK_Syn_WH7803_01854	CK_00050750	NA	NA	transcriptional regulator with a Cro/C1-type helix-turn-helix domain	magenta	magenta	NA	LLUV	NA	NA	NA	NA	0.556	0	0	-0.409	0	-0.521	-1.084	-0.893	-0.476	0	0	0	-0.509	-0.482	0	0	0	0	0	0	0	0	0	0	-0.47	-0.557	0	-0.469	0.638	0.372	1.319	1.546	0	0	0	0
1608	CK_Syn_WH7803_01268	CK_00000832	coaD	NA	pantetheine-phosphate adenylyltransferase	magenta	magenta	NA	LLUV-LLHT	NA	NA	OP820	core	0	0	0	0	0	-0.681	-1.02	-0.712	-0.64	0	0	0	-1.076	0	-0.64	-0.647	0	0	0	0	-0.577	-0.604	0	0	-0.894	-0.659	-0.724	-0.997	1.568	1.238	1.278	-0.639	-0.482	0	0.58	2.01
1611	CK_Syn_WH7803_01455	CK_00057064	NA	NA	conserved hypothetical protein	magenta	magenta	NA	LLUV-HLLT	NA	NA	OP941	NA	0.94	0	0	0	-1.162	-1.765	-1.851	-1.023	-0.799	-0.902	-0.907	0	0	0	0	0	0	0	0	-0.922	-1.221	-1.125	-1.251	-0.962	0	0	0	0	1.449	2.036	1.862	2.703	1.002	0	0	0
1613	CK_Syn_WH7803_00924	CK_00002246	NA	NA	lipocalin-like domain containing protein	magenta	magenta	NA	LLHL-LLUV-LLLT-HLLT	NA	NA	NA	NA	1.217	0.985	0.878	0	-1.247	-1.526	-1.838	-1.194	0	0	0.795	1.055	0	0	0	-0.707	0	0	0	0	-0.652	-1.092	-0.72	0	0	0	0	0	0.986	1.611	2.564	3.631	1.51	0	0	-0.857
1614	CK_Syn_WH7803_02494	CK_00001553	NA	NA	Armadillo-like helical-containing protein	magenta	magenta	NA	LLHL-HLLT	magenta_cyanoron_18	magenta_cyanoron_13	OP1550	NA	0.691	1.38	2.328	1.881	0	-0.678	-0.991	-0.845	-0.643	0	0	0	0	0	0	0	0	0	0	0	-0.88	-0.983	-1.328	-1.51	0	0	0	0	3.581	2.915	3.041	2.237	1.194	1.39	0	2.556
1458	CK_Syn_WH7803_00381	CK_00000496	rpsG	NA	30S ribosomal protein S7	magenta	pink	NA		NA	NA	OP249	core	-0.34	0.423	0.71	0.634	0	0	0	0	0	0	-0.317	-0.452	0	0	0	0	0	0	0	0.454	-0.515	-0.312	0	0	0	0	0	0.521	0	0	-0.616	-1.674	1.024	1.034	0	0
1460	CK_Syn_WH7803_01291	CK_00000166	rpmG	NA	50S ribosomal protein L33	magenta	pink	NA		NA	NA	OP834	core	0	0	0	0	0	0	0	0	0	0	0	0	0	0	0	0	0	0	0	0	0	0	0	0	0	0	0	0	-0.706	-1.181	-2.267	-2.886	0	0	0	-0.561
1462	CK_Syn_WH7803_00619	CK_00000649	pfkB	NA	possible 6-phosphofructokinase	magenta	pink	NA		NA	NA	OP392	core	0	0.572	0.742	0.798	0	0	0	0	0	0	0	0	0	0	0	0	0	0	0	0	0	0	0	0	0	0	0	0	0.922	0.774	-0.489	-1.862	0	0.542	0.497	0.964
1464	CK_Syn_WH7803_00318	CK_00000467	NA	NA	conserved hypothetical protein (DUF3084)	magenta	pink	NA		NA	NA	OP216	core	0.571	0	0	0	0	0	0	0	0	0	0	0	0	0	-0.524	0	0	0	0	0	0	0	0	0	0	0	0	0.496	0.511	0.284	0.608	0	0	0	0.259	0
1465	CK_Syn_WH7803_00407	CK_00000509	rpsI	NA	30S ribosomal protein S9	magenta	pink	NA	LLHL	NA	NA	OP269	core	0.52	1.023	1.099	1.182	0	0.739	0.591	0.823	0.834	0.644	0.482	0.392	0	0	0	0	0	0.44	0.66	0.757	0.511	0.615	0.529	0.285	0	0	0	0.325	0.676	0.502	-0.455	-0.997	0.788	0.872	0.459	0.662
1467	CK_Syn_WH7803_50020	CK_00056634	5S rRNA	NA	NA	magenta	pink	NA	LLHT-HLLT	NA	NA	NA	NA	0	0.64	0.856	0.599	0	0	0	0	0	0	0	-0.633	-1.357	-1.242	-0.924	0	0	0	0	0	0	-1.187	-1.245	-1.187	0	0	0	0	1.796	0.997	0	0	1.655	1.783	1.27	0.745
1471	CK_Syn_WH7803_01069	CK_00000789	rpsO	NA	30S ribosomal protein S15	magenta	pink	NA		NA	NA	OP689	core	0	0.506	0.861	0.742	0	0	0	0	0	0	0	0	0	0	0	0	0	0	0	0	-0.44	-0.424	0	-0.372	0	0	0	0	0	0	-1.1	-1.537	0.525	0.842	0	-0.598
1472	CK_Syn_WH7803_01514	CK_00000019	NA	NA	nucleotide-binding alpha-beta plait domain-containing protein	magenta	pink	NA	LLHL-LLUV-LLLT	NA	NA	NA	NA	1.328	1.606	1.693	1.537	0.761	1.041	1.045	1.104	1.167	1.031	1.076	0.915	0	0	0.532	0.601	0	0	0	0.616	0.678	0.538	0.396	0	-0.635	-0.65	0	0	0.754	0.651	-0.987	-2.356	0	0	0	0.527
1473	CK_Syn_WH7803_02369	CK_00000430	rnhA	NA	ribonuclease HI	magenta	pink	NA		NA	NA	OP1484	core	0	0	0	0	0	0	-0.664	-0.788	0	0	0	0	-0.577	-0.554	-0.601	-0.436	0	0	0	0	-0.544	-0.474	-0.947	-0.861	-0.519	-0.594	-0.554	0	0	0.423	0.359	1.26	0	-0.416	0	1.362
1478	CK_Syn_WH7803_00425	CK_00000526	rpsQ	NA	30S ribosomal protein S17	magenta	pink	NA	LLHL	magenta_cyanoron_23	pink_cyanoron_9	OP269	core	0	1.17	0.847	0.752	0	0.634	0	0.665	0.641	0	0	0	0	0	0.544	0	0	0	0	0	0	-0.69	-0.717	-0.817	0	0	0	0	1.617	1.241	0	-0.698	1.334	1.533	0.912	1.664
1481	CK_Syn_WH7803_01836	CK_00000629	gltX	NA	glutamyl-tRNA synthetase	magenta	pink	NA	LLLT-HLLT	NA	NA	OP21	NA	0	0	0	0.421	0	-0.483	-0.762	-0.655	-1.029	-1.012	-0.632	-0.592	-0.679	-0.621	-0.529	-0.7	0	0	0	0	-0.91	-1.103	-1.108	-1.104	0	0	0	0.532	1.629	1.207	0.398	0	1.627	1.857	0.902	2.204
1485	CK_Syn_WH7803_00591	CK_00000689	rpsD	NA	30S ribosomal protein S4	magenta	pink	NA	LLHL	NA	NA	NA	core	0	1.277	1.508	1.588	0	0.863	0.679	0.834	0.877	0.544	0.51	0	0	0.721	0.795	0.552	0	0	0.618	0.652	0.541	0.426	0	0	0	0	0	0.482	0.487	0	-0.892	-1.019	1.19	1.055	0.477	0.712
1486	CK_Syn_WH7803_01968	CK_00001089	rpmA	NA	50S ribosomal protein L27	magenta	pink	NA		NA	NA	OP1248	core	-0.347	0	0.414	0.297	0	0	0	0	-0.365	-0.425	0	0	0	0	0.312	0	0	0	0	0.363	0	-0.264	0	0	0	0	0	0.463	0	0	-0.505	-0.279	0.779	0.742	0.251	-0.357
1487	CK_Syn_WH7803_00426	CK_00001205	rpmC	NA	50S ribosomal protein L29	magenta	pink	NA	LLHL-LLUV	magenta_cyanoron_23	pink_cyanoron_9	OP269	core	0	1.134	0.889	0.666	0	0.788	0.503	1.013	0.744	0	0	0	0	0.783	0.866	0.683	0	0	0	0	0	0	-0.627	-0.767	0	0	0	0	1.441	1.096	0	-0.626	1.275	1.426	0.877	1.376
1489	CK_Syn_WH7803_50046	CK_00056634	5S rRNA	NA	NA	magenta	pink	NA	LLHL	NA	NA	NA	NA	0	1.159	1.249	1.345	0	0	0	0.839	0	0	0	0	0	0	0	0	0	0	0	0	0	0	0	-0.931	0	0	0	0	1.432	0	0	0	0.889	1.771	1.058	1.443
1490	CK_Syn_WH7803_02373	CK_00000427	rplA	NA	50S ribosomal protein L1	magenta	pink	NA	LLHL	NA	NA	OP1486	core	0	1.058	1.21	1.3	0	0.422	0.416	0.666	0.607	0	0	0	-0.426	0	0	0	0	0	0.521	0.687	0	0	0	0	0	0	0	0	1.781	1.41	0.469	-0.762	1.086	1.532	0.982	1.892
1491	CK_Syn_WH7803_00428	CK_00000528	rpsC	NA	30S ribosomal protein S3	magenta	pink	NA	LLHL	magenta_cyanoron_23	pink_cyanoron_9	OP269	core	0.498	1.252	0.979	0.873	0	0.856	0.626	0.828	0.738	0	0	0	0	0.49	0.627	0	0	0	0.584	0.664	0	-0.343	-0.508	-0.597	0	0	0	0	1.509	1.086	0	-0.753	1.319	1.476	0.826	1.572
1492	CK_Syn_WH7803_02002	CK_00001109	ycf65	NA	ribosomal protein Ycf65	magenta	pink	NA		NA	NA	NA	core	0	0.508	0.797	0.635	0	0.448	0.504	0.449	0	0	0	0	0	0	0.381	0	0	0	0.486	0.625	0	0	0	0	0	0	0	0	0	0	-0.68	-1.531	0.484	0.708	0	-0.45
1496	CK_Syn_WH7803_01834	CK_00000631	rplS	NA	50S ribosomal protein L19	magenta	pink	NA		NA	NA	OP1168	core	0	0.557	0.91	0.893	0	0	0.271	0.384	0.312	0	0	0	0	0	0	0	0	0	0	0.322	0	0	0	0	0	0	0	0	0.35	0	-0.396	-0.959	0.847	0.906	0	-0.425
1497	CK_Syn_WH7803_00420	CK_00000521	rplF	NA	50S ribosomal protein L6	magenta	pink	NA	LLHL	magenta_cyanoron_22	pink_cyanoron_8	OP269	core	0	1.021	0.852	0.787	0	0.57	0	0.413	0	0	-0.446	-0.351	0	0.536	0.697	0	0	0	0	0.397	0	-0.485	-0.749	-0.898	0	0	0	0	1.609	1.206	0	-0.409	1.182	1.348	0.793	1.372
1500	CK_Syn_WH7803_00434	CK_00000534	rplC	NA	50S ribosomal protein L3	magenta	pink	NA	LLHL-LLUV-LLLT	magenta_cyanoron_23	pink_cyanoron_9	OP269	core	0.96	1.796	1.593	1.573	0	1.369	1.164	1.394	1.297	1.003	0.924	0.828	0	0	0	0	0	0	0.838	0.926	0	0	0	0	0	0	0	0	1.291	0.889	0	-0.966	1.2	1.387	0.837	1.047
1505	CK_Syn_WH7803_01118	CK_00000167	ahpC	tplA prx	2-Cys peroxiredoxin	magenta	pink	TRUE	LLHL-LLHT	NA	NA	NA	core	0.797	1.62	2.641	2.544	0	0	0	0	0	0	0	0	-1.315	-0.78	-0.699	0	0	0	0.668	0.985	0	0.837	0	0	-0.874	-0.834	0	0	3.285	4.944	3.932	-0.886	0	0	0	2.502
1507	CK_Syn_WH7803_00410	CK_00000512	rplQ	NA	50S ribosomal protein L17	magenta	pink	NA		NA	NA	OP269	core	0	0.635	0.814	0.861	0	0.288	0.384	0.633	0.486	0	0	0	0	0	0	0.409	0	0.49	0.829	0.916	0	0	0	0	0	0	0	0.563	1.166	0.91	0	0	1.878	1.76	0.968	1.026
1508	CK_Syn_WH7803_02517	CK_00000374	rpsF	NA	30S ribosomal protein S6	magenta	pink	NA	LLHL	NA	NA	OP1568	core	0	0.921	1.285	1.135	0	0.973	0.716	0.467	0	0	0.455	0.334	0	0	0.521	0.459	0	0	0.78	0.935	0.403	0.5	0.515	0.463	0	0	0	0	0.597	0.499	-0.859	-1.7	0.789	0.802	0.425	0.312
1515	CK_Syn_WH7803_01328	CK_00000890	tsf	NA	Translation elongation factor Ts	magenta	pink	NA	HLLT	NA	NA	OP858	core	0	0	0.721	0.594	0	0	-0.558	-0.458	-0.416	-0.623	-0.471	-0.522	-0.894	-0.709	-0.567	-0.649	0	0	0	0	-1.167	-1.194	-1.324	-1.532	-0.49	-0.504	0	0	1.647	1.584	0.559	-1.187	1.276	1.68	0.959	2.391
1517	CK_Syn_WH7803_01490	CK_00001263	NA	NA	hsp33 family protein	magenta	pink	NA		NA	NA	OP960	NA	0	0.397	0.722	0.73	0.38	0	0	0	0	0	0	0	-0.912	-0.44	-0.458	0	0	0	0	0	-0.619	-0.462	-0.463	-0.4	-0.588	-0.458	-0.487	-0.494	2.123	1.87	0.612	-0.748	0	0.664	0.46	2.203
1518	CK_Syn_WH7803_00431	CK_00000531	rplB	NA	50S ribosomal protein L2	magenta	pink	NA	LLHL-LLUV-LLLT	magenta_cyanoron_23	pink_cyanoron_9	OP269	core	0.638	1.369	1.167	1.094	0	0.957	0.805	1.09	1.039	0.512	0	0	0	0	0.462	0	0	0	0.671	0.809	0	0	0	0	0	0	0	0.466	1.597	1.273	0	-0.704	1.357	1.504	0.899	1.486
1520	CK_Syn_WH7803_01765	CK_00000701	ilvC	NA	ketol-acid reductoisomerase	magenta	pink	NA		NA	NA	OP1127	core	0	0.461	0.793	0.744	0	0.415	0.564	0.356	0	0	0	0	0	0.607	0.772	0	0	0	0	0.528	0	0.375	0.396	0	0	0	0	0	0.44	0.359	-0.757	-2.244	0	0	0	0.844
1521	CK_Syn_WH7803_02059	CK_00001058	hli	NA	high light inducible protein	magenta	pink	NA		NA	NA	OP1303	core	0	0	0	0	0	0	0	0	0	0	0	0	0	0	0	0	0	0	0	0	0	0	-0.555	0	0	0	0	0	0.53	0.45	0	0	2.015	1.865	1.043	1.066
1522	CK_Syn_WH7803_00415	CK_00000517	adk	NA	adenylate kinase	magenta	pink	NA		NA	NA	OP269	core	0	0	0	0	0	-0.526	-0.6	0	0	-0.351	-0.468	0	0	0	0	-0.362	0	0	0	0	0	0	-0.745	-0.807	0	0	0	0	0.802	0.798	0.743	0	1.104	1.198	0.635	1.543
1523	CK_Syn_WH7803_01153	CK_00000981	lpxD	NA	UDP-3-O-[3-hydroxymyristoyl] glucosamine N-acyltransferase	magenta	pink	NA		NA	NA	OP743	core	0	0	0	0.431	0	0	0	0	0	0	0	0	-0.803	-0.605	-0.547	0	0	0	0	0	0	-0.442	-0.538	-0.528	0	0	0	-0.568	1.036	1.423	1.442	0.425	0.57	0	0	0.995
1528	CK_Syn_WH7803_00417	CK_00000135	rplO	NA	50S ribosomal protein L15	magenta	pink	NA	LLHL-HLLT	magenta_cyanoron_22	pink_cyanoron_8	OP269	core	0.448	1.039	1.022	0.956	0	0.445	0.339	0.607	0	-0.315	-0.382	-0.389	0	0.347	0.48	0	0	0	0.539	0.607	0	-0.554	-0.961	-1.091	0	0	0	0	1.429	1.085	0	0	1.303	1.425	0.834	1.548
1534	CK_Syn_WH7803_01979	CK_00000016	petF	NA	2Fe-2S ferredoxin	magenta	pink	TRUE	LLHL-HLLT	NA	NA	NA	core	0.889	0.987	1.225	0.966	0	0	0	0	0	0	0	0	0	0	0	0	0	0	0	0	-0.682	-0.749	-1.05	-1.358	0	0	0	0	2.234	2.586	2.259	-0.365	-0.402	0	0	2.503
1535	CK_Syn_WH7803_00419	CK_00000520	rplR	NA	50S ribosomal protein L18	magenta	pink	NA	LLHL	magenta_cyanoron_22	pink_cyanoron_8	OP269	core	0.409	1.035	0.902	0.869	0	0.483	0	0.577	0.515	0	0	0	0	0.529	0.672	0	0	0	0	0	0	-0.43	-0.754	-0.913	0	0	0	0	1.438	1.149	0	-0.493	1.348	1.389	0.809	1.399
1537	CK_Syn_WH7803_00423	CK_00000524	rplX	NA	50S ribosomal protein L24	magenta	pink	NA	LLHL	magenta_cyanoron_23	pink_cyanoron_9	OP269	core	0.431	1.243	0.904	0.783	0	0.733	0.398	0.747	0.508	0	0	0	0	0.49	0.66	0	0	0	0	0	0	-0.563	-0.861	-0.871	0	0	0	0	1.581	1.176	0	-0.464	1.327	1.454	0.823	1.586
1542	CK_Syn_WH7803_02060	CK_00001059	rpoC2	NA	DNA-directed RNA polymerase beta'' subunit	magenta	pink	TRUE		NA	NA	OP1304	core	0	0.667	0	0	0	0	0	0	0.384	0	-0.382	0	0	0	0	0	0	0	0	0	0	0	-0.652	-0.745	0	0	0	0	0.8	0.483	-0.376	0	2.255	2.112	0.991	1.323
1543	CK_Syn_WH7803_02062	CK_00000181	rpoB	NA	DNA-directed RNA polymerase beta subunit	magenta	pink	TRUE		NA	NA	OP1304	core	0	0.713	0.477	0.371	0	0	0	0.361	0.356	0	0	0	-0.331	-0.352	-0.422	-0.352	0	0	0	0	0	0	-0.3	-0.351	0	0	0	0.511	0.56	0	-0.743	0	2.081	1.916	0.83	0.925
1544	CK_Syn_WH7803_00743	CK_00000943	NA	NA	conserved hypothetical protein	magenta	pink	NA	LLHL-LLHT	NA	NA	OP469	core	0.568	0.809	1.072	1.086	0	0	0.469	0	0	0	0	0	-1.433	-1.073	-0.897	0	0	0	0	0	0	0	-0.402	-0.659	-0.838	-0.754	0	0	1.486	2.174	2.364	0.942	0.457	0.456	0	1.233
1545	CK_Syn_WH7803_00380	CK_00000495	fusA	NA	elongation factor G	magenta	pink	TRUE		NA	NA	OP249	core	0	0.549	0.625	0.58	0	0.289	0	0	-0.398	-0.75	-0.774	-0.727	-0.362	0	0	0	0	0	0.434	0.484	-0.672	-0.715	-0.753	-0.94	0	0	0	0	1.525	1.325	0.413	-1.663	1.379	1.506	0.906	2.192
1547	CK_Syn_WH7803_00421	CK_00000522	rpsH	NA	30S ribosomal protein S8	magenta	pink	NA	LLHL	magenta_cyanoron_22	pink_cyanoron_8	OP269	core	0	1.08	0.876	0.76	0	0.569	0	0.49	0.496	0	-0.366	0	0	0.456	0.649	0	0	0	0	0	0	-0.419	-0.697	-0.819	0	0	0	0	1.578	1.265	0	-0.466	1.231	1.38	0.88	1.509
1548	CK_Syn_WH7803_00430	CK_00000530	rpsS	NA	30S ribosomal protein S19	magenta	pink	NA	LLHL	magenta_cyanoron_23	pink_cyanoron_9	OP269	core	0.647	1.321	1.136	0.963	0	0.968	0.435	0.962	0.879	0.436	0	0	0	0.471	0.577	0.494	0	0	0.541	0.601	0	0	0	-0.404	0	0	0	0	1.424	1.024	0	-0.828	1.255	1.401	0.862	1.532
1552	CK_Syn_WH7803_00418	CK_00000519	rpsE	NA	30S ribosomal protein S5	magenta	pink	NA	LLHL	magenta_cyanoron_22	pink_cyanoron_8	OP269	core	0.467	1.045	0.934	0.899	0	0.399	0	0.505	0.537	0	0	0	0	0.465	0.642	0	0	0	0	0	0	-0.338	-0.66	-0.822	0	0	0	0	1.566	1.268	0	0	1.527	1.571	0.913	1.194
1553	CK_Syn_WH7803_00411	CK_00000513	rpoA	NA	DNA-directed RNA polymerase alpha subunit	magenta	pink	NA		NA	NA	OP269	core	0	0.41	0.496	0.625	0	0.396	0.527	0.748	0.744	0.422	0	0	0	0	0	0	0	0	0.785	0.918	0	0	0	0	0	0	0	0.6	0.942	0.68	0	-0.459	1.606	1.48	0.759	0.697
1557	CK_Syn_WH7803_02371	CK_00000429	rplL	NA	50S ribosomal protein L7/L12	magenta	pink	TRUE	LLHL-HLLT	NA	NA	OP1486	core	0.539	1.368	1.83	1.997	0	0.611	0.441	0.82	0.688	0	0	0	-0.782	0	0	0	0	0	0.683	0.809	0	-0.44	-1.06	-1.409	-0.515	-0.708	-0.486	-0.436	1.977	1.754	0.623	0	0.97	1.454	0.998	2.594
1559	CK_Syn_WH7803_00427	CK_00000527	rplP	NA	50S ribosomal protein L16	magenta	pink	NA	LLHL	magenta_cyanoron_23	pink_cyanoron_9	OP269	core	0.438	1.229	0.948	0.841	0	0.759	0.513	0.808	0.672	0	0	0	0	0.405	0.598	0	0	0	0.514	0.601	0	-0.329	-0.547	-0.664	0	0	0	0	1.551	1.091	0	-0.647	1.35	1.492	0.892	1.598
1567	CK_Syn_WH7803_02061	CK_00001060	rpoC1	NA	DNA-directed RNA polymerase complex gamma subunit	magenta	pink	NA		NA	NA	OP1304	core	0	0.617	0	0	0	0	-0.373	0	0	-0.35	-0.503	-0.416	0	0	0	-0.386	0	0	0	0	0	0	-0.624	-0.686	0	0	0	0	0.627	0	-0.593	0	2.254	2.115	0.966	1.354
1577	CK_Syn_WH7803_01730	CK_00000720	rpsP	NA	30S ribosomal protein S16	magenta	pink	NA		NA	NA	OP1106	core	0	0.691	0.983	0.954	0	0.468	0.33	0.445	0.56	0.43	0.469	0.373	0	0	0.484	0.283	0	0	0.373	0.483	0	0	0.275	0	0	0	0	0.346	0	0	-0.629	-1.209	0.885	0.969	0	-0.535
1580	CK_Syn_WH7803_00429	CK_00000529	rplV	NA	50S ribosomal protein L22	magenta	pink	NA	LLHL	magenta_cyanoron_23	pink_cyanoron_9	OP269	core	0.51	1.272	1.007	0.897	0	0.831	0.596	0.922	0.694	0	0	0	0	0.465	0.613	0	0	0	0.565	0.681	0	0	-0.352	-0.408	0	0	0	0	1.424	1.061	0	-0.745	1.35	1.482	0.839	1.55
1582	CK_Syn_WH7803_00438	CK_00000537	NA	NA	haloacid dehalogenase-like hydrolase family protein	magenta	pink	NA		NA	NA	OP1	core	0	0	0	0	0	0	0	0	-0.811	-0.561	0	0	0	0	0	0	0	0	0	0	-0.718	-0.873	-0.833	-0.614	0	0	0	0	0.748	0.452	-0.403	-0.86	0	0.867	0.48	0.646
1583	CK_Syn_WH7803_00676	CK_00008108	rdgB	yggV	dITP/XTP pyrophosphatase	magenta	pink	NA		magenta_cyanoron_24	NA	NA	core	0	0	0	0.401	-0.492	-0.426	0	-0.356	-0.535	-0.356	0	-0.392	0	0	0	0	0	0	0	0	0	0	0	0	0	0	0	-0.416	0.456	0	0	-1.288	-0.826	-0.561	0	1.311
1587	CK_Syn_WH7803_01385	CK_00001765	NA	NA	two-component system response regulator RR class I (RRI)-CheY	magenta	pink	NA	LLLT	NA	NA	NA	NA	0	0	0	0.694	0	0	-0.656	-0.923	-1.202	0	0	0	0	0	-0.907	0	0	0	0	0	-0.914	-0.857	0	0	0	0	0	0	1.217	0	0	-1.658	-0.733	0	0	1.855
1589	CK_Syn_WH7803_00408	CK_00000510	rplM	NA	50S ribosomal protein L13	magenta	pink	NA		NA	NA	OP269	core	0.482	0.878	0.944	0.959	0	0.675	0.563	0.725	0.679	0.446	0.4	0.288	0	0	0	0.286	0	0	0.535	0.619	0.391	0.557	0.489	0.286	0	0	0	0	0	0	-0.847	-1.574	0	0.42	0	0
1591	CK_Syn_WH7803_01329	CK_00000891	rpsB	NA	30S ribosomal protein S2	magenta	pink	NA	LLHL-HLLT	NA	NA	OP858	core	0.496	0.837	1.063	1.017	0	0	0	0	-0.573	-0.781	-0.512	-0.613	0	0	0	-0.501	0	0	0	0	-1.077	-1.139	-1.347	-1.609	0	0	0	0	1.108	0.864	-0.458	-1.812	0	0.966	0.572	2.017
1592	CK_Syn_WH7803_02257	CK_00000226	NA	NA	RNA-binding protein	magenta	pink	NA	LLHL	NA	NA	OP1426	core	1.3	1.176	1.29	1.286	0	0.543	0.664	0	0	0	0	0	-0.534	0	0	0	0	0	0	0	0	0	0	-0.466	-0.537	-0.631	0	0	1.4	0.987	0	-1.218	0.425	1	0.796	2.017
1593	CK_Syn_WH7803_00382	CK_00000497	rpsL	NA	30S ribosomal protein S12	magenta	pink	NA	LLHL	NA	NA	OP249	core	0	0.748	1.043	0.927	0	0.462	0.342	0.314	0	0	0	0	0	0.311	0.546	0.319	0	0	0.404	0.462	-0.507	-0.386	0	-0.228	0	0	0.333	0.327	0	0	-1.15	-1.938	0.716	0.766	0	-0.43
1595	CK_Syn_WH7803_02374	CK_00000426	rplK	NA	50S ribosomal protein L11	magenta	pink	NA	LLHL	NA	NA	OP1486	core	0	0.94	1.252	1.319	0	0	0	0.725	0.766	0	0	0	-0.588	0	-0.409	0	0	0	0	0.579	0	0	0	0	0	0	0	0	1.297	0.996	0	-0.752	1.403	1.719	0.955	1.574
1596	CK_Syn_WH7803_00432	CK_00000532	rplW	NA	50S ribosomal protein L23	magenta	pink	NA	LLHL-LLUV-LLLT	magenta_cyanoron_23	pink_cyanoron_9	OP269	core	0.697	1.393	1.146	1.133	0	0.905	0.568	1.087	1.138	0.724	0.49	0.564	0	0	0	0	0	0	0	0.723	0	0	0	0	0	0	0	0	1.654	1.307	0	-1.033	1.195	1.473	0.903	1.414
1602	CK_Syn_WH7803_01907	CK_00000593	rpsN	NA	30S ribosomal protein S14	magenta	pink	NA	LLHL	NA	NA	OP1205	core	0.742	0.957	1.105	0.894	0	0.465	0.517	0.583	0.562	0.53	0.622	0.498	0	0	0.439	0	0	0	0	0	0	0	0	0	0	0	0	0	0	-0.635	-1.403	-1.754	0.514	0.647	0	-0.775
1605	CK_Syn_WH7803_01327	CK_00036193	NA	NA	conserved hypothetical protein	magenta	pink	NA	LLHT-HLLT	NA	NA	OP858	NA	0	0	0.624	0.63	0	-0.444	-0.537	0	0	-0.379	0	0	-0.85	-0.933	-1.165	-0.936	0	0	0	0	-0.875	-0.919	-0.944	-1.078	0	0	0	0	1.534	1.225	0.568	0	1.517	1.732	0.893	1.748
1609	CK_Syn_WH7803_02372	CK_00000428	rplJ	NA	50S ribosomal protein L10	magenta	pink	TRUE	LLHL-LLUV-LLLT	NA	NA	OP1486	core	0.692	1.551	1.941	2.113	0	0.793	0.582	1.123	1.123	0.668	0.619	0.453	-0.859	0	0	0	0	0	0.578	0.578	0.533	0	-0.634	-0.947	-0.548	-0.746	-0.57	-0.47	1.819	1.506	0	-0.988	0.781	1.25	0.812	2.242
1610	CK_Syn_WH7803_02379	CK_00000422	eno	NA	enolase	magenta	pink	NA	LLUV-LLLT-HLLT	NA	NA	NA	core	0	0	0.764	0.703	0	0	-0.975	-1.086	-1.051	-0.963	-0.754	-0.704	-0.821	0	0	-0.703	0	0	0	0	-1.762	-1.743	-1.674	-1.628	0	0	0	0	2.366	2.067	1.032	-1.521	-0.513	0	0.615	2.67
1612	CK_Syn_WH7803_00424	CK_00000525	rplN	NA	50S ribosomal protein L14	magenta	pink	NA	LLHL	magenta_cyanoron_23	pink_cyanoron_9	OP269	core	0	1.166	0.899	0.731	0	0.706	0	0.722	0.67	0	0	0	0	0.511	0.664	0	0	0	0	0	0	-0.591	-0.85	-0.867	0	0	0	0	1.622	1.193	0	-0.569	1.37	1.503	0.947	1.553
1615	CK_Syn_WH7803_00422	CK_00000523	rplE	NA	50S ribosomal protein L5	magenta	pink	NA	LLHL	magenta_cyanoron_22	pink_cyanoron_8	OP269	core	0.381	1.118	0.917	0.795	0	0.634	0.326	0.542	0.499	0	0	0	0	0.379	0.601	0	0	0	0	0	0	-0.504	-0.728	-0.855	0	0	0	0	1.628	1.177	0	-0.44	1.373	1.555	0.937	1.559
1616	CK_Syn_WH7803_00433	CK_00000533	rplD	NA	50S ribosomal protein L4	magenta	pink	NA	LLHL-LLUV-LLLT	magenta_cyanoron_23	pink_cyanoron_9	OP269	core	0.789	1.597	1.29	1.212	0	1.077	0.888	1.197	1.181	0.768	0.557	0.544	0	0	0	0	0	0	0	0.669	0	0	0	0	0	0	0	0	1.73	1.303	0	-0.958	1.244	1.484	0.915	1.647
2627	CK_Syn_WH7803_50016	CK_00056678	16S rRNA	small subunit ribosomal RNA	NA	NA	NA	#N/A		#N/A	NA	NA	NA	0	0	0	0	0	0	0	0	0	0	0	0	0	0	0	0	0	0	0	0	0	0	0	0	0	0	0	0	0	0	0	0	0	0	0	0
2628	CK_Syn_WH7803_50017	CK_00056650	tRNA-Ile-GAT	NA	NA	NA	NA	#N/A		#N/A	NA	NA	NA	0	0	0	0	0	0	0	0	0	0	0	0	0	0	0	0	0	0	0	0	0	0	0	0	0	0	0	0	0	0	0	0	0	0	0	0
2629	CK_Syn_WH7803_50018	CK_00056664	tRNA-Ala-TGC	NA	NA	NA	NA	#N/A		#N/A	NA	NA	NA	0	0	0	0	0	0	0	0	0	0	0	0	0	0	0	0	0	0	0	0	0	0	0	0	0	0	0	0	0	0	0	0	0	0	0	0
2630	CK_Syn_WH7803_50048	CK_00056664	tRNA-Ala-TGC	NA	NA	NA	NA	#N/A		#N/A	NA	NA	NA	0	0	0	0	0	0	0	0	0	0	0	0	0	0	0	0	0	0	0	0	0	0	0	0	0	0	0	0	0	0	0	0	0	0	0	0
2631	CK_Syn_WH7803_50050	CK_00056678	16S rRNA	small subunit ribosomal RNA	NA	NA	NA	#N/A		#N/A	NA	NA	NA	0	0	0	0	0	0	0	0	0	0	0	0	0	0	0	0	0	0	0	0	0	0	0	0	0	0	0	0	0	0	0	0	0	0	0	0
2	CK_Syn_WH7803_00525	CK_00000574	tsaC	yrdC rimN	L-threonylcarbamoyladenylate synthase	yellow	black	NA		yellow_cyanoron_239	NA	OP334	core	0	0	0	0	0	0	0.648	0	0	0	0	0	0	0.543	0	0.414	0	0	0.813	0.889	0	0	0	0	0	0	0	0	-0.457	-0.495	-0.951	-0.328	-0.514	0	0	-0.449
6	CK_Syn_WH7803_00478	CK_00001393	rpcT	NA	putative phycobilin:phycocyanin lyase	yellow	black	NA		yellow_cyanoron_234	NA	NA	NA	0	0	-0.543	-0.739	0	0.535	0.533	0	-0.512	-0.756	-0.856	-0.782	0	0	0	0	0	0	0	0	0	0	0	0	0	0	0	0	0	-0.323	0	-1.302	-0.902	-0.504	0	0
46	CK_Syn_WH7803_01408	CK_00001285	metA	NA	homoserine O-succinyltransferase	yellow	black	NA	LLUV-LLHT-HLHT	yellow_cyanoron_44	NA	OP909	NA	0	0	0	0.794	0	1.167	1.884	1.4	0	0	0	0	0	0	0	1.139	0	0	0	0	0	0	0	0	0	0	0.79	1.45	-0.722	0	-0.563	0.577	0	0.386	0	-1.26
61	CK_Syn_WH7803_02310	CK_00001377	NA	NA	uncharacterized conserved secreted protein	yellow	black	NA	LLUV-LLHT	yellow_cyanoron_173	NA	OP1449	NA	0	0	0	0	0.648	1.249	1.287	0.679	-0.591	-0.665	-0.521	0	0	0.591	0.695	1.042	0	0	0	0	0	0	0	0	0	0	0	0.59	-0.656	0	0	0	-0.816	-0.832	-0.609	-0.769
431	CK_Syn_WH7803_01454	CK_00036870	NA	NA	conserved hypothetical protein	yellow	black	NA	HLLT	yellow_cyanoron_51	NA	OP941	NA	0	0	0	0	0	0	0	0	-0.698	-0.797	-0.737	-0.58	0	0	0	0	0	0	0	0	-0.643	-0.698	-0.664	-1.09	0	0	0	0	0	0.646	1.138	2.165	0.458	0	0	-0.599
444	CK_Syn_WH7803_01184	CK_00001444	NA	NA	conserved hypothetical protein	yellow	black	NA	LLUV	yellow_cyanoron_10	NA	NA	NA	0	0	0	0	0	1.059	1.098	0.578	-0.793	-0.857	-0.904	-0.764	0	0	0	0.788	0	0	0	0	-0.676	-0.688	-0.943	-0.884	0	0	0	0.662	-0.386	0.77	0.884	2.038	0.325	-0.432	-0.7	-1.164
448	CK_Syn_WH7803_01399	CK_00000958	NA	NA	conserved hypothetical protein	yellow	black	NA		yellow_cyanoron_42	NA	NA	NA	0	0.295	0	0	0	0.581	0.88	0.511	0	0	0	0	0.474	0.335	0.389	0.488	0	0	0	0	-0.405	-0.485	-0.494	-0.403	0	0	0	0.41	0	-0.343	-0.479	1.524	0.363	0	0	0
449	CK_Syn_WH7803_01183	CK_00001608	NA	NA	plastid lipid-associated protein (PAP)/fibrillin family	yellow	black	NA	HLLT	yellow_cyanoron_10	NA	NA	NA	0	0	0	0	0	0.731	0.572	0	-0.63	-0.733	-0.694	-0.793	0	0	0	0	0	0	-0.847	0	-1.065	-1.008	-1.316	-1.207	0	0	0	0	-0.678	0	0.598	2.138	0.622	0	-0.703	-1.174
521	CK_Syn_WH7803_01571	CK_00001002	pgpH	yqfF	cyclic-di-AMP phosphodiesterase PgpH	yellow	black	NA	LLUV	yellow_cyanoron_68	NA	NA	core	0	0	-0.701	-0.832	0	0	1.25	0.75	0	0	0	0	0.872	0.896	0.899	0.829	0	0	0	0	-0.537	-0.624	-0.516	0	0.591	0.66	0.634	0.78	-1.32	-1.548	-1.208	0.776	0	0	-0.347	-1.629
562	CK_Syn_WH7803_01262	CK_00000829	dapF	NA	diaminopimelate epimerase	yellow	black	NA	LLUV-LLHT	yellow_cyanoron_20	NA	OP816	core	0	0	0	0	0.607	1.256	1.377	0.721	0	0	0	0	0.727	0.909	0.885	1.029	0	0	0	0	0	0	0	0	0	0	0	0	0	0	-1.228	-1.943	-0.931	0	0	0.554
563	CK_Syn_WH7803_01784	CK_00045159	NA	NA	uncharacterized conserved membrane protein	yellow	black	NA	HLLT	yellow_cyanoron_102	NA	OP1138	NA	0	-0.565	-0.551	-0.888	0	0	0	0	-0.615	-0.841	-0.684	0	0	0	0	0	0	0	0	-0.615	-0.965	-1.072	-1.031	-0.83	0	0	0	0	-0.824	0	0	1.149	0.363	0	0	-1.456
590	CK_Syn_WH7803_01779	CK_00002330	NA	NA	outer membrane porin	yellow	black	NA	LLLT-HLLT	NA	NA	NA	core	0	0	-0.609	-0.731	0	0	0	0	-1.169	-1.054	-0.823	-0.695	0	0	0	0	0	0	0	0	-1.119	-1.385	-0.963	-0.953	0	0	0	0.794	0	0	1.56	0	0	0	-0.524	0
597	CK_Syn_WH7803_01204	CK_00000799	aroB	NA	3-dehydroquinate synthase	yellow	black	NA		NA	NA	NA	core	-0.575	0	0	-0.33	0	0	0.751	0	-0.753	-0.652	-0.544	-0.428	0	0	0	0	0	0	0	0	-0.381	-0.359	0	0	0	0	0	0	0.411	0.452	1.102	0	-0.604	-0.342	0	0
621	CK_Syn_WH7803_01464	CK_00001851	NA	NA	conserved hypothetical protein	yellow	black	NA		yellow_cyanoron_52	NA	OP947	NA	0	0	0	0	0	0	0.662	0	-0.84	0	0	0	0	0	0	0	0	0	0	0	0	0	-0.628	-0.814	0	0	0	0	-0.502	-1.105	-0.686	0.591	0.696	0	0	-1.802
675	CK_Syn_WH7803_01495	CK_00001976	mscS	NA	small-conductance mechanosensitive ion channel MscS family	yellow	black	NA	LLUV	yellow_cyanoron_57	NA	OP963	NA	0	0	0	0	0	0.888	1.464	0.86	0	0	0	0	0.718	0.805	0.611	0.994	0	0	0	0	0	0	0	0	0	0	0	0.639	-0.422	0	-0.873	-0.292	0	0	0	-0.302
708	CK_Syn_WH7803_01338	CK_00000897	sipA	NA	activator of the histidine kinase NblS	yellow	black	NA	LLUV-LLLT	NA	NA	NA	NA	0	0	0	0	0.654	1.01	0.715	0	-1.354	-1.071	-0.665	0	0	0	0	0.639	0	0	0	0	-0.664	-0.789	-0.72	-0.939	0	0	0	0.735	0	0.405	0	0	-0.594	-0.438	0	0.666
712	CK_Syn_WH7803_00306	CK_00000460	leuC	NA	3-isopropylmalate dehydratase large subunit	yellow	black	NA	LLUV	NA	NA	OP208	core	0	0	0	0	0.411	0.997	1.183	0.52	0	0	0	0	0.822	0.863	0.904	0.883	0	0	0	0	0	0	0	0	0	0	0	0.775	-0.787	-0.388	-0.742	-0.588	-0.495	-0.327	-0.32	-0.907
748	CK_Syn_WH7803_02271	CK_00009122	NA	NA	two-component system response regulator RR class II (RRII)-CheY-OmpR receiver domain	yellow	black	NA	LLLT	yellow_cyanoron_167	NA	OP1430	NA	0	0	0	0	0	0	0	0	-1.045	-1.018	-0.783	-0.915	0	0	0	0	0	0	0	0	0	0	0	0	0	0	0	0	-0.609	-0.885	-1.159	-2.735	-2.34	-1.675	0	0.428
749	CK_Syn_WH7803_01387	CK_00001975	NA	NA	PAS domain-containing protein	yellow	black	NA		NA	NA	OP896	NA	0	0	0	-0.618	0	0	0	0	-0.851	-0.906	-0.699	-0.666	0	0	0	0	0	0	0	0	-0.414	-0.424	-0.624	-0.686	0	0	0	0	-0.482	-0.687	-1.009	0	-0.559	-0.311	0	-0.514
757	CK_Syn_WH7803_00190	CK_00000119	thiC	NA	thiamine biosynthesis protein	yellow	black	NA		yellow_cyanoron_164	NA	NA	core	0.423	0.543	0.538	0.594	0.6	0.945	0.94	0	-0.688	-0.588	0	0	0	0	0	0.592	0	0	0	0	-0.731	-0.691	-0.63	-0.553	0	0	0	0.606	0	0.687	0.369	1.594	1.454	1.12	0	0.759
760	CK_Syn_WH7803_00836	CK_00002986	NA	NA	conserved hypothetical protein	yellow	black	NA		yellow_cyanoron_281	NA	OP533	NA	0	0	0	0	0	0	0.991	0.706	0	0	0	0	0	0	0	0	0	0	0	0	0	0	0	0	0.839	0	0.805	0.829	-0.917	-0.953	0	1.426	1.125	0	0	0
770	CK_Syn_WH7803_01096	CK_00039303	NA	NA	conserved hypothetical protein	yellow	black	NA		yellow_cyanoron_1	NA	OP709	NA	0	0	0	0	0	0	0.802	0	-0.828	0	-0.6	-0.758	0	0	0	0.613	0	0	0	0	0	0	0	0	0	0	0	0	0	0.414	0	0	-0.675	0	0	0
821	CK_Syn_WH7803_02460	CK_00001889	mgrA	dpsA	stress-inducible DNA-binding protein	yellow	black	NA	LLUV	NA	NA	OP1532	NA	0	0	0	0	0	1.107	1.317	0.61	-0.758	-0.711	-0.678	-0.467	0	0	0	0.982	0	0	0	0	-0.668	-0.598	-0.606	-0.538	0	0	0	0.757	0	0.665	0.864	1.871	1.124	0	0	-1.031
832	CK_Syn_WH7803_00947	CK_00001654	PmMIF	NA	macrophage migration inhibitory factor MIF-like protein	yellow	black	NA	LLUV-LLLT-LLHT-HLLT-HLHT	yellow_cyanoron_300	NA	NA	NA	0	0	0	0	1.104	1.835	1.77	1.109	-1.387	-1.199	-0.9	0	1.138	0	0	1.22	0	0	0	0	-1.196	-0.882	0	0	0	1.034	0	0.995	-1.334	-1.211	-2.388	0	-0.513	0	0	-2.71
857	CK_Syn_WH7803_01806	CK_00000060	NA	NA	CobW-like pseudocobalamin biosynthesis proteinn	yellow	black	NA		yellow_cyanoron_105	NA	OP1151	core	0	0	0	0	0.457	0.436	0.697	0	-0.608	-0.654	-0.732	-0.656	0	0	0	0	0	0	0	0	-0.687	-0.557	-0.586	-0.568	0	0	0	0.589	0.369	0.626	0.463	0.453	0	0	0	0
859	CK_Syn_WH7803_02275	CK_00044597	NA	NA	uncharacterized conserved membrane protein (DUF3172)	yellow	black	NA		yellow_cyanoron_168	NA	NA	core	0	0.424	0.506	0.454	0.384	0.673	0.908	0.465	0	0	0	0	0.51	0.773	0.661	0.585	0	0	0	0	0	0.365	0.28	0	0	0	0	0	-0.638	-0.621	-1.363	-1.184	-0.4	0	0	-0.269
1641	CK_Syn_WH7803_00845	CK_00049937	smtA	NA	metallothionein family 14	yellow	black	TRUE	LLHL-LLUV-LLHT	yellow_cyanoron_283	NA	NA	NA	1.32	1.177	0	0	1.89	2.608	1.908	1.211	0	0	0	0.596	1.728	1.294	1.489	2.016	0	0	0	0	-0.722	0	0.674	0.938	0.932	0.859	0.894	0.816	-2.301	-2.279	-3.042	0.927	0.495	0	-0.852	-3.662
1691	CK_Syn_WH7803_00303	CK_00000458	glyA	NA	serine hydroxymethyltransferase	yellow	black	NA	LLUV	yellow_cyanoron_215	NA	OP208	core	0	0	0	0	0.568	1.031	1.211	0.543	-0.549	-0.629	-0.479	0	0.546	0.697	0.78	0.97	0	0	0	0	0	0	0	0	0	0	0	0.781	0	0	-0.97	0.641	0	0	0	0
1722	CK_Syn_WH7803_00592	CK_00000690	yidD	NA	inner membrane protein insertion factor	yellow	black	NA	LLHL	NA	NA	NA	core	0	-0.589	-0.974	-1.092	0	0	0.499	0	-0.968	-0.939	-0.877	-0.753	0	0	0	0	0	0	0	0	0	0	0	0	0	0	0	0	-1.177	-1.067	-0.978	0.343	0	0	0	-1.748
1734	CK_Syn_WH7803_02350	CK_00001820	uspA	NA	universal stress protein	yellow	black	NA	LLLT-HLLT-HLHT	NA	NA	OP1471	NA	0	0	0	0	0	0	0	0	-2.057	-1.633	-1.235	-1.113	0	0	0	0	0	0	0	0	-1.464	-1.358	-1.219	-0.814	0	0	0	1.025	0	0.72	0	0	0	0	0	-0.848
1747	CK_Syn_WH7803_00475	CK_00000565	ptpA	NA	low molecular weight protein-tyrosine-phosphatase	yellow	black	NA	LLHL-LLLT-HLLT	yellow_cyanoron_234	NA	OP301	core	-1.149	-1.032	-1.09	-1.21	-0.403	0	0	-0.362	-1.209	-1.258	-1.42	-1.206	-0.587	-0.562	-0.482	0	0	0	0	0	-0.861	-1.188	-0.934	-0.951	0	0	0	0	0	0	0.974	0	-0.475	0	0	0
1748	CK_Syn_WH7803_01480	CK_00000857	mfd	NA	transcription-repair coupling factor	yellow	black	NA	LLHL-LLUV-HLLT	yellow_cyanoron_54	NA	NA	NA	0	1.126	1.236	1.053	0.615	1.261	1.288	0.771	-0.468	-0.427	0	0	0.633	0.906	0.534	0.737	0	0	0	0	-1.047	-1.214	-1.103	-1.068	0	0	0	0	0.929	0.942	0	-1.078	0	0.672	0.557	1.952
1752	CK_Syn_WH7803_01254	CK_00000825	purN	NA	phosphoribosylglycinamide formyltransferase	yellow	black	NA		yellow_cyanoron_20	NA	NA	core	0	0	0	0	0	0	0.554	0	-0.356	0	0	0	0.694	0.401	0	0.436	0	0	0	0	-0.358	-0.31	0	0	0.389	0.485	0.38	0.406	-0.321	-0.368	-0.435	0.539	0	0	0	-0.722
1868	CK_Syn_WH7803_01055	CK_00054578	NA	NA	conserved hypothetical protein	yellow	black	NA		yellow_cyanoron_312	NA	OP680	NA	0	0	0	0	0	0	0	0	0	0	0	0	0	0	0	0	0	0	0	0	-0.917	-0.824	-0.986	-0.846	0	0	0	0	0	0	0.674	1.37	0	0	-0.665	0
1881	CK_Syn_WH7803_00307	CK_00000461	leuD	NA	3-isopropylmalate dehydratase small subunit	yellow	black	NA	LLUV-HLHT	NA	NA	OP208	core	0	0	0	0	0	0.784	1.033	0.54	0	0	0	0	0.763	0.73	0.75	0.846	0	0	0	0	0	0	0	0	0.623	0.608	0.615	1.143	-1.104	-0.891	-0.828	0	0	0	0	-1.021
1883	CK_Syn_WH7803_00705	CK_00002455	NA	NA	conserved hypothetical protein	yellow	black	NA	LLLT	NA	NA	OP443	NA	0	0	0	0	0	0.645	0.906	0.609	-1.07	-1.401	-1.197	-0.956	0.7	0	0	0.895	0	0	0	0	0	0	-0.641	-0.64	0	0	0	0.777	-0.516	0	-0.367	0.671	-0.737	-0.832	0	-1.274
1887	CK_Syn_WH7803_00588	CK_00001953	NA	NA	conserved hypothetical protein	yellow	black	NA		yellow_cyanoron_249	NA	NA	NA	0	0	0	-0.66	0	0.715	0.763	0	-0.895	-0.871	0	0	0	0	0	0	0	0	0	0	0	0	0	0	0	0	0	0	0	-0.422	-1.106	0	-0.401	0	0.342	0.461
1890	CK_Syn_WH7803_00835	CK_00002451	NA	NA	putative membrane protein	yellow	black	NA	HLLT	yellow_cyanoron_281	NA	OP533	NA	0	0	0	0	0	0	0.923	0.541	0	-0.463	0	0	0	0	0	0	0	0	0	0	-0.744	-1.013	-1.055	-0.945	0	0	0	0	-0.728	0	0	1.978	1.207	0	0	-0.732
1916	CK_Syn_WH7803_00704	CK_00002043	NA	NA	secreted protein of unknown function DUF2808	yellow	black	NA	LLHL-LLUV-LLHT	NA	NA	OP443	NA	0.635	0.726	0.881	1.107	0.773	1.207	1.878	1.36	0	0	0	0	0.855	0	0	1.291	0	0	0	0	0	0	0	0	0	0	0	0.978	-1.072	-0.446	0	1.494	0	0	-0.508	-1.689
1924	CK_Syn_WH7803_00385	CK_00000134	glsF	gltS	ferredoxin-dependent glutamate synthase	yellow	black	NA	LLUV-LLHT	NA	NA	OP251	core	0	0.734	0.84	0.824	0	1.251	1.644	1.196	0.55	0.55	0	0	0.875	1.264	1.324	1.197	0	0	0	0.544	0	0	0	0	0	0	0	0.963	-0.387	-0.376	-1.032	-1.211	0	0.361	0	-0.597
1936	CK_Syn_WH7803_00827	CK_00034873	NA	NA	uncharacterized conserved membrane protein	yellow	black	NA		yellow_cyanoron_280	NA	NA	NA	0	0	0	-0.602	0	0.876	0.992	0	-0.771	-0.693	0	0	0	0	0	0.745	0	0	0	0	0	0	0	0	0	0	0	0	-0.494	-0.423	-1.184	-0.819	-1.144	-0.754	0	0
1964	CK_Syn_WH7803_01246	CK_00008052	dnaK2	NA	chaperone protein DnaK	yellow	black	NA		yellow_cyanoron_19	NA	OP804	core	0	0	0	-0.393	0	0	0.681	0.44	-0.451	-0.466	-0.599	-0.557	0.412	0	0	0	0	0	0	0	-0.622	-0.674	-0.567	-0.424	0	0	0	0	-0.554	-0.515	0	1.056	0	0	-0.381	0
1970	CK_Syn_WH7803_00463	CK_00000559	cbb1	NA	cofactor assembly of complex C subunit CBB1	yellow	black	NA		NA	NA	OP290	core	0	0	0	0	0	0	0.713	0	-0.579	0	0	0	0	0	0	0	0	0	0	0	0	0	0	0	0	0	0	0.588	-1.08	-0.903	-1.952	-2.657	0	0.408	0	-2.192
1989	CK_Syn_WH7803_01668	CK_00053597	NA	NA	conserved hypothetical protein	yellow	black	NA	LLUV-LLHT	NA	NA	NA	NA	0	0	0	0	0	0.997	1.041	0	0	0	0	0	0	0	0.83	1.103	0	0	0	0	0	0	0	0	0	0	0	0	0	-0.814	0	1.238	0.649	0.627	0	-0.945
2017	CK_Syn_WH7803_00125	CK_00047121	NA	NA	O-linked beta-N-acetylglucosamine transferase	yellow	black	NA		yellow_cyanoron_59	NA	NA	NA	0	0	0	0	0	0	0	0	-0.376	-0.318	0	-0.264	0	0	-0.3	0	0	0	0	0	0	0	-0.314	-0.294	0	0	0	0	0.218	0	0	0.683	0	0.372	0	0.488
2022	CK_Syn_WH7803_01386	CK_00002203	NA	NA	two-component system sensor histidine kinase	yellow	black	NA		NA	NA	OP896	NA	0	0	0	-0.411	0	0	0	0	-0.431	-0.447	-0.428	-0.515	0	0	-0.453	0	0	0	0	0	0	0	0	-0.405	0	0	0	0	-0.498	-0.938	-0.712	0.382	0	0	0	0
2075	CK_Syn_WH7803_01255	CK_00002133	NA	NA	conserved hypothetical protein Ycf35 family	yellow	black	NA		yellow_cyanoron_20	NA	OP812	NA	0	0	-0.515	-0.731	0	0	0	0	-0.646	-0.808	-0.723	-0.52	0	-0.608	0	0	0	0	0	0	0	-0.62	-0.681	-0.542	0	0	0	0	-0.641	0	0.548	2.31	0.561	-0.373	0	-0.645
2077	CK_Syn_WH7803_01223	CK_00047195	dxs	NA	1-deoxy-D-xylulose-5-phosphate synthase	yellow	black	NA	LLUV	NA	NA	NA	core	0	0	0	0	0	1.087	1.204	0.541	-0.89	-0.995	-0.681	-0.621	0	0	0	0.69	0	0	0	0	-0.633	-0.557	-0.485	-0.495	0	0	0	0	-0.439	-0.468	-1.401	-1.463	-1.128	-0.378	0	0.91
2091	CK_Syn_WH7803_01823	CK_00000636	yajQ	NA	cyclic-di-GMP-binding protein	yellow	black	NA	LLLT	yellow_cyanoron_106	NA	OP1160	core	0	-0.625	-0.823	-0.902	0	0	0	0	-1.186	-1.315	-1.219	-0.992	0	0	0	0	0	0	0	0	0	0	0	0	0	0	0	0	-0.744	-0.833	-0.972	-0.776	-1.213	-0.867	0	-0.727
2173	CK_Syn_WH7803_00441	CK_00000539	NA	NA	uncharacterized conserved membrane protein (DUF2839)	yellow	black	NA	LLHL	yellow_cyanoron_230	NA	NA	core	0	-0.539	-0.693	-1.031	0	0	0	0	-0.544	-0.729	-0.794	-0.594	0	0	0	0	0	0	-0.801	-0.786	0	-0.54	-0.661	-0.55	0	0	0	0	-0.44	0	0	0.686	-0.588	-0.696	0	-0.686
2178	CK_Syn_WH7803_00932	CK_00035940	NA	NA	uncharacterized conserved membrane protein	yellow	black	NA	LLUV	yellow_cyanoron_298	NA	NA	NA	0	0	0	0	0	0	1.022	0	-0.83	-0.991	-0.866	-0.796	0.747	0	0	0.743	0	0	0	0	0	0	0	0	0	0	0	0	0	0	-1.013	-0.497	-1.084	-0.667	0	-0.546
2193	CK_Syn_WH7803_01570	CK_00001001	folD	NA	bifunctional 5 10-methylene-tetrahydrofolate dehydrogenase/ 5 10-methylene-tetrahydrofolate cyclohydrolase	yellow	black	NA	LLUV	yellow_cyanoron_68	NA	OP1003	core	0	0	0	0	0	0.888	1.134	0.651	0	0	0	0	0.613	0.801	0.808	0.822	0	0	0	0	-0.715	-0.67	-0.53	0	0	0	0	0	-0.426	0	-0.926	0	0	0	0	-0.747
2198	CK_Syn_WH7803_01427	CK_00000960	NA	NA	oligomerisation domain protein	yellow	black	NA	LLUV	yellow_cyanoron_46	NA	OP922	NA	0	0.435	0.444	0	0	0.549	1.035	0.938	0	0	0	0	0.685	0.496	0	0.849	0	0	0	0	0	0	0	0	0	0	0.535	0.5	-0.662	-0.469	-0.86	0.739	0	0	0	-0.565
2203	CK_Syn_WH7803_02205	CK_00000197	SynDsbAB	NA	disulfide bond forming protein	yellow	black	NA	LLUV	NA	NA	NA	core	0	0	0	0	0	0.544	1.212	0.683	-0.351	-0.473	-0.543	-0.538	0.732	0.73	0.744	0.993	0	0	0	0	0	0	0	0	0	0	0	0.495	-0.827	-0.457	-0.417	0	-0.6	-0.625	-0.608	-0.884
2218	CK_Syn_WH7803_02549	CK_00056191	NA	NA	conserved hypothetical protein	yellow	black	NA	LLUV-HLLT	NA	NA	NA	NA	0	0	0	0	-1.623	-1.078	0	0	-0.953	0	0	0	0	0	0	0	0	0	0	0	0	-1.229	0	0	0	0	0	0	0	1.305	2.802	1.324	0	0	0	0
2241	CK_Syn_WH7803_01023	CK_00049602	NA	NA	L D-transpeptidase catalytic domain protein	yellow	black	NA	LLUV-LLLT-LLHT-HLLT-HLHT	NA	NA	OP665	NA	0	0	0	0	0.732	1.482	1.658	0.835	-1.143	-0.679	-0.738	0	0.879	0.777	0.747	1.44	0	0	0	0	-1.429	-1.053	-0.974	-0.798	0	0	0.797	1.406	0	0.661	0.679	1.836	0.69	0	0	-0.514
2264	CK_Syn_WH7803_02359	CK_00001376	NA	NA	NAD binding domain of 6-phosphogluconate dehydrogenase family protein	yellow	black	NA	LLUV-LLHT-HLHT	NA	NA	NA	NA	0	0	0	0	0	0.898	1.132	0	0	0	0	0	0.897	1.354	1.18	0.88	0	0	0	0	0	0	0	0	0	0	0	1.079	-0.477	-0.452	-1.016	0	0	0	0	-0.534
2301	CK_Syn_WH7803_00649	CK_00001420	NA	NA	conserved hypothetical protein	yellow	black	NA		NA	NA	OP405	NA	0.521	0.425	0	0	0	0	0.746	0.58	0.48	0	0.466	0.501	0	0	0	0	0	0	0	0	0	0	0	0	0.494	0	0	0.72	0	-0.41	-0.898	1.196	1.071	1.145	0.622	-0.552
2358	CK_Syn_WH7803_00893	CK_00001999	phoC	phoN	acid phosphatase	yellow	black	NA	LLUV-HLHT	yellow_cyanoron_292	NA	NA	NA	0	0	0	0	0	0.646	1.201	0.696	0	0	0	0	0	0	0	0.866	0	0	0	0	0	0	0	0	0	0	0	1.269	0	0	0	0.847	0.855	0.542	0	-0.591
2361	CK_Syn_WH7803_01277	CK_00000838	metH	NA	methionine synthase	yellow	black	TRUE	LLUV	yellow_cyanoron_22	NA	OP823	core	0	0	0	0	0	0.829	1.125	0.593	-0.603	-0.729	-0.784	-0.79	0.567	0.582	0.564	0.745	0	0	0	0	0	0	0	0	0	0	0	0.697	-0.833	-0.743	-1.307	-0.891	-0.488	0	0	-0.603
2406	CK_Syn_WH7803_00834	CK_00041773	NA	NA	prohibitin-like protein	yellow	black	NA	LLUV-HLLT	yellow_cyanoron_281	NA	OP533	NA	0	0	0	0	0	0.639	1.109	0.609	-0.676	-0.886	-0.779	0	0	0	0	0.57	0	0	0	0	-1.314	-1.414	-1.419	-1.432	0	0	0	0	-0.423	0.42	0.789	2.274	1.297	0	0	-0.801
2408	CK_Syn_WH7803_01407	CK_00001284	metY	cysD oah1	O-acetylhomoserine aminocarboxypropyltransferase	yellow	black	NA	LLUV-LLHT-HLHT	yellow_cyanoron_44	NA	OP909	NA	0	0	0	0	0	1.436	1.902	1.204	0	-0.637	-0.662	-0.614	0	0	0	1.297	0	0	0	0	0	0	0	0	0	0	0	1.439	-0.62	0	-0.477	0	0	0	0	-0.785
2413	CK_Syn_WH7803_00044	CK_00001349	NA	NA	conserved hypothetical protein	yellow	black	NA	LLHL-LLUV-LLHT	yellow_cyanoron_230	NA	NA	NA	0.661	0	-0.555	-1.065	0.861	1.131	1.012	0	-0.686	-0.746	-0.665	-0.605	0.739	0	0.68	1.234	0	0	0	0	0	0	0	0	0	0	0	0.778	-0.868	-1.446	-1.975	0	-0.308	-0.564	-0.346	-1.307
2443	CK_Syn_WH7803_02111	CK_00036790	NA	NA	Uncharacterized secreted protein	yellow	black	NA	LLUV-HLHT	NA	NA	NA	NA	0	0	0	0	0	0	1.115	0	0	0	0	0	0	0	0	0	0	0	0	0	0	0	0	0	0	0	0	1.084	0	-1.045	-0.753	-0.767	-1.467	-0.921	0	0
2456	CK_Syn_WH7803_00610	CK_00001694	NA	NA	Conserved hypothetical protein	yellow	black	NA	LLUV	yellow_cyanoron_253	NA	NA	NA	-0.826	0	0	-0.605	0	0.89	1.114	0	-0.97	-0.802	0	0	0	0	0	0.565	0	0	0	0	-0.944	-0.851	-0.668	-0.545	0	0	0	0	0	0	0	-0.662	-0.484	0	0	0
2495	CK_Syn_WH7803_02331	CK_00000439	hisC	NA	aminotransferase class I and II family protein	yellow	black	NA		yellow_cyanoron_176	NA	NA	core	0	0	0	0	0	0.46	0.75	0.59	0.433	0	0	0	0.689	0.532	0.556	0.576	0	0	0	0	0	0	0	0	0	0	0	0.628	-1.19	-1.117	-0.799	1.101	0	0	0	-1.822
2497	CK_Syn_WH7803_01381	CK_00046318	NA	NA	cation efflux transporter	yellow	black	NA		yellow_cyanoron_40	NA	OP893	NA	0	0	0	0	0	0	0.791	0	0	0	0	0	0.912	0.633	0.666	0.603	0	0	0	0	0.48	0	0.429	0.491	0.552	0.764	0.597	0.939	-0.582	-0.64	-0.902	0	0	0.317	0	-0.871
2504	CK_Syn_WH7803_02110	CK_00002771	NA	NA	conserved hypothetical protein	yellow	black	NA	LLLT-LLHT	NA	NA	OP1336	NA	0	0	0	0	0	0	0	0	-1.043	-1.446	-0.995	-1.263	0	0	0	1.17	0	0	0	0	0	0	0	0	0	0	0	0	0	0	-1.075	-0.835	-0.806	-1.337	0	0
2534	CK_Syn_WH7803_01409	CK_00035005	NA	NA	conserved hypothetical protein	yellow	black	NA	LLHL-LLUV-LLHT-HLHT	yellow_cyanoron_44	NA	OP909	NA	0.786	0.746	0.822	1.113	0.748	0.938	1.742	1.464	0	0	0	0	0	0	0	1.096	0	0	0	0	0	0	0	0	0	0.866	0	1.145	-0.653	-0.509	-1.114	0	0.702	0.752	0	-1.108
2540	CK_Syn_WH7803_00374	CK_00000489	NA	NA	conserved hypothetical protein	yellow	black	NA		NA	NA	NA	NA	0	0	0	0	0	0.504	0.564	0	-0.741	-0.417	0	0	0	0	0	0.459	0	0	0	0	0	0	-0.386	0	0	0	0	0	0	0	-0.434	-1.274	-0.806	0	0	0
2545	CK_Syn_WH7803_01702	CK_00002282	NA	NA	transcriptional regulator AraC family	yellow	black	NA	LLHT	yellow_cyanoron_90	NA	NA	NA	0	0	-0.613	-0.798	0	-0.552	0	0	-0.697	-0.757	-0.887	-0.971	0	-1.221	-1.385	-0.777	0	0	0	0	0	0	-0.594	-0.794	0	0	0	0.735	1.137	0	1.236	0.665	0	0	0	0.747
2561	CK_Syn_WH7803_00935	CK_00001838	NA	NA	conserved hypothetical protein	yellow	black	NA	LLUV-LLHT	yellow_cyanoron_298	NA	OP610	NA	0	0	0	0	0	0	1.264	0.99	0	0	0	0	0	0	0.917	1.234	0	0	0	0	0	0	-0.467	0	0	0	0	0	-0.549	-0.778	-0.849	0	0	-0.68	0	-0.858
2580	CK_Syn_WH7803_02130	CK_00002061	psbX	NA	photosystem II PsbX protein	yellow	black	NA	LLLT	yellow_cyanoron_148	NA	NA	core	-0.694	-0.552	-0.643	-0.836	0	0	0	0	-1.299	-1.307	-1.319	-1.251	0	0	0	0	0	0	0	0	0	0	0	-0.677	0	0	0	0	0	0	0.541	-1.01	-1.558	-1.109	0	0.33
2600	CK_Syn_WH7803_01650	CK_00050079	NA	NA	conserved hypothetical protein	yellow	black	NA	LLHL-LLLT-HLHT	yellow_cyanoron_80	NA	NA	NA	0	-0.828	-1.421	-1.797	0	0	0.795	0	-1.472	-1.202	-1.335	-1.026	0.799	0	0	0.809	0	0	0	0	0	0	0	0	0	0.914	1.298	1.648	-0.931	0	0	1.025	0.902	0	0	-2.004
2603	CK_Syn_WH7803_00518	CK_00000570	psbB	NA	photosystem II chlorophyll-binding protein CP47	yellow	black	TRUE	LLHL-LLLT-HLLT	yellow_cyanoron_237	NA	OP331	core	-1.278	-0.935	-0.516	0	-0.82	0	0.726	0.504	-0.629	-1.038	-1.225	-1.111	0	0	0	0	0	0	0	0	0	-0.58	-1.067	-1.385	0	0	0	0	-0.515	0	0.87	0.52	-0.996	-1.012	-0.371	0.415
1	CK_Syn_WH7803_01004	CK_00048774	NA	NA	uncharacterized conserved membrane protein	yellow	brown	NA	LLHL-LLUV-LLHT	yellow_cyanoron_305	NA	OP652	NA	1.045	1.383	1.599	1.319	2.136	2.945	3.165	2.311	0	0	0	0	0	0	0	2.119	0	0	0	0	0	0	0	0	0	0	0	0	0	1.065	-1.015	-2.009	-2.367	-2.405	-1.737	0.897
13	CK_Syn_WH7803_01179	CK_00000793	NA	NA	ABC transporter family protein	yellow	brown	NA	LLUV	yellow_cyanoron_10	NA	NA	NA	0	0.689	0.521	0.706	0	0.81	1.485	1.003	0	0	0.622	0.437	0.71	0.698	0.649	0.976	0	0	0	0	0	0	0	0.414	0	0	0	0.469	0.77	0.657	0	0	0	0	0	0.522
17	CK_Syn_WH7803_02322	CK_00000445	NA	NA	glutaredoxin 3	yellow	brown	NA		yellow_cyanoron_174	NA	OP1456	core	-0.551	-0.611	0	-0.492	0	0	0	0	-0.6	-0.555	-0.477	0	0	-0.605	0	0	0	0	0	0	-0.526	-0.505	-0.504	-0.493	0	0	0	-0.579	0	0.636	0.722	0.476	-0.566	-0.704	0	0
22	CK_Syn_WH7803_02562	CK_00007342	NA	NA	conserved hypothetical protein	yellow	brown	NA	LLUV-LLLT-HLLT	NA	NA	NA	NA	0	0	0	0	0	1.257	1.688	1.358	0	0	0	1.287	0	0	0	0	0	0	0	0	0	0	0	1.362	0	0	0	0	0	0	0	0	0	0	0	0
24	CK_Syn_WH7803_02284	CK_00000234	pedR	NA	redox-responsive LuxR-type transcriptional regulator PedR	yellow	brown	NA		NA	NA	NA	core	0	0	-0.697	-0.907	0	0	0.447	0	-0.461	-0.473	0	0	0	-0.686	-0.577	0	0	0	0	0	0	0	0	0	0	0	0	0	-0.374	-0.424	-0.665	0	0	0	0.39	-0.623
25	CK_Syn_WH7803_01134	CK_00000081	NA	NA	pentapeptide repeats family protein	yellow	brown	NA	LLUV	yellow_cyanoron_4	NA	OP733	core	-0.64	0	0	0	0	1.251	1.347	0	-0.762	-0.703	0	0	0	0	0	0	0	0	0	0	-0.702	0	0	0	0	0	0	0	1.046	1.714	1.375	-1.353	-1.135	-0.612	0	1.428
38	CK_Syn_WH7803_01437	CK_00001225	NA	NA	conserved hypothetical protein	yellow	brown	NA	LLHL-LLUV-LLHT-HLHT	NA	NA	OP928	NA	0	1.063	0.884	0	1.366	2.491	2.937	2.052	0	0	0	0	0	0	0	1.959	0	0	0	0	0	0	0	0	0	0	0	1.159	-0.742	0	0	0	0	-0.469	0	-0.864
40	CK_Syn_WH7803_01303	CK_00000880	ccsA	NA	cytochrome c-type biogenesis protein	yellow	brown	NA	LLUV	yellow_cyanoron_28	NA	NA	core	0	0	0	0	0	0	1.285	0	-0.709	0	0	0	0	0	0	0	0	0	0	0	0	0	0	0	0	0	0	0	-1.111	0	0.479	1.283	0.525	0.323	0	-1.048
41	CK_Syn_WH7803_01371	CK_00000747	pdxJ	NA	pyridoxine 5'-phosphate synthase	yellow	brown	NA	LLUV-LLHT	yellow_cyanoron_39	NA	NA	NA	0	0	0.748	0.729	0.562	1.368	1.743	1.089	0	0	0	0	0.575	0.564	0.562	1.087	0	0	0	0	-0.587	0	0	0	0	0	0	0.641	0	0.858	0.676	0	-0.782	-0.383	0	-0.467
47	CK_Syn_WH7803_00452	CK_00000549	recF	NA	DNA replication and repair protein recF	yellow	brown	NA	LLUV	NA	NA	NA	core	0	0	0	0	0	0.738	1.499	1.016	0	0	0	0	0	0	0	0.81	0	0	0	0	0	0	0	0	0	0	0	0	0	0	0	0.839	0.638	0	0	0
48	CK_Syn_WH7803_00849	CK_00001876	NA	NA	conserved hypothetical protein	yellow	brown	NA	LLHL-LLLT	yellow_cyanoron_283	brown_cyanoron_73	OP544	NA	0	-0.535	-0.927	-1.209	0	0.52	0	-0.44	-1.553	-1.26	-1.062	-0.928	0	-0.499	0	0	0	0	0	0	-0.479	0	0	0.429	0	0	0	0	-0.527	0	0	1.114	0.297	0	-0.366	0
57	CK_Syn_WH7803_00247	CK_00001331	psbL	NA	photosystem II reaction center protein PsbL	yellow	brown	NA		yellow_cyanoron_208	brown_cyanoron_51	OP171	core	0	0	0	0	0	0.714	0	0.718	0	0	0	0	0	0	0	0.717	0	0	0	0	0	0	0	0	0	0	0	0	0	0.679	0.846	0	-0.713	0	0	0
63	CK_Syn_WH7803_00470	CK_00001206	NA	NA	pyridoxine 4-dehydrogenase	yellow	brown	NA		yellow_cyanoron_233	NA	NA	NA	0	0	0	0	0	0.488	0.928	0	0	0	0	0	-0.731	0	0	0	0	0	0	0	0	0	0	0	0	0	0	0	0	0.725	1.001	0.967	0.517	0	-0.529	0
72	CK_Syn_WH7803_01647	CK_00000042	psbD	NA	photosystem II D2 protein	yellow	brown	TRUE	LLUV-HLLT	yellow_cyanoron_80	brown_cyanoron_22	OP1056	core	0	0	0.608	0	0	0.645	1.857	1.55	0	0	0	0	0	0	0	0.611	0	0	0	0	0	-0.682	-1.331	-1.611	0	-0.781	0	0	0	1.159	1.834	0.775	-1.069	-1.634	0	0.493
74	CK_Syn_WH7803_01426	CK_00001289	NA	NA	CGLD27-like uncharacterized conserved membrane protein	yellow	brown	NA	LLHL-LLUV-LLLT-LLHT	yellow_cyanoron_46	NA	NA	NA	0.922	1.075	1.167	1.054	1.272	2.081	2.596	2.072	1.012	1.136	1.129	1.243	0	0	0	1.496	0	0	0	0	0	0	0	0	0	0	0	0	0	0.614	0	0	0	0	0	0
424	CK_Syn_WH7803_00959	CK_00053712	NA	NA	uncharacterized conserved membrane protein	yellow	brown	NA	LLHL-LLUV-LLLT-LLHT	yellow_cyanoron_301	NA	NA	NA	1.386	1.86	1.799	1.5	1.812	2.466	2.858	2.422	1.302	1.468	1.529	1.65	0	0	0	1.911	0	0	0	0	0	0	0	0.759	0	0	0	0	-0.478	0.941	0	-0.575	-0.812	-1.053	-0.749	-1.074
426	CK_Syn_WH7803_02311	CK_00000030	iscS2	sufS2	cysteine desulfurase	yellow	brown	NA	LLUV	yellow_cyanoron_173	NA	NA	core	0	0	0	0	0	0.731	1.495	1.11	0	0	0	0	0	0	0	0.853	0	0	0	0	0	0	0	0	0	0	0	0	-0.406	-0.389	0	1.377	0.359	0	0	-1.286
435	CK_Syn_WH7803_01014	CK_00048217	NA	NA	hypothetical protein	yellow	brown	NA	LLHL-LLLT-LLHT-HLHT	NA	NA	NA	NA	0	-1.095	-1.282	-1.184	0	0	0	0	-1.536	-1.01	-1.053	0	0	0	-1.01	0	0	0	0	0	0	0	0	0	0	0	0	1.027	0	0	0	0	0	0	0	0
436	CK_Syn_WH7803_02214	CK_00001167	NA	NA	protein of unknown function DUF3571	yellow	brown	NA		NA	NA	NA	core	0	0	0	0	0	0	0.348	0	-0.508	0	0	0	0	0	0	0	0	0	0	0	0	0	0	0	0	0	0	0	0	0	0	-0.353	0	0	0	-0.345
437	CK_Syn_WH7803_01319	CK_00000887	sir	NA	sulfite reductase (ferredoxin)	yellow	brown	NA	LLHL-LLUV	yellow_cyanoron_29	NA	NA	core	0.748	1.04	0.982	0.801	0.63	1.195	1.651	1.207	0	0	0	0	0	0	0	0.814	0	0	0	0	0	0	0	0	0	0	0	0.879	-0.42	0	-0.376	-0.339	0	0	0	0
438	CK_Syn_WH7803_02229	CK_00000212	sulA	NA	cell division inhibitor	yellow	brown	NA	LLUV-LLHT	NA	NA	OP1409	NA	0	0	0.724	0.823	0	0.944	1.271	0.564	0	0	0	0	-1.18	0	0	0.537	0	0	0	0	0	0	0	0	-0.594	-0.602	0	0	0.553	1.378	1.226	0	-0.696	-0.531	0	0.923
440	CK_Syn_WH7803_00913	CK_00047918	NA	NA	Hypothetical protein	yellow	brown	NA		NA	NA	NA	NA	0	0	-0.773	-0.964	0	0	0.81	0.967	0	0	0	0	0	0	0	0	0	0	0	0	0	0	0	0	0	0	0	0	-0.893	-0.788	-0.558	1.288	0	-0.417	-0.566	-1.506
442	CK_Syn_WH7803_01820	CK_00001417	glcD1	NA	glycolate oxidase	yellow	brown	NA	LLUV	NA	NA	NA	NA	0	0	0	0	0	0	1.105	0.881	0	0	0	0	0	0	0	0	0	0	0	0	0	0	0	0	0	0	0	0	0	0	1.184	1.256	-0.381	-0.495	0	0
447	CK_Syn_WH7803_00194	CK_00005944	NA	NA	gtrA-like family protein	yellow	brown	NA	HLLT	yellow_cyanoron_171	brown_cyanoron_44	OP142	NA	0	0	-0.672	-0.964	0	0	0	0	0	-0.583	0	-0.577	-0.802	0	0	0	0	0	0.832	0.955	1.453	1.307	0.881	0	0	0	0	0	-1.008	-1.569	-1.354	-1.736	-0.982	-0.875	0	0
460	CK_Syn_WH7803_01239	CK_00001253	NA	NA	4Fe-4S ferredoxin	yellow	brown	NA	LLUV	NA	NA	OP802	NA	0	0	0	0	0	1.184	0	0	0	0	0	0	0	0	0	0	0	0	0	0	0	0	0	0	0	0	0	0	-0.586	-0.973	-1.719	-2.481	-1.51	0	0	0
465	CK_Syn_WH7803_01555	CK_00001294	pepN	NA	aminopeptidase N	yellow	brown	TRUE	LLHL-LLUV-LLLT-LLHT-HLUV-HLLT	yellow_cyanoron_65	NA	NA	NA	1.979	2.544	1.864	2.226	2.702	4.2	3.592	2.826	2.649	2.712	2.417	2.305	0	0	0	2.727	0	0	0	1.081	1.501	2.643	2.748	2.659	0	0	0	0	0	1.546	1.027	-0.623	0	0	0	-1.099
468	CK_Syn_WH7803_02175	CK_00001150	ndbB	NA	type 2 NADH dehydrogenase	yellow	brown	NA	LLUV-LLHT	yellow_cyanoron_154	NA	OP1373	core	0	0.811	0.888	0.759	0	1.188	2.356	1.86	0	0.713	0.699	0.859	0	0	0	1.398	0	0	0	0	0	0	0	0.786	0	0	0	0.778	-0.856	0	-0.493	0	-0.664	-0.614	-0.368	-0.724
473	CK_Syn_WH7803_02162	CK_00001650	NA	NA	conserved hypothetical protein	yellow	brown	NA		yellow_cyanoron_152	NA	OP1364	NA	0	0	0	0	0	0.549	0.815	0	-0.722	-0.645	-0.681	-0.618	0	0	0	0	0	0	0	0	0	0	0	0	0	0	0	0	0	0	0	-0.876	-1.102	-0.735	-0.454	-0.306
479	CK_Syn_WH7803_01640	CK_00001026	ycf39	NA	photosystem II assembly factor Ycf39	yellow	brown	NA	LLUV	yellow_cyanoron_78	NA	OP1052	core	-0.614	0	0	0	0	0.82	1.366	0.827	0	0	0	0	-0.705	0	0	0.557	0	0	0	0	-0.577	-0.638	-0.773	-0.772	0	0	0	0	0.421	0.718	1.062	0	-0.438	0	0	0.731
481	CK_Syn_WH7803_01731	CK_00000719	ffh	NA	signal recognition particle protein	yellow	brown	NA	LLUV	yellow_cyanoron_94	NA	OP1106	core	0	0.556	0.699	0.714	0.494	1.196	1.49	0.9	0	0.464	0	0	0.555	0.961	0.877	0.931	0	0	0	0.482	0	0	0	0.517	0	0	0	0	0	0.411	-0.358	-1.322	-0.266	0	0	0.467
487	CK_Syn_WH7803_00402	CK_00000504	NA	NA	beta-lactamase enzyme family protein	yellow	brown	NA	LLUV	NA	NA	NA	core	0	0	0	0	0	0.973	1.187	0.524	-0.864	-0.659	-0.549	0	0	0	0	0.752	0	0	0	0	-0.841	-0.946	-0.896	-0.718	0	0	0	0.588	0	0	0	0	-0.786	-0.474	0	0
494	CK_Syn_WH7803_01160	CK_00000987	NA	NA	thioredoxin-like protein	yellow	brown	NA		yellow_cyanoron_8	NA	NA	core	-0.829	-0.395	0	0	0	0.513	0.729	0	0	0	0	-0.382	0	0	0	0.437	0	0	0	0	0	0	0	0	0	0	0	0	0	0.61	0	-0.451	0	-0.508	0	0
495	CK_Syn_WH7803_01846	CK_00001220	gmk	NA	guanylate kinase	yellow	brown	NA	LLUV-LLHT	yellow_cyanoron_109	NA	NA	core	0.546	0.752	0.823	0.677	1.061	1.52	1.41	0.767	0	0	0	0	0	0	0	1.002	0	0	0	0	0	0	0	0	-0.8	0	0	0	0	0.898	0.504	0	0	0	0	0.444
496	CK_Syn_WH7803_00141	CK_00000120	secA	NA	preprotein translocase SecA subunit	yellow	brown	TRUE	LLHL-LLUV-LLLT-LLHT-HLLT	NA	NA	NA	core	0.749	1.295	0.944	1.132	1.407	2.599	2.248	1.685	1.525	1.651	1.275	1.199	0	0	0	1.527	0	0	0	0	0.973	1.897	2.073	2.036	0	0	0	0	-0.401	0.206	0	-1.366	-1.008	-0.542	-0.243	0
497	CK_Syn_WH7803_00828	CK_00000736	yedK	NA	putative SOS response associated peptidase	yellow	brown	NA	LLHL-LLUV-LLLT-LLHT	yellow_cyanoron_280	NA	NA	NA	0.919	1.062	0.954	0.889	1.173	2.06	2.775	2.247	1.528	1.663	1.661	1.527	0	0	0	1.449	0	0	0	0.847	0	0.799	0.924	0.866	0	0	0	0	0.924	1.149	1.25	0	0	0	0	0.783
499	CK_Syn_WH7803_01643	CK_00001027	NA	NA	epoxide hydrolase-like protein	yellow	brown	NA	LLUV	NA	NA	OP1053	core	0	0	0	0	0	0.857	1.422	0.988	0	0	0	0	0	0	0	0.655	0	0	0	0.574	0.635	0	0	0	0	0	0	0.729	-0.791	-0.34	-0.375	1.597	0.721	0	0	-1.134
500	CK_Syn_WH7803_01431	CK_00045179	agcS	NA	amino acid carrier family protein	yellow	brown	NA		yellow_cyanoron_47	NA	NA	NA	0	0	0	0	0	0	0.48	0	-0.465	0	-0.506	-0.542	0	0	0	0	0	0	0	0	-0.421	0	0	-0.402	0	0	0	0	0.645	1.024	1.345	-0.289	-0.25	-0.237	0	0.835
505	CK_Syn_WH7803_01337	CK_00000896	NA	NA	metallopeptidase M16 family	yellow	brown	NA	LLUV	NA	NA	OP862	core	0.435	0.599	0.645	0.567	0.422	0.632	1.067	0.817	0.462	0.343	0	0	0.407	0	0	0.501	0	0	0	0	0	0	0	0	0	0	0	0	0	0	-0.316	0	0	0.563	0	0.303
506	CK_Syn_WH7803_02464	CK_00005282	NA	NA	peptidyl-prolyl cis-trans isomerase PpiC-type	yellow	brown	NA	LLUV-LLHT	NA	NA	OP1532	NA	0.759	0.828	0.882	0.887	0.611	1.275	1.761	1.295	0.553	0.521	0.491	0.585	0	0	0	1.074	0	0	0	0	0	0	0	0	0	0	0	0	0	0.598	0.435	0.749	0	-0.426	-0.452	0
509	CK_Syn_WH7803_00961	CK_00049260	NA	NA	conserved hypothetical protein	yellow	brown	NA	LLHL-LLUV-LLLT-LLHT	yellow_cyanoron_301	brown_cyanoron_78	OP631	NA	0	1.225	1.654	1.308	1.761	2.482	2.814	2.561	1.201	1.242	1.342	1.366	0	0	0	2.007	0	0	0	0	0	0	0	0	0	0	0	0	0	0.857	0	0	0	-0.708	0	-0.551
510	CK_Syn_WH7803_01005	CK_00002264	NA	NA	putative membrane protein	yellow	brown	NA	LLUV-LLHT-HLLT	yellow_cyanoron_305	NA	OP652	NA	0	0	0	0.961	1.018	1.955	2.598	2.056	0	0	0	0	0	0	0	1.4	0	0	0	0	0	0	0	1.228	0	0	0	0	0.562	1.222	0	-1.525	0	0	0	0.611
515	CK_Syn_WH7803_00999	CK_00002499	NA	NA	3-oxo-5-alpha-steroid 4-dehydrogenase C-terminal domain-containing protein	yellow	brown	NA	LLHL-LLUV-LLLT-LLHT-HLUV-HLLT-HLHT	yellow_cyanoron_304	brown_cyanoron_80	OP651	NA	2.311	2.692	2.206	1.956	2.834	3.958	4.206	3.495	0	1.483	1.463	1.399	0	0	0	3.412	0	0	0	1.33	1.103	1.626	2.233	2.524	0	0	0	1.267	0	0.939	-0.775	0	-0.762	-0.88	0	0
520	CK_Syn_WH7803_01220	CK_00000806	ylmG1	NA	cell division membrane protein YlmG1 (factor involved in shape determination)	yellow	brown	NA	LLUV	yellow_cyanoron_15	NA	OP794	core	0	0	0	0	0	0.949	1.38	0.753	0	0	0	0	0	0	0	0.637	0	0	0	0	0	0	0	0	0	0	0	0	-0.494	0.261	0	0.332	-0.474	-0.497	-0.387	0
523	CK_Syn_WH7803_02065	CK_00001063	hisD	NA	histidinol dehydrogenase	yellow	brown	NA	LLUV	NA	NA	NA	core	0	0	0	0	0	0.8	1.706	1.209	0	0	0	0	0.568	0.607	0.563	0.934	0	0	0	0	0	0	0	0	0	0	0	0	-0.436	-0.497	0	0.444	0	0	0	-1.058
529	CK_Syn_WH7803_02389	CK_00000415	speA	NA	arginine decarboxylase	yellow	brown	NA		yellow_cyanoron_182	NA	OP1494	core	0	0	0	0	0	0.558	0.962	0.481	0	0	0	0	0	0	0	0.569	0	0	0	0	0	0	0	0	0	0	0	0	-0.521	0	0	0.573	-0.587	-0.958	-0.532	0
532	CK_Syn_WH7803_00476	CK_00001983	rpcF	NA	putative phycoerythrobilin:Cys-84 alpha R-phycocyanin II lyase RpcF subunit	yellow	brown	NA		yellow_cyanoron_234	NA	OP301	NA	0	0	0	0	0	0.784	0.706	0.533	0	0	0	0	0	0	0	0	0	0	0	0	0	0	0	0	0	0	0	0	0	-0.456	0	-0.981	0	0.617	0	0
533	CK_Syn_WH7803_01119	CK_00001705	NA	NA	conserved hypothetical protein	yellow	brown	NA		NA	NA	NA	NA	0	0.536	0.744	0.618	0	0	0.847	0.5	0	0	0	0	0	0	0	0	0	0	0	0	0	0.647	0.647	0.549	0	0	0	0	-0.378	-0.636	-1.967	-2.559	-0.82	0	0	-0.506
535	CK_Syn_WH7803_00327	CK_00045060	NA	NA	putative membrane protein	yellow	brown	NA		NA	NA	NA	NA	0	0	0	0	0	0	0	0	0	0	0	0	-0.656	-0.955	-0.841	0	0	0	0	0	0	0	0	0	0	0	0	-0.668	0	0.656	0.912	1.012	0	0	0	0
541	CK_Syn_WH7803_01876	CK_00000612	ribE	NA	riboflavin synthase alpha subunit	yellow	brown	NA	LLHL-LLUV-LLHT-HLHT	NA	NA	NA	core	0	0	0.855	1.156	0.988	1.706	2.359	1.766	0.826	0	0	0.858	0	0	0	1.441	0	0	0	0	0	0	0	0	0	0	0	1.204	-0.51	0	0	0	0	0	0	-0.963
545	CK_Syn_WH7803_02484	CK_00001673	moaC	NA	molybdenum cofactor biosynthesis protein C	yellow	brown	NA	LLHL	NA	NA	OP1544	NA	-1.064	-1.094	-1.457	-1.286	0	0	0.869	0.618	0	0	0	0	0	0	0	0	0	0	0	0	0	0	0	0	0	0	0	0	-2.162	-2.037	-0.852	2.554	2.057	1.262	0	-2.798
547	CK_Syn_WH7803_01891	CK_00001408	vipp1	NA	stress-induced protein assembly complex	yellow	brown	NA		yellow_cyanoron_117	brown_cyanoron_28	OP1197	NA	0	0	0.485	0.399	0	0.625	0.813	0.449	0	0	0	0	0	0	0	0	0	0	0	0	0	0	0	0	-0.553	0	0	0	0	1.037	1.038	0.572	-0.484	-0.496	0	0
550	CK_Syn_WH7803_01111	CK_00001259	recJ	NA	single-stranded DNA-specific exonuclease	yellow	brown	NA		yellow_cyanoron_3	NA	OP715	NA	-0.426	-0.556	-0.645	-0.642	-0.462	0	0.425	0.422	0	0	0	0	0	0	0	0	0	0	-0.602	-0.749	0	0	0	0	0	0	0	0	-0.973	-0.308	0.675	1.969	0	-0.745	-0.646	-1.029
552	CK_Syn_WH7803_02242	CK_00008014	rpaA	NA	two-component system response regulator RR class II (RRII)-CheY-OmpR	yellow	brown	TRUE		NA	NA	NA	NA	0	0	0	0	-0.713	-0.443	0	0	0	-0.609	-0.876	-0.906	0	0	0	0	0	0	0	0	0	0	0	0	0	-0.535	-0.652	0	1.108	2.848	3.032	1.94	0.566	0	1.635	0
555	CK_Syn_WH7803_01810	CK_00009168	phoX	NA	alkaline phosphatase	yellow	brown	NA		NA	NA	OP1153	NA	0	0	0	0	0	0	0.583	0	0	0	0	0	0	0	0.455	0.475	0	0	0	0	0	0	0	0	0	0	0	0.809	-0.37	0	0	0.459	0	-0.38	-0.394	0
556	CK_Syn_WH7803_02538	CK_00046273	NA	NA	conserved hypothetical protein	yellow	brown	NA	LLUV-LLLT	NA	NA	NA	NA	0	0	-0.902	-0.896	0	0.881	1.308	0.675	-1.072	-0.785	-1.002	-0.754	0	0	0	0	0	0	0	0	0	0	0	0	0	0	0	0	0	0.453	0	0.519	0	0	0	-1.325
557	CK_Syn_WH7803_02357	CK_00044805	NA	NA	hypothetical protein similar to C-terminal end of phosphoglycerate kinase	yellow	brown	NA	LLUV-LLHT	NA	NA	NA	NA	0	0	0	0	0	1.682	1.961	1.436	0	0	0	0	0	0	0	1.272	0	0	0	0	0	0	0	0	0	0	0	0	0	0	-0.576	-0.835	0	0.606	0	1.215
584	CK_Syn_WH7803_01334	CK_00003842	devB	NA	ABC exporter membrane fusion DevB family	yellow	brown	NA	LLHL-LLUV	NA	NA	OP860	core	1.741	1.615	1.349	1.225	1.828	2.034	1.609	0.918	0.742	0.69	0	0	0	0	0	0.942	0	0	0	0	0.613	0.883	0.759	0.614	0	0	0	0	0	0	-1.01	-1.156	0.439	0.501	0	0.501
586	CK_Syn_WH7803_02033	CK_00048385	NA	NA	protein of unknown function DUF4278	yellow	brown	NA	LLHL-LLUV	yellow_cyanoron_134	NA	NA	NA	0	-1.353	-1.803	-1.408	0	1.103	0.687	0	-0.689	-0.738	-0.774	-0.836	0	0	0	0	0	0	0	0	0	0	0	0	0	0	0	0	-1.375	-3.04	-3.049	0	0	0	0	-1.726
589	CK_Syn_WH7803_01216	CK_00000007	ftsH2	NA	photosystem II D1 repair protein FtsH2	yellow	brown	TRUE	LLUV-LLLT-LLHT	yellow_cyanoron_15	brown_cyanoron_8	OP792	core	0	0	0	0	0.976	1.837	2.146	1.346	-0.994	-1.281	-1.626	-1.731	0	0	0	1.256	0	0	0	0	0	0	-0.732	-0.902	0	0	0	0	0	0.681	0	-0.905	-0.792	-0.459	-0.447	0.593
591	CK_Syn_WH7803_01550	CK_00001974	cvrA	NA	3 8-divinyl-chlorophyll a reductase	yellow	brown	NA	LLUV	yellow_cyanoron_65	NA	OP992	NA	0	0	0.473	0	0	0.918	1.363	0.763	0	0	0	0	0	0	0	0.74	0	0	0	0	0	0	0	0	0	0	0	0	-0.391	0	-0.264	-0.743	-0.651	-0.219	0	0
602	CK_Syn_WH7803_02531	CK_00000020	NA	NA	ABC1 family protein	yellow	brown	NA	LLUV-LLHT	NA	NA	NA	core	0	0.681	0.713	0	0.835	1.648	1.995	1.311	0	0	0	0	0	0	0	1.042	0	0	0	0	0	0	0	0	0	0	0	0	0	0.544	0.363	0	-0.699	-0.61	-0.303	0
603	CK_Syn_WH7803_01646	CK_00001030	ycf4	NA	photosytem I complex assembly protein Ycf4	yellow	brown	NA	LLHL-LLUV	yellow_cyanoron_80	brown_cyanoron_22	NA	core	0	0.627	1.247	1.362	0	0.552	1.304	0.973	0.629	0.6	0.634	0.614	-0.888	0	0	0.522	0	0	0	0	-0.64	-0.505	-0.701	-0.905	-0.74	-0.661	0	-0.521	1.443	2.542	2.777	0	0	0	0	1.392
611	CK_Syn_WH7803_01159	CK_00000986	NA	NA	uncharacterized conserved secreted protein	yellow	brown	NA		yellow_cyanoron_8	NA	NA	core	-0.619	-0.459	0	0	0	0	0	0	-0.354	0	0	-0.345	-0.542	0	0	0	0	0	0	0	-0.553	-0.368	0	0	0	0	0	-0.494	0.655	1.002	1.408	-0.342	-0.491	-0.529	0	0
613	CK_Syn_WH7803_01775	CK_00033672	petP	NA	cytochrome b6-f complex subunit PetP	yellow	brown	NA		NA	NA	NA	core	0	0	-0.591	-0.934	0	0	0	0	0	0	-0.603	-0.561	-0.842	0	0	0	0	0	0	0	0.617	0.767	0.568	0	0	0	0	-0.738	0	0	-0.364	-2.747	-2.181	-1.491	-0.467	1.219
615	CK_Syn_WH7803_01336	CK_00000895	NA	NA	peptidase M16 inactive domain protein	yellow	brown	NA	LLUV-LLHT	NA	NA	OP862	NA	0	0.658	0.721	0.79	0.749	1.454	2.102	1.581	0.561	0.582	0	0	0	0	0	1.326	0	0	0	0	0	0	0.526	0.527	0	0	0	0	-0.323	-0.21	-0.596	0	0	0.173	0	-0.362
617	CK_Syn_WH7803_01033	CK_00001245	ubiD	NA	4-hydroxy-3-solanesylbenzoate decarboxylase	yellow	brown	NA	LLHL-LLUV-LLLT-LLHT-HLLT	NA	NA	OP668	NA	0	1.012	1.015	0.726	1.227	2.166	2.604	1.897	0.907	1.043	1.153	1.313	0	0	0	1.514	0	0	0	0	0	0	0.913	1.069	0	0	0	0	0	0.585	0	-0.369	-0.707	-0.546	-0.371	0.618
620	CK_Syn_WH7803_01089	CK_00002488	NA	NA	AAA domain protein	yellow	brown	NA		yellow_cyanoron_314	NA	NA	NA	0	0	0	0	0	0	0	0	-0.887	-0.656	0	0	-0.702	-0.844	-0.662	0	0	0	0	0	0	0	0	0	0	0	0	0	1.209	0.784	0.725	0	-0.458	-0.322	0	1.139
622	CK_Syn_WH7803_02381	CK_00056279	NA	NA	conserved hypothetical protein	yellow	brown	NA	LLUV	yellow_cyanoron_181	NA	OP1488	NA	0	0	0	0	0	0.769	1.061	0.642	0	0	0	0	-0.637	-0.542	0	0	0	0	0	0	0.504	0.507	0.506	0.588	0	0	0	0	-1.011	-0.503	-0.287	0	-0.634	-0.608	-0.329	-0.561
625	CK_Syn_WH7803_02172	CK_00000038	prxQ	bcp	2-Cys peroxiredoxin	yellow	brown	NA	LLLT-HLLT	yellow_cyanoron_153	NA	NA	core	0	0	0	0	0	0	0	0	-1.066	-0.722	0	0	-0.731	-0.564	0	0	0	0	0	0	-0.55	-0.478	-0.805	-1.019	0	-0.601	0	0	1.054	1.696	1.963	0.556	0	0	0	1.175
629	CK_Syn_WH7803_01713	CK_00000730	surE	NA	5'-nucleotidase	yellow	brown	NA		NA	NA	NA	core	0	0	0	0	0	0	0.546	0	-0.391	-0.475	-0.447	0	0	0	0	0	0	0	0	0	0	0	0	0	0	0	0	0	0.575	0.918	0.765	-0.755	-1.079	-1.05	-0.494	0.628
632	CK_Syn_WH7803_01222	CK_00000808	ilvA	NA	threonine ammonia-lyase	yellow	brown	NA	LLUV-LLHT	NA	NA	OP794	core	0	0.633	0.78	0.863	0.578	1.373	1.744	1.18	0	0	0	0	0	0.543	0.643	1.139	0	0	0	0	0	0	0.474	0.486	0	0	0	0.561	-0.601	-0.31	-1.08	-0.475	-0.821	-0.369	0	-0.28
633	CK_Syn_WH7803_00587	CK_00001508	metB	metC cysA	O-succinylhomoserine(thiol)-lyase	yellow	brown	NA	LLUV-LLHT	yellow_cyanoron_249	NA	OP366	NA	0	0.618	0.703	0.579	0	1.156	1.678	1.108	0.623	0.683	0.584	0.504	0.779	1.16	1.16	1.179	0	0	0	0	0.546	0.674	0.711	0.66	0	0	0	0.725	0	-0.26	-1.1	-1.174	-0.279	0	0	0
634	CK_Syn_WH7803_02487	CK_00001749	moaD	NA	molydbenum cofactor biosynthesis protein D (molybdopterin converting factor small subunit)	yellow	brown	NA	LLUV-LLHT	NA	NA	OP1545	NA	0	0	0	0.771	0	0.988	1.49	0.797	0	0	0	0	0	0	0	1.271	0	0	0	0	0	0	0	0.694	0	0	0	0	0	0	0	0	0	0	0	0
640	CK_Syn_WH7803_02576	CK_00007674	NA	NA	uncharacterized conserved secreted protein	yellow	brown	NA	LLHL-LLUV-LLHT-HLLT	NA	NA	NA	NA	1.94	1.347	0	0	3.064	4.208	3.428	2.478	0	0	0	0	0	0	0	2.837	0	0	0	0	0	0	1.055	1.208	0	0	0	0	-0.729	-0.89	0	2.608	0	0	0	-3.206
642	CK_Syn_WH7803_00730	CK_00000947	ndhL	NA	NADH dehydrogenase I subunit NdhL	yellow	brown	NA		NA	NA	NA	core	0	0	0	0	0	0.526	0.551	0	0	0	0	0	0	0	0	0	0	0	0	0	0.567	0.457	0	0	-0.657	-0.694	0	0	0	0	0	-1.218	-0.794	-0.38	0	0.461
650	CK_Syn_WH7803_00437	CK_00001392	NA	NA	AAA ATPase superfamily protein containing a single-stranded nucleic acid binding R3H domain	yellow	brown	NA	LLUV	NA	NA	OP271	NA	0	0	0	0	0	1.415	1.85	1.256	0	0	0	0	0	0	0	0.912	0	0	0	0	0	0	0	0	0	0	0	0.749	0	0.61	0.712	0.655	0	0	0	0
654	CK_Syn_WH7803_01638	CK_00001302	NA	NA	methyltransferase domain protein	yellow	brown	NA	LLUV-HLUV	yellow_cyanoron_78	NA	NA	NA	0	0	0	0	0	0.872	1.842	1.384	0	0	0	0	0	0	0	0.951	0	0	1.092	1.308	0	0	0.534	0.609	0	0	0	0.619	0	0.543	0.364	0	-0.266	-0.21	0	-0.686
660	CK_Syn_WH7803_01998	CK_00008054	groL1	groEL mopA cpn60	chaperonin GroEL	yellow	brown	TRUE	LLHL-LLUV-LLLT-LLHT-HLUV	NA	NA	OP1268	core	1.503	2.755	2.265	2.497	1.724	3.235	2.522	1.751	1.682	1.715	1.443	1.393	0.827	0.727	0	1.706	0	0	0	1.098	0	0.932	0.952	0.698	0	0	0	0	2.706	3.846	2.393	-0.579	0	0	0	1.365
664	CK_Syn_WH7803_02272	CK_00006065	NA	NA	hybrid kinase	yellow	brown	NA	LLHL-LLUV-LLHT	yellow_cyanoron_167	NA	OP1430	NA	0.832	1.064	1.01	0.763	0.989	1.311	1.982	1.332	0	0	0	0	0	0	0	1.093	0	0	0	0	0	0	0	0	0	0	0	0	-0.863	-1.094	-2.8	-3.81	-2.5	-1.649	0	0.6
666	CK_Syn_WH7803_01058	CK_00008041	NA	NA	putative ABC multidrug efflux transporter	yellow	brown	NA	LLUV-LLHT	yellow_cyanoron_312	NA	NA	core	0	0.756	0.761	0.649	0.753	1.553	2.251	1.68	0	0	0	0	0	0	0	1.215	0	0	0	0	0	0	0	0	0	0	0	0	0	0	-0.487	-0.197	0	0.22	0	0
667	CK_Syn_WH7803_00927	CK_00001792	frp	NA	fluorescence recovery protein	yellow	brown	NA	LLHL-LLUV-LLHT-HLUV-HLLT	NA	NA	NA	NA	3.84	3.677	2.693	2.089	3.371	3.382	3.225	2.406	0	0.841	0	0.886	0	0	0	2.282	0	0	0	1.113	1.038	1.391	2.003	2.116	0	0	0	0	1.047	1.151	0	-0.905	0	-0.689	0	0.643
669	CK_Syn_WH7803_02405	CK_00000412	flv3	NA	flavoprotein involved in Mehler reaction	yellow	brown	NA	LLUV-LLHT	NA	NA	OP1505	core	0	0	0.418	0	0	1.168	1.574	1.094	0.436	0.423	0	0	0	0.465	0.607	1.055	0	0	0	0	0	0.616	0.725	0.767	0	0	0	0.583	-0.937	0	0	0	-0.918	-0.88	-0.66	-1.022
670	CK_Syn_WH7803_00176	CK_00008019	srrA	NA	NblS-interacting two-component response regulator OmpR family	yellow	brown	NA	LLHL-LLUV-LLLT-LLHT-HLLT	NA	NA	OP135	core	1.36	1.822	1.628	1.301	1.808	2.574	2.876	2.238	1.523	1.688	1.742	1.709	0	0	0	1.789	0	0	0	0	0.928	1.058	0.956	0.876	0	0	0	0	0	0.872	0.545	0	0.971	1.176	1.078	0
674	CK_Syn_WH7803_01006	CK_00001619	cypX	NA	cytochrome P450	yellow	brown	NA	LLUV	yellow_cyanoron_305	NA	NA	NA	0	0	0	0	0	1.143	1.626	1.038	0	0	0	0	0	0	0	0.927	0	0	0	0	0	0	0	0.638	0	0	0	0	-0.651	0	0	-0.818	-0.877	-0.737	-0.689	-0.397
677	CK_Syn_WH7803_02299	CK_00000455	trpB	NA	tryptophan synthase beta subunit	yellow	brown	NA	LLUV-LLHT	yellow_cyanoron_171	brown_cyanoron_44	OP1445	core	0	0	0	0	0.666	1.497	1.92	1.223	0	0	0	0	0	0	0	1.121	0	0	0	0	0	0	0	0	0	0	0	0	-0.405	0	-0.238	0.507	-0.261	-0.305	-0.33	0
698	CK_Syn_WH7803_01525	CK_00000751	recR	NA	recombination protein RecR	yellow	brown	NA	LLUV-LLHT	yellow_cyanoron_61	NA	OP981	core	0	0	0	0	0.667	1.217	1.95	1.589	0.668	0.638	0	0.658	0	0	0	1.23	0	0	0	0	0	0	0	0	0	0	0	0	-0.63	0	0	1.269	0	-0.445	0	-0.826
701	CK_Syn_WH7803_00685	CK_00001422	ndhF4	NA	NADH dehydrogenase I subunit NdhF (chain 5 or L)	yellow	brown	NA		yellow_cyanoron_262	NA	OP429	NA	0	0	0	0	-0.576	-0.427	0	0	-0.527	-0.401	-0.518	-0.611	0	0	0	0	0	0	0	0	0	0	0	0	-0.571	-0.512	0	-0.502	0	0	0.72	-1.707	-2.137	-1.948	-1.297	1.199
706	CK_Syn_WH7803_01703	CK_00001681	NA	NA	uncharacterized conserved secreted protein	yellow	brown	NA	LLLT-LLHT-HLHT	yellow_cyanoron_90	NA	NA	NA	0	0	0	-0.735	0	0	0	0	0	-0.879	-0.845	-1.065	-2.17	-2.814	-2.882	-1.01	0	0	0	0	0	0	-0.799	-0.971	-1.229	-1.222	-1.439	-1.278	1.263	1.889	2.026	1.273	0	0	0	0.716
707	CK_Syn_WH7803_02107	CK_00006047	NA	NA	RmlC-like cupin domain containing protein	yellow	brown	NA	LLUV-LLLT	NA	NA	NA	NA	0	0	0	0	0.767	1.76	1.294	0	-1.342	-0.958	-1.012	-0.801	0	0	0	0.924	0	0	0	0	-0.793	0	0	0	0	0	0	0	0	0.762	1.162	1.033	0	-1.118	0	0.764
718	CK_Syn_WH7803_00262	CK_00001330	phrA	NA	deoxyribodipyrimidine photolyase (DNA photolyase) (photoreactivating enzyme)	yellow	brown	NA	LLHL-LLUV-LLHT	yellow_cyanoron_209	NA	OP180	NA	0	1.008	1.277	1.278	0.781	1.799	2.375	1.656	0.894	0.946	0.787	0.837	-0.794	0	0	1.308	0	0	0	0	0	0	0	0	0	0	0	0	0.891	1.895	1.632	0	-0.346	0	0	1.06
719	CK_Syn_WH7803_00666	CK_00001586	NA	NA	conserved hypothetical protein	yellow	brown	NA	LLHL-LLUV-LLLT	yellow_cyanoron_261	NA	OP417	NA	0.803	1.265	1.176	1.116	0.746	1.413	1.417	0.958	0.834	1.031	1.261	1.391	0	0	0	0.841	0	0	0	0	0	0	0	0	0	0	0	0	0.68	1.362	0.947	0.798	0	0	0	0
720	CK_Syn_WH7803_01202	CK_00000797	NA	NA	repair family protein	yellow	brown	NA	LLHL-LLUV-LLHT	NA	NA	NA	core	0	1.154	1.03	0.782	1.21	1.923	2.48	1.781	0	0	0	0	0	0	0	1.528	0	0	0	0	0	0	0	0	0	0	0	0	-0.419	0	-0.623	-1.496	-0.744	-0.432	-0.361	-0.239
722	CK_Syn_WH7803_01038	CK_00000778	sds	NA	solanesyl diphosphate synthase	yellow	brown	TRUE	LLUV-LLHT	yellow_cyanoron_309	NA	OP669	core	0.659	0.982	0.846	0.809	1.116	1.909	2.371	1.763	0.883	0.872	0.764	0.688	0	0	0	1.408	0	0	0	0	0.763	0.894	0.911	0.864	0	0	0	0	0	0.806	0.363	-0.337	-0.777	-0.99	-0.873	0
725	CK_Syn_WH7803_00212	CK_00008106	NA	NA	alpha/beta hydrolase fold family protein	yellow	brown	NA	LLHL-LLUV-LLLT-LLHT	NA	NA	OP155	core	0	1.094	1.392	1.593	0.964	2.232	2.744	2.156	1.447	1.638	1.521	1.494	0	0	0	1.961	0	0	0	0.91	0	0.781	0.957	0.854	0	0	0	0	0	1.185	1.178	0	-0.533	-1.078	-0.99	-0.295
726	CK_Syn_WH7803_00958	CK_00000921	NA	NA	uncharacterized conserved membrane protein	yellow	brown	NA	LLHL-LLUV-LLLT-LLHT	yellow_cyanoron_301	NA	NA	NA	1.353	1.954	2.158	1.873	1.534	2.102	2.666	2.339	1.679	1.786	1.928	1.952	0	0	0	1.754	0	0	0	0	0	0	0	0.792	0	0	0	0	-0.506	0.929	0	0	0	-0.658	-0.746	-1.159
729	CK_Syn_WH7803_01773	CK_00001970	NA	NA	uncharacterized conserved membrane protein	yellow	brown	NA	LLHL-LLUV-LLLT-LLHT	NA	NA	OP1131	NA	2.077	2.141	2.3	1.926	2.278	3.095	3.239	2.624	1.394	1.561	1.711	1.809	0	0	0	2.577	0	0	0	0	0	0.919	0	0.962	0	0	0	0	0	1.163	0	0	0	0	0	0
730	CK_Syn_WH7803_50053	CK_00057442	tmRNA	ssrA	NA	yellow	brown	TRUE	LLHL-LLLT	NA	NA	NA	NA	0	0	-0.753	-1.05	0	0	0	0	0	-0.642	-0.91	-1.041	0	0	0	0	0	0	0	0	0	0.739	0.759	0.871	0	0	0	0	-1.068	-1.397	-1.674	-0.71	-0.42	-0.501	0	-1.424
733	CK_Syn_WH7803_00856	CK_00001272	NA	NA	short-chain dehydrogenase/reductase (SDR) superfamily	yellow	brown	NA	LLUV	yellow_cyanoron_283	NA	OP548	NA	0	0.483	0.725	0.785	0.523	0.916	1.24	0.651	0	0	0	0	0	0.662	0.599	0.703	0	0	0	0	0	0	0	0	0	0	0	0.861	0	0.318	-0.388	0	0	0	0	-0.387
734	CK_Syn_WH7803_00586	CK_00001509	NA	NA	O-succinylhomoserine(thiol)-lyase MetB-like protein	yellow	brown	NA		yellow_cyanoron_249	NA	OP366	NA	0	0	0	0	0	0	0.945	0.516	0	0	0	0	0	0.473	0	0.428	0	0	0	0	0	0	0	0.374	0	0	0	0	0	0	-0.966	-1.098	0	0	0	0
737	CK_Syn_WH7803_02055	CK_00001516	NA	NA	Conserved hypothetical protein	yellow	brown	NA	LLUV-LLHT	yellow_cyanoron_136	NA	NA	NA	0.503	0.461	0	0	0.744	1.225	1.629	1.404	0.466	0	0	0	0.464	0	0	1.309	0	0	0	0	0.535	0.751	0.73	0.619	0	0	0	0	-1.139	-0.562	-0.562	-0.495	-1.365	-1.557	-0.796	-0.849
738	CK_Syn_WH7803_00022	CK_00000351	grpE	NA	chaperone protein GrpE	yellow	brown	NA	LLHL-LLUV-LLLT-LLHT-HLLT	yellow_cyanoron_209	NA	OP48	core	1.688	2.132	1.743	1.989	2.694	3.232	1.752	1.257	1.57	1.581	1.456	1.368	0	0.635	0.875	1.418	0	0	0.613	0.962	0.732	1.589	1.653	1.582	0	0	0	0	1.414	1.952	1.101	-1.655	-0.674	0	0	0.641
740	CK_Syn_WH7803_02239	CK_00000042	psbD	NA	photosystem II D2 protein	yellow	brown	TRUE	LLHL-LLUV-LLHT-HLUV	yellow_cyanoron_164	NA	NA	core	2.559	2.803	2.566	2.449	3.128	4.056	4.453	3.649	0	0	0	0	0	0	0	3.203	0	0	0	1.186	0	0	0	0	0	0	0	0	-0.46	1.296	0.896	1.959	0	-1.102	-0.886	0.762
742	CK_Syn_WH7803_02564	CK_00003192	NA	NA	uncharacterized conserved membrane protein	yellow	brown	NA	LLHL-LLUV-LLHT-HLUV-HLLT	yellow_cyanoron_304	brown_cyanoron_80	NA	NA	1.518	1.402	1.254	0	2.44	3.864	3.577	2.978	0	0	0	0	0	0	0	3.061	0	0	0	1.47	1.329	1.889	2.378	2.615	0	0	0	0	-0.774	0	-1.035	0	-1.795	-1.59	-1.478	0
746	CK_Syn_WH7803_01742	CK_00001824	sodB	NA	superoxide dismutase [Fe]	yellow	brown	TRUE	LLHL-LLUV-LLHT	NA	NA	OP1114	NA	0.598	0.959	1.192	1.049	0.733	1.424	1.959	1.458	0	0	0	0	0	0	0	1.127	0	0	0	0	0	0.514	0	0	-0.597	0	0	0	0.838	1.857	1.627	0.342	0	0	0	0.917
747	CK_Syn_WH7803_00325	CK_00043818	NA	NA	uncharacterized conserved membrane protein	yellow	brown	NA	LLUV	yellow_cyanoron_218	NA	NA	NA	0	0	0	0	0	0	1.017	0.549	0	0	0	0	0	0	0	0.539	0	0	0	0	0	0	-0.393	0	0	0	0	0	-0.308	0	0	0.794	0	-0.542	0	0
750	CK_Syn_WH7803_01108	CK_00008111	NA	NA	uncharacterized membrane protein	yellow	brown	NA	LLHL-LLUV-LLHT	yellow_cyanoron_3	brown_cyanoron_3	OP714	core	0	0.832	1.191	1.205	0	1.056	1.661	1.131	0	0	0.731	0.697	0	0	0	1.018	0	0	0	0	0	0	0	0	0	0	0	0	0.965	1.224	0.967	-0.38	0	0.397	0.44	0.864
752	CK_Syn_WH7803_00895	CK_00005970	NA	NA	conserved hypothetical protein	yellow	brown	NA		yellow_cyanoron_292	NA	NA	NA	0	0	0	0	0	0	0.9	0	-0.584	-0.58	0	0	0	0	0	0	0	0	0	0	-0.569	0	-0.513	-0.484	0	0	0	0	0	0	0.478	1.326	0.611	0	0	-1.014
759	CK_Syn_WH7803_01213	CK_00000802	psb29	NA	photosystem II repair protein Psb29	yellow	brown	NA	LLUV	yellow_cyanoron_15	brown_cyanoron_8	NA	core	0	0	0.648	0	0	1.052	1.179	0	0	0	0	0	-0.668	0	0	0	0	0	0	0	0	0	0	0	-0.7	-0.734	-0.732	-0.643	0.578	0.537	0	-1.939	-0.692	0	0	1.014
761	CK_Syn_WH7803_02223	CK_00000207	NA	NA	polyketide cyclase / aromatase	yellow	brown	NA	LLUV-LLHT	yellow_cyanoron_163	NA	OP1406	core	0	0.709	0.869	0.687	0.825	1.512	1.913	1.434	0	0	0	0.671	0	0	0	1.199	0	0	0	0	0	0	0	0	0	0	0	0	-0.376	0	-0.406	-0.352	-0.788	-0.377	0	0.315
764	CK_Syn_WH7803_02536	CK_00001807	NA	NA	putative membrane protein	yellow	brown	NA	LLHT	yellow_cyanoron_136	NA	NA	NA	0	0	0	0	0	0.815	0.82	0	0	0	0	0	0	0	0	1.275	0	0	0	0	0	0	0.697	0.781	0	0	0	0	-0.639	-0.575	-1.425	-1.056	-1.231	-0.965	0	0
766	CK_Syn_WH7803_00837	CK_00052505	NA	NA	conserved hypothetical protein	yellow	brown	NA	LLUV-LLHT-HLLT	yellow_cyanoron_281	NA	NA	NA	0	0	0	0	-0.887	0	1.084	1	0	0	0	0	0	-0.898	-1.168	0	0	0	0	0	-1.06	-1.31	-1.454	-1.431	0	0	0	0	-0.427	0.577	0.755	0	-0.593	-0.685	0	0
768	CK_Syn_WH7803_02030	CK_00001125	ccsC1	ccdA1	cytochrome c-type biogenesis protein	yellow	brown	NA	LLHL-LLUV-LLLT-LLHT	yellow_cyanoron_133	NA	OP1284	core	1.082	1.453	1.471	1.526	1.068	1.9	2.823	2.314	1.312	1.232	1.189	1.105	0	0	0	1.905	0	0	0	0	0	0.753	0.933	0.947	0	0	0	0.873	-0.236	0.429	0	-0.463	0	0	0	-0.325
771	CK_Syn_WH7803_02231	CK_00000213	ndhO	NA	NADH dehydrogenase I subunit NdhO	yellow	brown	NA		NA	NA	NA	core	0	0	0	0	0	0.462	0.58	0	0	0	0	0	0	0	0	0	0	0	0	0	0	0	0	0	0	0	0	0	-0.766	-0.529	-0.867	-1.139	-0.965	-0.54	-0.299	-0.403
772	CK_Syn_WH7803_01914	CK_00003038	NA	NA	uncharacterized conserved membrane protein	yellow	brown	NA	LLHL-LLUV-LLHT-HLLT	NA	NA	NA	NA	1.843	1.871	1.192	0.867	1.943	2.616	2.312	1.333	0	0	0	0	0	0	0	1.713	0	0	0	0	0	1.128	1.538	1.742	0	0	0	0.947	0	-0.411	-1.179	-1.18	-0.954	-0.591	0	0.415
774	CK_Syn_WH7803_02514	CK_00000029	dnaK3	NA	chaperone protein DnaK	yellow	brown	TRUE	LLHL-LLUV-LLLT-LLHT-HLLT	NA	NA	NA	core	2.157	2.617	1.762	2.11	2.752	3.34	2.029	1.531	1.889	1.936	1.71	1.658	0	0	0	1.394	0	0	0	0.86	0	1.435	1.546	1.451	0	0	0	0	2.114	2.714	2.3	0	0	0	0	0
777	CK_Syn_WH7803_01804	CK_00002063	NA	NA	conserved hypothetical protein	yellow	brown	NA	LLUV	yellow_cyanoron_105	NA	OP1150	NA	0	0	0	0	0	0.911	1.288	0.805	0	0	0	0	0	-0.925	0	0	0	0	0	0	0	0	0	0	0	0	0	0	0	0	0	0.666	0	-0.792	0	-0.52
778	CK_Syn_WH7803_01868	CK_00000051	NA	NA	ABC-type multidrug transport system ATPase component	yellow	brown	NA	LLUV-LLHT-HLLT	yellow_cyanoron_113	NA	OP1188	core	0	0	0	0	0	1.232	1.826	1.343	0.827	0.641	0.599	0.795	0	0	0	1.238	0	0	0	0	-0.462	-0.78	-0.937	-1.147	0	0	0	0	0	0.611	0.801	3.903	1.536	0	0	0
779	CK_Syn_WH7803_00571	CK_00001043	ylmE	NA	conserved hypothetical protein YlmE	yellow	brown	NA		yellow_cyanoron_247	NA	OP361	core	0	0	0	0	0	0.305	0.315	0	0	0	0	0.298	0	0.346	0	0	0	0	0	0	0	0	0	0	0	0	0	0	0	-0.432	-0.647	-0.304	0.3	0.6	0	0
791	CK_Syn_WH7803_00964	CK_00055719	NA	NA	conserved hypothetical protein	yellow	brown	NA	LLHL-LLUV-LLHT	yellow_cyanoron_301	brown_cyanoron_78	OP632	NA	1.221	1.171	0	0	2.018	2.713	2.825	2.578	0	0	0	0	0	0	0	2.284	0	0	0	0	0	0	0	0	0	0	0	0	-0.857	0	-1.135	-1.796	-1.938	-1.526	-0.596	0
794	CK_Syn_WH7803_01893	CK_00057281	NA	NA	glycosyltransferase families GT1 and GT4 fusion protein	yellow	brown	NA	LLUV	yellow_cyanoron_117	brown_cyanoron_28	OP1199	NA	0	0.643	0.752	0.759	0	0.575	1.049	0.734	0.518	0.619	0.504	0.536	0.479	0.894	0.769	0.633	0	0	0	0	0	0	0.401	0.454	0	0	0	0	0	0	-0.722	-1.516	-0.432	0	0.284	0.666
796	CK_Syn_WH7803_00181	CK_00001340	egtD	NA	dimethylhistidine N-methyltransferase	yellow	brown	NA	LLUV-LLHT-HLLT	yellow_cyanoron_152	NA	OP137	NA	0	0	0.836	0.768	0.822	1.596	2.078	1.146	0	0	0	0	0	0	0	1.311	0	0	0	0	-1.125	-0.872	-0.751	0	0	0	0	0	0.426	0.909	0.585	-0.476	-0.947	-0.99	-0.431	0
801	CK_Syn_WH7803_00596	CK_00000692	c-des	NA	pyridoxal phosphate-dependent monomeric L-cysteine/cystine C-S-lyase	yellow	brown	NA	LLUV-LLHT-HLLT	NA	NA	OP374	core	0.626	0	0	0	1.221	2.182	2.076	1.337	0.551	0.606	0	0	0	0	0.678	1.422	0	0	0	0	0	0.737	1.155	1.356	0	0	0	0.692	-0.886	-0.758	-1.039	-0.493	0	-0.622	0	-2.655
804	CK_Syn_WH7803_01378	CK_00001434	NA	NA	conserved hypothetical protein	yellow	brown	NA	LLHL-LLUV-LLHT	yellow_cyanoron_40	NA	NA	NA	0	0.94	1.367	1.153	1.038	2.283	2.657	1.914	0	0	0	0	0	0	0	1.63	0	0	0	0	0	0	0	0	0	0	0	0	0.811	1.961	1.314	0	0.773	0.591	0	0.916
808	CK_Syn_WH7803_02192	CK_00002164	NA	NA	uncharacterized conserved membrane protein	yellow	brown	NA	LLHL-LLUV-HLUV-HLLT	yellow_cyanoron_157	brown_cyanoron_37	OP1385	NA	2.062	1.766	1.635	1.366	2.019	2.034	1.496	0.995	0	0	0	0	0	0	0	0.853	0	0	0.981	1.279	1.173	1.698	1.714	1.576	0	0	0	0	-0.49	-0.521	-2.936	-3.307	-1.081	-0.551	0	0
810	CK_Syn_WH7803_01901	CK_00000597	ALB3	NA	photosystem II assembly factor	yellow	brown	NA		NA	NA	OP1204	core	0	0	0	0.323	0	0.564	0.795	0.475	0	0	0	0	0	0.532	0.49	0.438	0	0	0	0.533	0	0.405	0.524	0.525	0	0	0	0	0	0	-0.48	-1.186	-0.566	0	0	0.526
812	CK_Syn_WH7803_01054	CK_00001441	NA	NA	uncharacterized conserved membrane protein	yellow	brown	NA		yellow_cyanoron_312	NA	NA	NA	0	0	0	0	0	0	0.521	0	0	0	0	0	0	0	0	0	0	0	0	0	-0.494	0	-0.574	-0.443	0	0	0	0	0	0.512	0.815	1.287	0.661	0.406	0	-0.39
819	CK_Syn_WH7803_00302	CK_00001194	NA	NA	uncharacterized conserved membrane protein	yellow	brown	NA	LLUV	yellow_cyanoron_215	NA	NA	NA	0	0	0	0	0	0.731	1.093	0.624	0	0	0	0	0	0	0	0.79	0	0	0	0	0	0	0	0	0	0	0	0	0	0	-0.489	-0.886	-0.905	-0.418	0	0
823	CK_Syn_WH7803_00825	CK_00001475	NA	NA	uncharacterized conserved membrane protein DoxX family	yellow	brown	TRUE	LLHL-LLUV-LLLT-LLHT-HLUV	yellow_cyanoron_280	NA	NA	NA	2.769	3.132	2.667	2.058	3.834	4.76	4.954	4.199	1.669	1.584	1.443	1.324	0	0	0	3.843	0	0	0	1.265	0	0	0	0	0	0	0	0	0	0.572	-0.936	-1.297	-1.367	-1.37	-1.018	0.703
826	CK_Syn_WH7803_00748	CK_00000011	clpB1	NA	ATP-dependent Clp protease ATP-binding subunit ClpB	yellow	brown	TRUE	LLHL-LLUV-LLLT-LLHT-HLUV-HLLT	NA	NA	OP473	core	1.726	2.32	1.117	1.845	2.706	5.248	4.717	3.765	2.494	2.959	2.506	2.331	0	0	0	3.786	0	0	0	1.473	1.336	3.288	3.91	3.875	0	0	0	0	-0.673	0	-0.811	-0.683	0	0	0	-2.349
827	CK_Syn_WH7803_01688	CK_00000737	argF	NA	ornithine carbamoyltransferase	yellow	brown	NA	LLHL-LLUV-LLLT-LLHT-HLUV-HLLT	yellow_cyanoron_87	NA	OP1080	core	0.734	1.281	0.732	1.197	1.441	2.648	2.34	1.635	1.607	1.791	1.506	1.467	0	0	0	1.522	0	0	0	1.033	1.3	2.278	2.471	2.384	0	0	0	0	0	0.688	0.693	0	0	-0.391	-0.38	-0.892
829	CK_Syn_WH7803_00749	CK_00000011	clpB1	NA	ATP-dependent Clp protease ATP-binding subunit ClpB	yellow	brown	TRUE	LLHL-LLUV-LLLT-LLHT-HLUV-HLLT	NA	NA	OP473	core	1.781	2.063	1.114	1.708	3.279	5.036	4.45	3.54	2.21	2.647	2.187	2.035	0	0	0	3.618	0	0	0	1.232	1.204	2.962	3.487	3.415	0	0	0	0	-0.669	0	-0.623	-0.581	-0.669	-0.711	0	-2.28
837	CK_Syn_WH7803_01379	CK_00001700	NA	NA	conserved hypothetical protein	yellow	brown	NA	LLUV-LLHT	yellow_cyanoron_40	NA	NA	NA	0	0	0.862	0	1.171	2.349	2.445	1.73	0	0	0	0	0	0	0	1.741	0	0	0	0	0	0	0	0	0	0	0	0	0.748	1.571	0.584	0	0	0	0	1.165
838	CK_Syn_WH7803_01543	CK_00046303	NA	NA	conserved hypothetical protein	yellow	brown	NA	LLUV	yellow_cyanoron_63	NA	NA	NA	0	0	0	0	0	1.161	1.671	0.988	0	0.603	0.616	0	0	0	0	0.985	0	0	0	0	0	0	0	0	0	0	0	0	0	0	0.558	-0.436	-0.524	-0.376	0	0
839	CK_Syn_WH7803_02539	CK_00036035	NA	NA	conserved hypothetical protein	yellow	brown	NA	LLHL-LLUV	yellow_cyanoron_302	NA	NA	NA	0	-0.968	-1.827	-1.796	0	1.378	0	0	-0.743	0	0	0	0	-0.761	-0.864	0	0	0	0	0	0	0	0	0.775	0	0	0	0	0	-1.422	-1.557	0	0	0	0	-1.761
841	CK_Syn_WH7803_01491	CK_00044166	NA	NA	conserved hypothetical protein	yellow	brown	NA	LLUV-LLHT	NA	NA	NA	NA	0	0	0	0	0.638	1.314	1.953	1.542	0	0	0	0	0	0	0	1.267	0	0	0	0	0	0	0.56	0.713	0	0	0	0.791	-0.944	0	-0.417	0.462	-0.372	-0.652	-0.656	-1.482
843	CK_Syn_WH7803_00339	CK_00001197	NA	NA	creatinine amidohydrolase family protein	yellow	brown	NA	LLUV	yellow_cyanoron_220	NA	OP229	NA	0	0	0	0	0	0.551	1.052	0.647	0	0.407	0.498	0.619	0.448	0.527	0.651	0.67	0	0	0	0	0	0	0	0	0	0	0	0	-0.759	0	0	1.265	0	0	0	-1.447
847	CK_Syn_WH7803_00687	CK_00001423	cupB	chpX	CO2 hydration protein	yellow	brown	NA		yellow_cyanoron_262	NA	NA	NA	0	0	0	0	0	0	0	0	-0.712	-0.71	-0.593	-0.596	0	-0.533	-0.471	0	0	0	0	-0.556	-0.472	-0.568	-0.464	-0.529	0	0	0	0	0.415	0.603	0.932	0	-0.883	-0.89	-0.53	1.978
848	CK_Syn_WH7803_02326	CK_00001190	NA	NA	conserved hypothetical protein	yellow	brown	NA	LLUV	NA	NA	OP1458	core	0	0	0	0	0	0	1.163	1.29	0	0	0	0	0	0	0	0.956	0	0	0	0	0	0	0	0	0	0	0	0	0	0	-1.243	-0.76	-0.428	0	0	-0.463
852	CK_Syn_WH7803_02390	CK_00047842	NA	NA	plastoquinone biosynthesis coenzyme Coq4 family protein	yellow	brown	NA	LLUV	yellow_cyanoron_182	NA	OP1494	NA	0	0.579	0.585	0	0.825	1.473	1.762	1.269	0	0	0	0	0	0	0	0.965	0	0	0	0	0	0	0	0	0	0	0	0	-0.533	0.49	0	0.95	0	-0.471	-0.383	-0.524
854	CK_Syn_WH7803_01382	CK_00038479	trmFO	gidA	methylenetetrahydrofolate--tRNA-(uracil(54)-C(5))-methyltransferase (FADH(2)-oxidizing)	yellow	brown	NA	LLUV	yellow_cyanoron_40	NA	OP893	core	0	0	0.711	0.854	0	1.049	1.703	1.183	0	0	0	0	0	0	0	0.887	0	0	0	0	0	0	0	0	0	0	0	0	-0.213	0.301	0.251	-0.874	-0.341	0	0	-0.273
858	CK_Syn_WH7803_01999	CK_00001106	groES	groS mopB cpn10	co-chaperonin GroES	yellow	brown	NA	LLHL-LLUV-LLLT-LLHT-HLLT	NA	NA	OP1268	core	1.776	2.838	2.442	2.642	1.991	3.066	2.22	1.629	2.08	2.211	2.026	2.002	0	0	0	1.515	0	0	0	0.84	0	1.073	1.11	0.911	0	0	0	0	2.822	3.991	2.505	-0.758	0	0	0	1.419
1618	CK_Syn_WH7803_00930	CK_00001940	NA	NA	dienelactone hydrolase family protein	yellow	brown	NA	LLUV-LLHT	yellow_cyanoron_298	NA	NA	NA	0.782	0	0	0	1.135	2.298	2.074	1.157	0	0	0	0	0	0	0	1.454	0	0	0	0	0	0	0	0	0	0	0	0	0.73	0.845	0	0	-0.681	0	0	-2.026
1620	CK_Syn_WH7803_02566	CK_00054026	NA	NA	conserved hypothetical protein	yellow	brown	NA	LLUV-LLLT	NA	NA	NA	NA	0	0	0	0	0	1.525	1.637	0	0	0	0	1.377	0	0	0	0	0	0	0	0	0	0	0	0	0	0	0	0	0	0	0	0	0	1.703	0	1.679
1623	CK_Syn_WH7803_02525	CK_00002054	NA	NA	uncharacterized conserved membrane protein	yellow	brown	NA	LLUV	NA	NA	NA	NA	0	0	0	0	0	1.133	1.666	1.134	0	0	0	0	0	0	0	0.845	0	0	0	0	0	0	0	0	0	0	0	0	0	0.459	0.427	0	0	0	0	-1.008
1624	CK_Syn_WH7803_00471	CK_00000562	NA	NA	conserved hypothetical protein	yellow	brown	NA	LLUV-LLHT	yellow_cyanoron_233	NA	NA	core	0.747	0.757	0.639	0.813	0	1.088	1.686	1.208	0	0	0	0	0	0	0	1.083	0	0	0	0	0.641	0.818	0.8	0.736	0	0	0	0.882	0	0	0	0.494	-0.748	-0.823	-0.4	-0.439
1626	CK_Syn_WH7803_01263	CK_00008109	iscS1	sufS nifS	cysteine desulfurase	yellow	brown	NA	LLUV	yellow_cyanoron_20	NA	OP816	NA	0	0	0	0	0	1.034	1.492	0.992	0	0	0	0	0	0.826	0.797	0.873	0	0	0	0	0	0	0	0.531	0.603	0.658	0	0.669	-0.638	-0.899	-1.697	-1.836	-0.598	0	0	0
1629	CK_Syn_WH7803_00703	CK_00046746	NA	NA	parB-like nuclease family protein	yellow	brown	NA		NA	NA	NA	NA	0	-0.597	-0.902	-0.936	0	0	0	0	-0.728	-0.79	-0.881	-0.926	0	0	0	0	0	0	0	0	0.329	0.294	0.402	0.424	0	0	0	0	-0.751	-0.565	-0.334	-0.229	-0.752	-0.495	-0.369	-0.611
1638	CK_Syn_WH7803_01712	CK_00000731	pheS	NA	phenylalanine--tRNA ligase alpha subunit	yellow	brown	NA		NA	NA	NA	core	-0.477	0	0	0	0	0.428	0.407	0	0	0	0	0	-0.76	0	0	0	0	0	0	0.43	0	0	0	0	-0.591	-0.436	-0.5	-0.629	0.957	0.957	0	-0.691	-0.567	-0.592	0	1.734
1639	CK_Syn_WH7803_01677	CK_00048173	NA	NA	Uncharacterized membrane protein	yellow	brown	NA	HLLT	NA	NA	NA	NA	0	0	-0.688	-0.735	0	0	0	0	0	0	0	0	0	0	0	0	0	0	0	0	0.781	0.827	0.899	1.125	0	0	0	0	-0.846	-1.723	-2.246	-2.017	-1.1	-0.499	0	-1.71
1644	CK_Syn_WH7803_02097	CK_00000586	mutS2	NA	DNA mismatch repair protein MutS family	yellow	brown	NA	LLUV-LLHT	yellow_cyanoron_143	NA	OP1328	core	0	0	0.719	0	0.73	1.398	2.185	1.55	0	0	0	0	0	0	0	1.233	0	0	0	0	0	0	0	0.723	0	0	0	0	-0.823	-0.499	-0.697	-0.713	-0.217	0	0	-0.459
1654	CK_Syn_WH7803_01106	CK_00000168	vacB	NA	exoribonuclease R	yellow	brown	NA	LLUV	yellow_cyanoron_3	brown_cyanoron_3	OP713	core	0.601	0.728	0.623	0.639	0	0.571	1.028	0.687	0	0	0	0	0	0	0	0	0	0	0	0	0	0	0	0	0	0	0	0.722	0.538	0	-0.753	-1.318	0	0.592	0.4	1.131
1657	CK_Syn_WH7803_00833	CK_00000141	NA	NA	uncharacterized conserved secreted protein	yellow	brown	NA	LLHL-LLUV-HLLT	yellow_cyanoron_281	NA	NA	NA	0	0	-0.729	-1.197	0	0	1.391	0.915	0	0	0	0	0	0	0	0.809	0	0	0	0	0	0.847	1.063	1.105	0	0	0	0	-1.666	-2.023	-1.889	-1.908	-1.999	-1.824	-0.679	-0.769
1658	CK_Syn_WH7803_00240	CK_00000116	uvrD	pcrA	DNA-dependent ATPase I and helicase II	yellow	brown	NA		NA	NA	OP168	core	-0.356	0	0	0	0	0	0	0	-0.319	0	0	0	0	0	0	0	0	0	0	0	0	0	0	0	0	0	0	0	0.225	0.54	0.721	-0.578	-0.435	0	0	0.765
1662	CK_Syn_WH7803_01651	CK_00002397	NA	NA	conserved hypothetical protein	yellow	brown	NA		yellow_cyanoron_80	NA	OP1059	NA	0	0	-0.837	-0.956	0	0	0	0	-0.784	0	0	0	0	0	0	0	0	0	0	0	0	0	0	0	0	0	0	0	0	-0.882	-0.934	-0.435	0	0	0	-0.659
1665	CK_Syn_WH7803_02005	CK_00001111	pepP	NA	Xaa-Pro aminopeptidase	yellow	brown	NA		NA	NA	NA	core	0	0	0	0	0	0.611	0.629	0	0	0	0	0	0	0	0	0	0	0	0	0	0	0	0.367	0.452	0	0	0	0	-0.545	-0.541	-1.224	-1.173	-0.64	0	0	0
1667	CK_Syn_WH7803_02202	CK_00000195	NA	NA	uncharacterized membrane protein (DUF3120)	yellow	brown	NA	LLHL-LLUV-HLHT	yellow_cyanoron_158	NA	NA	core	0	0.811	1.142	1.106	0	1.492	1.844	0.981	0	0.587	0.737	0.729	-0.97	0	0	0.707	0	0	0	0	0	0	0	0	-1.04	-1.053	-0.776	-0.881	0.622	1.713	1.722	0	-1.124	-0.938	0	0.915
1669	CK_Syn_WH7803_01503	CK_00006016	NA	NA	uncharacterized conserved secreted protein	yellow	brown	NA	LLUV	yellow_cyanoron_59	NA	NA	NA	0.711	0	0	0	0	0.779	1.154	0.62	0	0	0	0	0.797	0	0	0.723	0	0	0	0	0	0	0	0	0	0	0	0	-1.049	-1.826	-2.102	-0.627	0	0	0.435	-1.111
1674	CK_Syn_WH7803_01996	CK_00036301	secG	NA	preprotein translocase SecG subunit	yellow	brown	NA	LLUV	NA	NA	OP1266	core	0	0	0	0	0	0.461	1.058	0.659	0	0	0	0	0	0	0	0.61	0	0	0	0	0	0	0	0	0	0	0	0	-0.662	-0.415	-0.593	-0.972	-0.614	0	0	-1.249
1675	CK_Syn_WH7803_00853	CK_00050043	NA	NA	putative membrane protein	yellow	brown	NA		yellow_cyanoron_283	NA	NA	NA	0	0	0	0	0	0	0.492	0	-0.607	0	0	0	0	0	0	0	0	0	0	0	0	0	0	0	0	0	0	0	0.857	1.786	1.908	0.755	0	0	0	0
1677	CK_Syn_WH7803_01763	CK_00008036	clpP4	NA	ATP-dependent Clp protease protease subunit	yellow	brown	NA	LLUV-LLHT	NA	NA	OP1127	core	0	0	0	0	0.766	1.388	1.845	1.291	0	0	0	0	0	0	0	1.081	0	0	0	0	0	0	0	0.53	0	0	0	0	-0.367	0.516	0	-0.758	-1.221	-1.276	-0.869	-0.378
1685	CK_Syn_WH7803_01333	CK_00000073	devC	NA	ABC exporter transmembrane subunit	yellow	brown	NA	LLHL-LLUV	NA	NA	OP860	core	1.609	1.689	1.424	1.05	1.703	1.719	1.583	0.988	0	0	0	0	0	0	-0.731	0.752	0	0	0	0	0.555	0.786	0.598	0	0	0	0	0	0	0	-0.985	-1.136	0.681	0.782	0	0.994
1686	CK_Syn_WH7803_02341	CK_00001189	NA	NA	conserved hypothetical protein	yellow	brown	NA	LLHL-LLUV-LLLT-LLHT	NA	NA	NA	NA	0	0.931	1.233	1.234	0.923	1.797	2.483	1.904	1.056	1.018	1.195	1.15	0	0	0	1.544	0	0	0	0	0	0	0.755	0.85	0	0	0	0	-0.375	0.463	0	-0.391	-0.414	-0.278	0	-0.286
1687	CK_Syn_WH7803_01552	CK_00046559	NA	NA	conserved hypothetical protein	yellow	brown	NA	LLHL-LLUV-LLLT-LLHT	yellow_cyanoron_65	NA	NA	NA	0	0.932	1.138	1.194	0.947	1.812	2.797	2.094	0.935	1.283	1.338	1.334	0	0	0	1.704	0	0	0	0	0	0	0.905	0.895	0	0	0	0	0	0.664	0	0	-0.833	-0.877	-0.608	-0.347
1692	CK_Syn_WH7803_01764	CK_00000006	clpP3	NA	ATP-dependent Clp protease protease subunit	yellow	brown	NA	LLUV	NA	NA	OP1127	core	0	0	0	0	0.701	1.148	1.549	1.009	0	0	0	0	0	0	0	0.783	0	0	0	0	0	0.585	0.579	0	0	0	0	0	-0.706	0	0	-0.435	-0.88	-0.966	-0.939	-0.295
1693	CK_Syn_WH7803_00070	CK_00008038	clpP2	NA	ATP-dependent Clp protease protease subunit	yellow	brown	NA	LLUV	yellow_cyanoron_266	NA	OP80	core	0	0	0	0	0.59	1.17	1.624	1.033	0	0	0	0	0	0	0	0.782	0	0	0	0	0	0.519	0.51	0.513	0	0	0	0	0	0.522	0.584	-0.176	-0.335	-0.271	-0.256	0.283
1696	CK_Syn_WH7803_01102	CK_00000169	cycI1	acsF1	Mg-protoporphyrin IX monomethylester oxidative cyclase	yellow	brown	NA	LLUV	yellow_cyanoron_2	NA	OP711	NA	0	0	0	0	0	0.682	1.094	0.625	0	-0.521	-0.695	-0.718	0	0	0	0.516	0	0	0	0	0	0.484	0	0	0	0	0	0	-0.463	0	0	-0.968	-1.054	-0.803	-0.262	-0.308
1697	CK_Syn_WH7803_02488	CK_00001670	moaB	NA	molybdenum cofactor biosynthesis protein B	yellow	brown	NA	LLUV	NA	NA	NA	NA	0	0	0	0	0.514	1.004	1.241	0.597	0	0	0	0	0.489	0.587	0	0.643	0	0	0	0	0	0	0	0	0	0	0	0	-0.549	0	-0.865	-1.44	-0.914	-0.339	0	0
1698	CK_Syn_WH7803_00641	CK_00000663	cobO1	btuR cobA	cob(I)alamin adenosyltransferase	yellow	brown	NA		NA	NA	OP404	core	0	0.345	0.321	0.37	0.396	0.439	0.417	0.339	0	0	0	0	0	0	0	0	0	0	0	0	0	0	0	0	0	0	0	0	0	0	0	0.726	1.039	1.198	0.481	0.532
1704	CK_Syn_WH7803_00661	CK_00000673	NA	NA	metallopeptidase M50 family protein	yellow	brown	NA	LLUV-LLHT	yellow_cyanoron_260	NA	NA	core	0	0	0	0	0	0.881	1.693	1.142	0	0	0	0	0.65	0.53	0.551	1.11	0	0	0	0	0	0	0	0	0	0	0	0.737	-0.901	-0.507	-0.717	0.722	0	-0.441	-0.427	-0.82
1706	CK_Syn_WH7803_01639	CK_00001506	NA	NA	conserved hypothetical protein	yellow	brown	NA	LLUV-HLUV	yellow_cyanoron_78	NA	NA	core	0	0	0	0	0	1.041	1.895	1.301	0	0	0	0	-0.998	-0.979	-0.894	0.957	0	1.053	1.442	1.93	0	0	0	0	0	0	0	0	0	0.846	0.981	0	0	0	0	-0.714
1711	CK_Syn_WH7803_02424	CK_00001832	NA	NA	conserved hypothetical protein	yellow	brown	NA	LLUV-LLHT	yellow_cyanoron_187	NA	OP1514	NA	0	0	0	0	0	0.978	1.275	0.638	0	0	0	0.536	-1.262	-1.115	-0.815	0	0	0	0	0	0	0	0	0	-0.882	-0.908	0	0	0.439	1.57	1.872	0.317	0	-0.604	-0.453	0
1715	CK_Syn_WH7803_00962	CK_00040838	NA	NA	uncharacterized conserved membrane protein	yellow	brown	NA		yellow_cyanoron_301	brown_cyanoron_78	OP631	NA	0	0	0	0	0	0	0.474	0	0	0	0	0	0.412	0	0	0.391	0	0	0	0	0	0	0.399	0.47	0	0	0	0	0	0	-0.422	0	-0.687	-0.575	-0.467	-0.636
1716	CK_Syn_WH7803_01214	CK_00008037	clpP1	NA	ATP-dependent Clp protease protease subunit	yellow	brown	NA	LLUV	yellow_cyanoron_15	brown_cyanoron_8	NA	core	0	0	0	0	0.665	1.123	1.417	0.911	0	0	0	0	0	0	0	0.721	0	0	0	0	0.731	0.829	0.764	0.787	0	0	0	0	-0.869	-0.497	-1.006	-0.468	-0.506	0	0	-0.288
1718	CK_Syn_WH7803_01094	CK_00001261	terC	NA	putative photosystem II assembly factor TerC	yellow	brown	NA	LLHL-LLUV-LLHT	yellow_cyanoron_1	NA	NA	NA	0.917	1.425	1.405	1.133	1.328	2.573	3.562	2.848	0	0	0	0	0	0	0	2.564	0	0	0	0	0	0	0	0	0	0	0	0	-0.557	0.648	0	-0.313	-0.896	-0.916	-0.656	-0.763
1719	CK_Syn_WH7803_00615	CK_00000646	APE1	NA	acclimation of photosynthesis to environment protein	yellow	brown	NA	LLUV	NA	NA	NA	core	0	0	0.62	0.521	0.577	1.229	1.587	0.87	0.431	0.46	0	0	0	0	0	0.888	0	0	0	0	0	0.455	0.498	0.443	0	0	0	0	0	0.689	0.406	-0.357	-0.82	-0.754	0	0.495
1723	CK_Syn_WH7803_01180	CK_00043817	NA	NA	putative zn-ribbon protein	yellow	brown	NA		yellow_cyanoron_10	NA	NA	NA	0	0	-0.657	-0.608	0	0.544	0	-0.753	-0.699	-0.631	0	0	0	0	0	0	0	0	0	0	0	0	0	0	0	0	0	0	0.959	0.896	0.905	-0.996	0	0	0	1.096
1729	CK_Syn_WH7803_00810	CK_00053816	NA	NA	conserved hypothetical protein	yellow	brown	NA	LLHL	yellow_cyanoron_278	NA	OP513	NA	0	0.924	1.218	0.907	0	0.85	0.993	0.689	0	0	0	0	0	0	0	0.652	0	0	0	0	-0.598	0	0	-0.578	0	0	0	0	1.205	1.41	0.83	-1.178	0	0	0	1.539
1730	CK_Syn_WH7803_01542	CK_00009006	NA	NA	ABC1 family protein	yellow	brown	NA	LLUV-LLHT	yellow_cyanoron_63	NA	OP988	core	0	0.812	0.74	0.647	0.849	1.603	2.163	1.395	0	0	0	0	0	0	0	1.345	0	0	0	0	0	0	0	0	0	0	0	0	0	0.648	0.342	0.29	0	0	0	0.916
1733	CK_Syn_WH7803_00963	CK_00005986	NA	NA	uncharacterized conserved membrane protein	yellow	brown	NA	LLUV-LLHT	yellow_cyanoron_301	brown_cyanoron_78	OP632	NA	0	0	0	0	0.957	1.61	2.114	1.572	0	0	0	0	0	0	0	1.487	0	0	0	0	0	0	0	0.854	0	0	0	0	-1.032	0	-1.056	-0.869	-0.826	-0.716	-0.554	-0.958
1736	CK_Syn_WH7803_01694	CK_00001846	NA	NA	conserved hypothetical protein	yellow	brown	NA	LLUV-HLLT	NA	NA	NA	NA	0.903	0.782	0	0.474	1.729	2.382	1.338	1.132	0.761	0.872	0.86	0.805	0	0	0	0.954	0	0	0	0	0	0.718	0.89	1.078	0	0	0	0	-0.502	0	-0.64	0.404	0	0	0	-2.118
1737	CK_Syn_WH7803_01287	CK_00000842	NA	NA	DnaJ type IV chaperone protein	yellow	brown	NA		yellow_cyanoron_25	NA	OP830	core	0	0	0	0	0	0.51	0.708	0.353	0	0	0	0	0	0	0	0.499	0	0	0	0	0	0	-0.32	0	0	0	0.462	0.368	0.431	0	0	1.029	0.721	0.473	0	0.399
1739	CK_Syn_WH7803_01670	CK_00006023	NA	NA	conserved hypothetical protein	yellow	brown	NA	LLUV-LLLT-LLHT-HLLT	NA	NA	OP1070	NA	0	0	0	0	1.318	2.589	2.562	1.784	0	1.153	0.937	0	0	0	0	1.907	0	0	0	0	1	0.964	1.265	1.154	0	0	0	0	0	0	0	0	0	-0.909	0	0
1745	CK_Syn_WH7803_02278	CK_00000113	ndhF1	NA	NADH dehydrogenase subunit NdhF (chain 5 or L)	yellow	brown	NA	LLUV	NA	NA	OP1434	core	0.458	0.657	0.575	0.532	0.689	1.036	1.531	1.003	0.375	0	0	0	0.785	0.923	0.833	0.939	0	0	0	0	0	0.435	0.534	0.549	0	0	0	0.427	-1.049	-0.933	-1.209	-0.857	-1.039	-0.73	-0.602	-0.798
1750	CK_Syn_WH7803_00231	CK_00001173	kdsA	NA	3-deoxy-8-phosphooctulonate synthase	yellow	brown	NA	LLHT	yellow_cyanoron_204	NA	OP164	NA	-0.785	-0.755	-0.478	-0.603	0	0	0	-0.493	-0.796	-0.589	-0.77	-0.766	-1.045	-0.507	0	0	0	0	0	0	0	0	0	0	-0.495	0	0	-0.6	0	0	0	-1.837	-1.701	-1.715	0	0.794
1754	CK_Syn_WH7803_00805	CK_00000795	NA	NA	methyltransferase domain protein	yellow	brown	NA	LLHL-LLUV-LLLT-LLHT	NA	NA	NA	core	0.945	1.715	1.924	2.003	1.56	3.157	3.897	2.997	1.236	1.417	1.446	1.543	0	0	0	2.64	0	0	0	0	0	0	0	0.859	0	0	0	0	0.74	1.877	1.462	0	0	0	0	0
1760	CK_Syn_WH7803_00889	CK_00001901	NA	NA	conserved hypothetical protein	yellow	brown	NA	LLHT	NA	NA	NA	NA	0	0	0	0	0	0	0	0	-0.839	-0.68	0	0	0	-1.124	0	0	0	0	0	0	0	0	0	0	0	0	0	0	0	0	1.191	2.029	1.034	0.991	0	-0.907
1763	CK_Syn_WH7803_00439	CK_00000538	recA	NA	recombinase A	yellow	brown	TRUE	LLUV-HLUV	yellow_cyanoron_230	NA	NA	core	0	0	0	0	0.614	1.163	1.743	1.451	0.616	0	0	0	0	0	0	0.838	0	1.719	2.382	2.417	0.629	0.869	0.639	0	0	0	0	0	0.652	0.552	0.771	1.679	1.096	0.511	0	-1.509
[truncated: 1,258 more rows]
[truncated: 187 more columns]

## Sheet: Table S3
TABLE S3 | Description and GEO accession numbers of the transcriptomic samples analyzed in this study
[truncated: 155 more rows]
